# Supplementary material for: STAU2 protein level is controlled by caspases and the CHK1 pathway and regulates cell cycle progression in the non-transformed hTERT-RPE1 cells
Source: BMC Mol Cell Biol. 2021 Mar 4;22:16. doi: 10.1186/s12860-021-00352-y (PMC7934504; doi:10.1186/s12860-021-00352-y)
Supplement: Supplementary file 8 — Additional file 8: Table S1. List of all biotinylated proteins in the BioID2 assay. [file 12860_2021_352_MOESM8_ESM.xlsx]

## Sheet: Feuil1
Supplementary Table S1
List of all biotinylated proteins in proximity to STAU2
BioID2: Stau2-biotinylase
Total Spectrum Count		n=1			n=2
Alternate ID		CTL	ST2		CTL	ST2
STAU2		0	283		1	746			Double-stranded RNA-binding protein Staufen homolog 2 OS=Homo sapiens GN=STAU2 PE=1 SV=1
AHNAK		3	354		11	636			Neuroblast differentiation-associated protein AHNAK OS=Homo sapiens GN=AHNAK PE=1 SV=2
FLNA		17	183		50	463			Filamin-A OS=Homo sapiens GN=FLNA PE=1 SV=4
MYH9		16	162		83	449			Myosin-9 OS=Homo sapiens GN=MYH9 PE=1 SV=4
RRBP1		0	80		2	342			Ribosome-binding protein 1 OS=Homo sapiens GN=RRBP1 PE=1 SV=4
DYNC1H1		0	65		2	316			Cytoplasmic dynein 1 heavy chain 1 OS=Homo sapiens GN=DYNC1H1 PE=1 SV=5
PRKDC		0	55		1	258			DNA-dependent protein kinase catalytic subunit OS=Homo sapiens GN=PRKDC PE=1 SV=3
CLTC		4	59		12	218			Clathrin heavy chain 1 OS=Homo sapiens GN=CLTC PE=1 SV=5
FASN		1	72		6	198			Fatty acid synthase OS=Homo sapiens GN=FASN PE=1 SV=3
DHX29		0	43		0	196			ATP-dependent RNA helicase DHX29 OS=Homo sapiens GN=DHX29 PE=1 SV=2
ILF3		1	64		1	181			Interleukin enhancer-binding factor 3 OS=Homo sapiens GN=ILF3 PE=1 SV=3
UPF1		0	87		0	168			Regulator of nonsense transcripts 1 OS=Homo sapiens GN=UPF1 PE=1 SV=2
EIF4G3		0	39		0	163			Eukaryotic translation initiation factor 4 gamma 3 OS=Homo sapiens GN=EIF4G3 PE=1 SV=2
DDX3X		4	61		9	149			ATP-dependent RNA helicase DDX3X OS=Homo sapiens GN=DDX3X PE=1 SV=3
DDX9					6	147			ATP-dependent RNA helicase A [Homo sapiens]
RAB10		0	5		8	137			Ras-related protein Rab-10 OS=Homo sapiens GN=RAB10 PE=1 SV=1
MKI67		0	38		1	134			Proliferation marker protein Ki-67 OS=Homo sapiens GN=MKI67 PE=1 SV=2
PLEC		5	31		17	132			Plectin OS=Homo sapiens GN=PLEC PE=1 SV=3
TLN1		0	40		3	118			Talin-1 OS=Homo sapiens GN=TLN1 PE=1 SV=3
HNRNPU		14	58		29	114			Heterogeneous nuclear ribonucleoprotein U OS=Homo sapiens GN=HNRNPU PE=1 SV=6
MYH1					3	113			Cluster of myosin-1 [Homo sapiens] (NP_005954.3)
RPL3		4	44		19	112			60S ribosomal protein L3 OS=Homo sapiens GN=RPL3 PE=1 SV=2
EEF2		1	31		18	111			Elongation factor 2 OS=Homo sapiens GN=EEF2 PE=1 SV=4
HDLBP		0	43		0	111			Vigilin OS=Homo sapiens GN=HDLBP PE=1 SV=2
HSPA8		13	65		27	110			Heat shock cognate 71 kDa protein OS=Homo sapiens GN=HSPA8 PE=1 SV=1
SLC25A5		2	17		25	109			ADP/ATP translocase 2 OS=Homo sapiens GN=SLC25A5 PE=1 SV=7
KIF23		2	23		2	108			Kinesin-like protein KIF23 OS=Homo sapiens GN=KIF23 PE=1 SV=3
FAM120A		0	39		0	107			Constitutive coactivator of PPAR-gamma-like protein 1 OS=Homo sapiens GN=FAM120A PE=1 SV=2
ALDH18A1		0	32		3	98			Delta-1-pyrroline-5-carboxylate synthase OS=Homo sapiens GN=ALDH18A1 PE=1 SV=2
AGO2		0	21		0	96			Protein argonaute-2 OS=Homo sapiens GN=AGO2 PE=1 SV=3
NONO		5	30		7	94			Non-POU domain-containing octamer-binding protein OS=Homo sapiens GN=NONO PE=1 SV=4
PCBP1		0	18		6	93			Poly(rC)-binding protein 1 OS=Homo sapiens GN=PCBP1 PE=1 SV=2
MAP1B		0	37		1	91			Microtubule-associated protein 1B OS=Homo sapiens GN=MAP1B PE=1 SV=2
IQGAP1		0	21		3	87			Ras GTPase-activating-like protein IQGAP1 OS=Homo sapiens GN=IQGAP1 PE=1 SV=1
XRCC5		0	20		3	85			X-ray repair cross-complementing protein 5 OS=Homo sapiens GN=XRCC5 PE=1 SV=3
TCP1		1	31		8	84			T-complex protein 1 subunit alpha OS=Homo sapiens GN=TCP1 PE=1 SV=1
EIF4G1		0	17		0	84			Eukaryotic translation initiation factor 4 gamma 1 OS=Homo sapiens GN=EIF4G1 PE=1 SV=4
EPRS		0	18		2	82			Bifunctional glutamate/proline--tRNA ligase OS=Homo sapiens GN=EPRS PE=1 SV=5
FLNC		0	26		14	79			Filamin-C OS=Homo sapiens GN=FLNC PE=1 SV=3
DDX21		0	24		13	79			Nucleolar RNA helicase 2 OS=Homo sapiens GN=DDX21 PE=1 SV=5
CTTN		0	21		2	79			Src substrate cortactin OS=Homo sapiens GN=CTTN PE=1 SV=2
EIF4A1		1	22		18	77			Eukaryotic initiation factor 4A-I OS=Homo sapiens GN=EIF4A1 PE=1 SV=1
ADAR		0	31		0	76			Double-stranded RNA-specific adenosine deaminase OS=Homo sapiens GN=ADAR PE=1 SV=4
ATXN2L		0	33		0	73			Ataxin-2-like protein OS=Homo sapiens GN=ATXN2L PE=1 SV=2
RPS4					15	72			Cluster of 40S ribosomal protein S4, X isoform [Homo sapiens] (NP_000998.1)
STAU1		0	27		0	71			Double-stranded RNA-binding protein Staufen homolog 1 OS=Homo sapiens GN=STAU1 PE=1 SV=2
HNRNPK		3	24		15	70			Heterogeneous nuclear ribonucleoprotein K OS=Homo sapiens GN=HNRNPK PE=1 SV=1
EIF2AK2		0	17		0	70			Interferon-induced, double-stranded RNA-activated protein kinase OS=Homo sapiens GN=EIF2AK2 PE=1 SV=2
UBAP2L		0	24		0	70			Ubiquitin-associated protein 2-like OS=Homo sapiens GN=UBAP2L PE=1 SV=2
ZC3HAV1		0	28		0	70			Zinc finger CCCH-type antiviral protein 1 OS=Homo sapiens GN=ZC3HAV1 PE=1 SV=3
RPN1		1	26		6	69			Dolichyl-diphosphooligosaccharide--protein glycosyltransferase subunit 1 OS=Homo sapiens GN=RPN1 PE=1 SV=1
PTBP1		0	9		2	69			Polypyrimidine tract-binding protein 1 OS=Homo sapiens GN=PTBP1 PE=1 SV=1
PYGB		0	10		2	69			Glycogen phosphorylase, brain form OS=Homo sapiens GN=PYGB PE=1 SV=5
RACGAP1		0	7		3	68			Rac GTPase-activating protein 1 OS=Homo sapiens GN=RACGAP1 PE=1 SV=1
HSPA5					16	66			Endoplasmic reticulum chaperone BiP OS=Homo sapiens OX=9606 GN=HSPA5 PE=1 SV=2
G3BP1		0	20		2	66			Ras GTPase-activating protein-binding protein 1 OS=Homo sapiens GN=G3BP1 PE=1 SV=1
SNRNP200		0	8		2	66			U5 small nuclear ribonucleoprotein 200 kDa helicase OS=Homo sapiens GN=SNRNP200 PE=1 SV=2
SND1		0	16		3	65			Staphylococcal nuclease domain-containing protein 1 OS=Homo sapiens GN=SND1 PE=1 SV=1
MYOF		0	19		0	65			Myoferlin OS=Homo sapiens GN=MYOF PE=1 SV=1
TUFM		2	17		11	64			Elongation factor Tu, mitochondrial OS=Homo sapiens GN=TUFM PE=1 SV=2
PRRC2C		0	18		0	64			Protein PRRC2C OS=Homo sapiens GN=PRRC2C PE=1 SV=4
COPA		0	22		0	63			Coatomer subunit alpha OS=Homo sapiens GN=COPA PE=1 SV=2
CCT7		0	17		4	62			T-complex protein 1 subunit eta OS=Homo sapiens GN=CCT7 PE=1 SV=2
IARS		0	19		1	61			Isoleucine--tRNA ligase, cytoplasmic OS=Homo sapiens GN=IARS PE=1 SV=2
MAP4		0	16		0	61			Microtubule-associated protein 4 OS=Homo sapiens GN=MAP4 PE=1 SV=3
RSL1D1		0	14		0	61			Ribosomal L1 domain-containing protein 1 OS=Homo sapiens GN=RSL1D1 PE=1 SV=3
CAP1		1	9		1	60			Adenylyl cyclase-associated protein 1 OS=Homo sapiens GN=CAP1 PE=1 SV=5
CSDE1		0	24		0	59			Cold shock domain-containing protein E1 OS=Homo sapiens GN=CSDE1 PE=1 SV=2
NAT10		0	8		0	59			RNA cytidine acetyltransferase OS=Homo sapiens GN=NAT10 PE=1 SV=2
XRN1		0	14		0	59			5'-3' exoribonuclease 1 OS=Homo sapiens GN=XRN1 PE=1 SV=1
THBS1		1	17		1	58			Thrombospondin-1 OS=Homo sapiens GN=THBS1 PE=1 SV=2
HNRNPM		0	16		0	58			Heterogeneous nuclear ribonucleoprotein M OS=Homo sapiens GN=HNRNPM PE=1 SV=3
PABPC1		0	17		0	58			Polyadenylate-binding protein 1 OS=Homo sapiens GN=PABPC1 PE=1 SV=2
ARF4		1	6		11	57			ADP-ribosylation factor 4 OS=Homo sapiens GN=ARF4 PE=1 SV=3
COPB1		0	8		0	57			Coatomer subunit beta OS=Homo sapiens GN=COPB1 PE=1 SV=3
CCT6A		0	10		6	56			T-complex protein 1 subunit zeta OS=Homo sapiens GN=CCT6A PE=1 SV=3
ATP2A2		1	19		2	56			Sarcoplasmic/endoplasmic reticulum calcium ATPase 2 OS=Homo sapiens GN=ATP2A2 PE=1 SV=1
HSPD1					9	55			60 kDa heat shock protein, mitochondrial OS=Homo sapiens GN=HSPD1 PE=1 SV=2
PRPF8		0	7		0	55			Pre-mRNA-processing-splicing factor 8 OS=Homo sapiens GN=PRPF8 PE=1 SV=2
DHX15		0	9		4	54			Pre-mRNA-splicing factor ATP-dependent RNA helicase DHX15 OS=Homo sapiens GN=DHX15 PE=1 SV=2
ACLY		0	11		0	51			ATP-citrate synthase OS=Homo sapiens GN=ACLY PE=1 SV=3
RPN2		0	3		1	50			Dolichyl-diphosphooligosaccharide--protein glycosyltransferase subunit 2 OS=Homo sapiens GN=RPN2 PE=1 SV=3
AP3D1		0	6		1	49			AP-3 complex subunit delta-1 OS=Homo sapiens GN=AP3D1 PE=1 SV=1
CCT5		2	14		1	49			T-complex protein 1 subunit epsilon OS=Homo sapiens GN=CCT5 PE=1 SV=1
TOP2A		0	4		1	49			DNA topoisomerase 2-alpha OS=Homo sapiens GN=TOP2A PE=1 SV=3
DHX30		0	15		0	49			Putative ATP-dependent RNA helicase DHX30 OS=Homo sapiens GN=DHX30 PE=1 SV=1
XRCC6		0	6		2	48			X-ray repair cross-complementing protein 6 OS=Homo sapiens GN=XRCC6 PE=1 SV=2
RPL5		0	24		11	47			60S ribosomal protein L5 OS=Homo sapiens GN=RPL5 PE=1 SV=3
COPG1		0	9		0	47			Coatomer subunit gamma-1 OS=Homo sapiens GN=COPG1 PE=1 SV=1
GCN1		0	6		0	47			eIF-2-alpha kinase activator GCN1 OS=Homo sapiens GN=GCN1 PE=1 SV=6
MYO1C		0	23		0	47			Unconventional myosin-Ic OS=Homo sapiens GN=MYO1C PE=1 SV=4
ATP5F1B					1	46			ATP synthase subunit beta, mitochondrial OS=Homo sapiens OX=9606 GN=ATP5F1B PE=1 SV=3
CDC42					0	46			Cell division control protein 42 homolog OS=Homo sapiens OX=9606 GN=CDC42 PE=1 SV=2
TNRC6B		0	12		0	46			Trinucleotide repeat-containing gene 6B protein OS=Homo sapiens GN=TNRC6B PE=1 SV=4
SERPINH1		1	16		5	45			Serpin H1 OS=Homo sapiens GN=SERPINH1 PE=1 SV=2
CCT4		0	18		4	45			T-complex protein 1 subunit delta OS=Homo sapiens GN=CCT4 PE=1 SV=4
EIF3C		1	22		3	45			Eukaryotic translation initiation factor 3 subunit C OS=Homo sapiens GN=EIF3C PE=1 SV=1
PSMD3		0	12		3	45			26S proteasome non-ATPase regulatory subunit 3 OS=Homo sapiens GN=PSMD3 PE=1 SV=2
PDCD11		0	6		0	45			Protein RRP5 homolog OS=Homo sapiens GN=PDCD11 PE=1 SV=3
QARS		0	18		0	45			Glutamine--tRNA ligase OS=Homo sapiens GN=QARS PE=1 SV=1
DDX39B		0	12		3	44			Spliceosome RNA helicase DDX39B OS=Homo sapiens GN=DDX39B PE=1 SV=1
CIT		0	5		0	44			Citron Rho-interacting kinase OS=Homo sapiens GN=CIT PE=1 SV=2
LARP1		0	11		0	44			La-related protein 1 OS=Homo sapiens GN=LARP1 PE=1 SV=2
HSPA1A		0	20		1	43			Heat shock 70 kDa protein 1A OS=Homo sapiens GN=HSPA1A PE=1 SV=1
EIF4G2		0	9		0	43			Eukaryotic translation initiation factor 4 gamma 2 OS=Homo sapiens GN=EIF4G2 PE=1 SV=1
FTSJ3		1	11		0	43			pre-rRNA processing protein FTSJ3 OS=Homo sapiens GN=FTSJ3 PE=1 SV=2
TJP2		0	9		0	43			Tight junction protein ZO-2 OS=Homo sapiens GN=TJP2 PE=1 SV=2
STT3A		0	3		2	42			Dolichyl-diphosphooligosaccharide--protein glycosyltransferase subunit STT3A OS=Homo sapiens GN=STT3A PE=1 SV=2
HSP90B1		1	12		6	41			Endoplasmin OS=Homo sapiens GN=HSP90B1 PE=1 SV=1
YWHAQ					5	41			Cluster of 14-3-3 protein theta [Homo sapiens] (NP_006817.1)
FLNB		0	19		1	41			Filamin-B OS=Homo sapiens GN=FLNB PE=1 SV=2
ATP1A1		0	16		0	41			Sodium/potassium-transporting ATPase subunit alpha-1 OS=Homo sapiens GN=ATP1A1 PE=1 SV=1
MCM7		0	16		0	41			DNA replication licensing factor MCM7 OS=Homo sapiens GN=MCM7 PE=1 SV=4
RAN		3	24		10	40			GTP-binding nuclear protein Ran OS=Homo sapiens GN=RAN PE=1 SV=3
EIF3A					9	40			Eukaryotic translation initiation factor 3 subunit A OS=Homo sapiens GN=EIF3A PE=1 SV=1
RPL18A		3	16		7	40			60S ribosomal protein L18a OS=Homo sapiens GN=RPL18A PE=1 SV=2
MTHFD1		0	14		1	40			C-1-tetrahydrofolate synthase, cytoplasmic OS=Homo sapiens GN=MTHFD1 PE=1 SV=3
RUVBL2		0	15		0	40			RuvB-like 2 OS=Homo sapiens GN=RUVBL2 PE=1 SV=3
TNRC6A		0	17		0	40			Trinucleotide repeat-containing gene 6A protein OS=Homo sapiens GN=TNRC6A PE=1 SV=2
NOL6		0	13		0	39			Nucleolar protein 6 OS=Homo sapiens GN=NOL6 PE=1 SV=2
NUFIP2		0	18		0	39			Nuclear fragile X mental retardation-interacting protein 2 OS=Homo sapiens GN=NUFIP2 PE=1 SV=1
SYNCRIP		0	6		0	39			Heterogeneous nuclear ribonucleoprotein Q OS=Homo sapiens GN=SYNCRIP PE=1 SV=2
CAD		0	15		0	38			CAD protein OS=Homo sapiens GN=CAD PE=1 SV=3
ESYT1		0	10		0	38			Extended synaptotagmin-1 OS=Homo sapiens GN=ESYT1 PE=1 SV=1
RAB5C		0	4		3	37			Ras-related protein Rab-5C OS=Homo sapiens GN=RAB5C PE=1 SV=2
SF3B1		0	4		0	37			Splicing factor 3B subunit 1 OS=Homo sapiens GN=SF3B1 PE=1 SV=3
PL9					9	36			60S ribosomal protein L9 [Homo sapiens]
DDX5					8	36			Probable ATP-dependent RNA helicase DDX5 OS=Homo sapiens GN=DDX5 PE=1 SV=1
SUPT16H		0	10		5	36			FACT complex subunit SPT16 OS=Homo sapiens GN=SUPT16H PE=1 SV=1
MYBBP1A		0	3		0	36			Myb-binding protein 1A OS=Homo sapiens GN=MYBBP1A PE=1 SV=2
SEC61A1		0	3		1	35			Protein transport protein Sec61 subunit alpha isoform 1 OS=Homo sapiens GN=SEC61A1 PE=1 SV=2
GEMIN5		0	6		0	35			Gem-associated protein 5 OS=Homo sapiens GN=GEMIN5 PE=1 SV=3
RAB7A		0	10		3	34			Ras-related protein Rab-7a OS=Homo sapiens GN=RAB7A PE=1 SV=1
EIF3D		1	17		2	34			Eukaryotic translation initiation factor 3 subunit D OS=Homo sapiens GN=EIF3D PE=1 SV=1
MTDH		0	9		2	34			Protein LYRIC OS=Homo sapiens GN=MTDH PE=1 SV=2
AP2M1		0	9		1	34			AP-2 complex subunit mu OS=Homo sapiens GN=AP2M1 PE=1 SV=2
IGF2BP2		0	18		0	34			Insulin-like growth factor 2 mRNA-binding protein 2 OS=Homo sapiens GN=IGF2BP2 PE=1 SV=2
ILF2		0	11		0	34			Interleukin enhancer-binding factor 2 OS=Homo sapiens GN=ILF2 PE=1 SV=2
KIF14					0	34			Kinesin-like protein KIF14 OS=Homo sapiens OX=9606 GN=KIF14 PE=1 SV=1
FL1					8	33			cofilin-1 [Homo sapiens]
NOP56		0	6		2	33			Nucleolar protein 56 OS=Homo sapiens GN=NOP56 PE=1 SV=4
BICD2		0	17		0	33			Protein bicaudal D homolog 2 OS=Homo sapiens GN=BICD2 PE=1 SV=1
MARS		0	15		0	33			Methionine--tRNA ligase, cytoplasmic OS=Homo sapiens GN=MARS PE=1 SV=2
PARP1		1	11		0	33			Poly [ADP-ribose] polymerase 1 OS=Homo sapiens GN=PARP1 PE=1 SV=4
SLC2A1		1	6		7	32			Solute carrier family 2, facilitated glucose transporter member 1 OS=Homo sapiens GN=SLC2A1 PE=1 SV=2
2020-09-09		0	7		2	32			Septin-9 OS=Homo sapiens GN=SEPT9 PE=1 SV=2
EIF5B					2	32			Eukaryotic translation initiation factor 5B OS=Homo sapiens GN=EIF5B PE=1 SV=4
PRDX6		0	8		2	32			Peroxiredoxin-6 OS=Homo sapiens GN=PRDX6 PE=1 SV=3
AP2B1					0	32			AP-2 complex subunit beta OS=Homo sapiens OX=9606 GN=AP2B1 PE=1 SV=1
EDC4		0	4		0	32			Enhancer of mRNA-decapping protein 4 OS=Homo sapiens GN=EDC4 PE=1 SV=1
RPL10		2	18		6	31			60S ribosomal protein L10 OS=Homo sapiens GN=RPL10 PE=1 SV=4
CCT3		0	14		4	31			T-complex protein 1 subunit gamma OS=Homo sapiens GN=CCT3 PE=1 SV=4
UGDH		0	9		3	31			UDP-glucose 6-dehydrogenase OS=Homo sapiens GN=UGDH PE=1 SV=1
ABCF1		0	10		0	31			ATP-binding cassette sub-family F member 1 OS=Homo sapiens GN=ABCF1 PE=1 SV=2
CNOT1		0	3		0	31			CCR4-NOT transcription complex subunit 1 OS=Homo sapiens GN=CNOT1 PE=1 SV=2
DPYSL2		0	8		0	31			Dihydropyrimidinase-related protein 2 OS=Homo sapiens GN=DPYSL2 PE=1 SV=1
FUBP3		0	12		0	31			Far upstream element-binding protein 3 OS=Homo sapiens GN=FUBP3 PE=1 SV=2
GART		0	13		0	31			Trifunctional purine biosynthetic protein adenosine-3 OS=Homo sapiens GN=GART PE=1 SV=1
NOP58		2	11		0	31			Nucleolar protein 58 OS=Homo sapiens GN=NOP58 PE=1 SV=1
NUP205		0	5		0	31			Nuclear pore complex protein Nup205 OS=Homo sapiens GN=NUP205 PE=1 SV=3
TRAP1		0	10		0	31			Heat shock protein 75 kDa, mitochondrial OS=Homo sapiens GN=TRAP1 PE=1 SV=3
GNAI2		0	12		3	30			Guanine nucleotide-binding protein G(i) subunit alpha-2 OS=Homo sapiens GN=GNAI2 PE=1 SV=3
CANX		1	2		2	30			Calnexin OS=Homo sapiens GN=CANX PE=1 SV=2
PFKP		0	19		2	30			ATP-dependent 6-phosphofructokinase, platelet type OS=Homo sapiens GN=PFKP PE=1 SV=2
CAPN2		0	8		0	30			Calpain-2 catalytic subunit OS=Homo sapiens GN=CAPN2 PE=1 SV=6
EIF3B		0	8		0	30			Eukaryotic translation initiation factor 3 subunit B OS=Homo sapiens GN=EIF3B PE=1 SV=3
KTN1		0	8		0	30			Kinectin OS=Homo sapiens GN=KTN1 PE=1 SV=1
PALLD		0	11		0	30			Palladin OS=Homo sapiens GN=PALLD PE=1 SV=3
PRRC2A		0	12		0	30			Protein PRRC2A OS=Homo sapiens GN=PRRC2A PE=1 SV=3
SMC4		0	4		0	30			Structural maintenance of chromosomes protein 4 OS=Homo sapiens GN=SMC4 PE=1 SV=2
UBAP2		0	15		0	30			Ubiquitin-associated protein 2 OS=Homo sapiens GN=UBAP2 PE=1 SV=1
XPO1		0	1		0	30			Exportin-1 OS=Homo sapiens GN=XPO1 PE=1 SV=1
CUL4B		0	3		0	29			Cullin-4B OS=Homo sapiens GN=CUL4B PE=1 SV=4
FLII		0	6		0	29			Protein flightless-1 homolog OS=Homo sapiens GN=FLII PE=1 SV=2
HEATR1					0	29			HEAT repeat-containing protein 1 [Homo sapiens]
HNRNPF		0	8		0	29			Heterogeneous nuclear ribonucleoprotein F OS=Homo sapiens GN=HNRNPF PE=1 SV=3
VARS		0	8		0	29			Valine--tRNA ligase OS=Homo sapiens GN=VARS PE=1 SV=4
EEF1G		0	5		3	28			Elongation factor 1-gamma OS=Homo sapiens GN=EEF1G PE=1 SV=3
CCT8		0	9		1	28			T-complex protein 1 subunit theta OS=Homo sapiens GN=CCT8 PE=1 SV=4
IGF2BP3		0	10		0	28			Insulin-like growth factor 2 mRNA-binding protein 3 OS=Homo sapiens GN=IGF2BP3 PE=1 SV=2
LARS		0	4		0	28			Leucine--tRNA ligase, cytoplasmic OS=Homo sapiens GN=LARS PE=1 SV=2
RNF219		0	9		0	28			RING finger protein 219 OS=Homo sapiens GN=RNF219 PE=1 SV=1
GLUD1		0	12		3	27			Glutamate dehydrogenase 1, mitochondrial OS=Homo sapiens GN=GLUD1 PE=1 SV=2
ACTN4		0	18		0	27			Alpha-actinin-4 OS=Homo sapiens GN=ACTN4 PE=1 SV=2
MOV10		0	5		0	27			Putative helicase MOV-10 OS=Homo sapiens GN=MOV10 PE=1 SV=2
NNT		0	11		0	27			NAD(P) transhydrogenase, mitochondrial OS=Homo sapiens GN=NNT PE=1 SV=3
PPP1CB		0	6		0	27			Serine/threonine-protein phosphatase PP1-beta catalytic subunit OS=Homo sapiens GN=PPP1CB PE=1 SV=3
YTHDF3		0	8		0	27			YTH domain-containing family protein 3 OS=Homo sapiens GN=YTHDF3 PE=1 SV=1
DDOST		1	13		3	26			Dolichyl-diphosphooligosaccharide--protein glycosyltransferase 48 kDa subunit OS=Homo sapiens GN=DDOST PE=1 SV=4
RPS24		0	10		3	26			40S ribosomal protein S24 OS=Homo sapiens GN=RPS24 PE=1 SV=1
ACOT7		0	8		1	26			Cytosolic acyl coenzyme A thioester hydrolase OS=Homo sapiens GN=ACOT7 PE=1 SV=3
AHNAK2		0	8		0	26			Protein AHNAK2 OS=Homo sapiens GN=AHNAK2 PE=1 SV=2
CORO1C		0	11		0	26			Coronin-1C OS=Homo sapiens GN=CORO1C PE=1 SV=1
FARSB		0	11		0	26			Phenylalanine--tRNA ligase beta subunit OS=Homo sapiens GN=FARSB PE=1 SV=3
PSMD2		0	6		0	26			26S proteasome non-ATPase regulatory subunit 2 OS=Homo sapiens GN=PSMD2 PE=1 SV=3
TNS3		0	5		0	26			Tensin-3 OS=Homo sapiens GN=TNS3 PE=1 SV=2
ZFR		0	10		0	26			Zinc finger RNA-binding protein OS=Homo sapiens GN=ZFR PE=1 SV=2
TAGLN2					6	25			Transgelin-2 OS=Homo sapiens GN=TAGLN2 PE=1 SV=3
FBL		0	5		3	25			rRNA 2'-O-methyltransferase fibrillarin OS=Homo sapiens GN=FBL PE=1 SV=2
VDAC1		0	18		3	25			Voltage-dependent anion-selective channel protein 1 OS=Homo sapiens GN=VDAC1 PE=1 SV=2
FXR1		0	10		1	25			Fragile X mental retardation syndrome-related protein 1 OS=Homo sapiens GN=FXR1 PE=1 SV=3
MSN					1	25			Cluster of moesin [Homo sapiens] (NP_002435.1)
RHOA		1	10		1	25			Transforming protein RhoA OS=Homo sapiens GN=RHOA PE=1 SV=1
IPO7		0	1		0	25			Importin-7 OS=Homo sapiens GN=IPO7 PE=1 SV=1
NOP2		0	7		0	25			Probable 28S rRNA (cytosine(4447)-C(5))-methyltransferase OS=Homo sapiens GN=NOP2 PE=1 SV=2
RANBP2		0	7		0	25			E3 SUMO-protein ligase RanBP2 OS=Homo sapiens GN=RANBP2 PE=1 SV=2
EIF4B		1	9		4	24			Eukaryotic translation initiation factor 4B OS=Homo sapiens GN=EIF4B PE=1 SV=2
RAB2A		1	9		3	24			Ras-related protein Rab-2A OS=Homo sapiens GN=RAB2A PE=1 SV=1
PHB		0	7		2	24			Prohibitin OS=Homo sapiens GN=PHB PE=1 SV=1
EIF4A3		0	8		1	24			Eukaryotic initiation factor 4A-III OS=Homo sapiens GN=EIF4A3 PE=1 SV=4
ARCN1		0	9		0	24			Coatomer subunit delta OS=Homo sapiens GN=ARCN1 PE=1 SV=1
SRPRA		0	6		0	24			Signal recognition particle receptor subunit alpha OS=Homo sapiens GN=SRPRA PE=1 SV=2
HK1		0	8		2	23			Hexokinase-1 OS=Homo sapiens GN=HK1 PE=1 SV=3
ABCE1		0	8		0	23			ATP-binding cassette sub-family E member 1 OS=Homo sapiens GN=ABCE1 PE=1 SV=1
MCM4		0	10		0	23			DNA replication licensing factor MCM4 OS=Homo sapiens GN=MCM4 PE=1 SV=5
MCM6		0	9		0	23			DNA replication licensing factor MCM6 OS=Homo sapiens GN=MCM6 PE=1 SV=1
PRKRA		0	11		0	23			Interferon-inducible double-stranded RNA-dependent protein kinase activator A OS=Homo sapiens GN=PRKRA PE=1 SV=1
PSMC2		0	3		0	23			26S protease regulatory subunit 7 OS=Homo sapiens GN=PSMC2 PE=1 SV=3
UQCRC1		0	5		0	23			Cytochrome b-c1 complex subunit 1, mitochondrial OS=Homo sapiens GN=UQCRC1 PE=1 SV=3
VPS51		0	5		0	23			Vacuolar protein sorting-associated protein 51 homolog OS=Homo sapiens GN=VPS51 PE=1 SV=2
ATP5F1C					2	22			ATP synthase subunit gamma, mitochondrial OS=Homo sapiens OX=9606 GN=ATP5F1C PE=1 SV=1
ELAVL1		0	11		1	22			ELAV-like protein 1 OS=Homo sapiens GN=ELAVL1 PE=1 SV=2
FLOT1		0	6		1	22			Flotillin-1 OS=Homo sapiens GN=FLOT1 PE=1 SV=3
SURF4					1	22			surfeit locus protein 4 isoform 3 [Homo sapiens]
CEP170		0	2		0	22			Centrosomal protein of 170 kDa OS=Homo sapiens GN=CEP170 PE=1 SV=1
DDX18		0	4		0	22			ATP-dependent RNA helicase DDX18 OS=Homo sapiens GN=DDX18 PE=1 SV=2
EIF3L		0	4		0	22			Eukaryotic translation initiation factor 3 subunit L OS=Homo sapiens GN=EIF3L PE=1 SV=1
IGF2BP1		0	12		0	22			Insulin-like growth factor 2 mRNA-binding protein 1 OS=Homo sapiens GN=IGF2BP1 PE=1 SV=2
IQGAP3		0	6		0	22			Ras GTPase-activating-like protein IQGAP3 OS=Homo sapiens GN=IQGAP3 PE=1 SV=2
NUMA1		0	4		0	22			Nuclear mitotic apparatus protein 1 OS=Homo sapiens GN=NUMA1 PE=1 SV=2
PSMD6		0	4		0	22			26S proteasome non-ATPase regulatory subunit 6 OS=Homo sapiens GN=PSMD6 PE=1 SV=1
RPL11					5	21			60S ribosomal protein L11 OS=Homo sapiens GN=RPL11 PE=1 SV=2
HP1BP3		0	4		4	21			Heterochromatin protein 1-binding protein 3 OS=Homo sapiens GN=HP1BP3 PE=1 SV=1
MATR3		0	5		1	21			Matrin-3 OS=Homo sapiens GN=MATR3 PE=1 SV=2
ASCC3		0	3		0	21			Activating signal cointegrator 1 complex subunit 3 OS=Homo sapiens GN=ASCC3 PE=1 SV=3
BRIX1		0	6		0	21			Ribosome biogenesis protein BRX1 homolog OS=Homo sapiens GN=BRIX1 PE=1 SV=2
CSE1L		0	3		0	21			Exportin-2 OS=Homo sapiens GN=CSE1L PE=1 SV=3
DICER1					0	21			Endoribonuclease Dicer OS=Homo sapiens OX=9606 GN=DICER1 PE=1 SV=3
ECPAS					0	21			Proteasome adapter and scaffold protein ECM29 OS=Homo sapiens OX=9606 GN=ECPAS PE=1 SV=2
GTPBP4		0	1		0	21			Nucleolar GTP-binding protein 1 OS=Homo sapiens GN=GTPBP4 PE=1 SV=3
KPNB1		0	1		0	21			Importin subunit beta-1 OS=Homo sapiens GN=KPNB1 PE=1 SV=2
RUVBL1		0	7		0	21			RuvB-like 1 OS=Homo sapiens GN=RUVBL1 PE=1 SV=1
SRP68		0	6		0	21			Signal recognition particle subunit SRP68 OS=Homo sapiens GN=SRP68 PE=1 SV=2
ACTN1		0	13		0	20			Alpha-actinin-1 OS=Homo sapiens GN=ACTN1 PE=1 SV=2
AP3M1		0	4		0	20			AP-3 complex subunit mu-1 OS=Homo sapiens GN=AP3M1 PE=1 SV=1
CKAP5		0	1		0	20			Cytoskeleton-associated protein 5 OS=Homo sapiens GN=CKAP5 PE=1 SV=3
DDX17		0	13		0	20			Probable ATP-dependent RNA helicase DDX17 OS=Homo sapiens GN=DDX17 PE=1 SV=2
EIF3E		0	2		0	20			Eukaryotic translation initiation factor 3 subunit E OS=Homo sapiens GN=EIF3E PE=1 SV=1
ITPR3		0	5		0	20			Inositol 1,4,5-trisphosphate receptor type 3 OS=Homo sapiens GN=ITPR3 PE=1 SV=2
RARS		0	5		0	20			Arginine--tRNA ligase, cytoplasmic OS=Homo sapiens GN=RARS PE=1 SV=2
SLC25A11		0	2		0	20			Mitochondrial 2-oxoglutarate/malate carrier protein OS=Homo sapiens GN=SLC25A11 PE=1 SV=3
SMC3		0	6		0	20			Structural maintenance of chromosomes protein 3 OS=Homo sapiens GN=SMC3 PE=1 SV=2
TARDBP		0	4		0	20			TAR DNA-binding protein 43 OS=Homo sapiens GN=TARDBP PE=1 SV=1
HNRNPA1		0	7		4	19			Heterogeneous nuclear ribonucleoprotein A1 OS=Homo sapiens GN=HNRNPA1 PE=1 SV=5
SLC16A3		0	2		2	19			Monocarboxylate transporter 4 OS=Homo sapiens GN=SLC16A3 PE=1 SV=1
TECR		0	1		2	19			Very-long-chain enoyl-CoA reductase OS=Homo sapiens GN=TECR PE=1 SV=1
ATL3		0	1		1	19			Atlastin-3 OS=Homo sapiens GN=ATL3 PE=1 SV=1
PICALM		0	1		1	19			Phosphatidylinositol-binding clathrin assembly protein OS=Homo sapiens GN=PICALM PE=1 SV=2
AHSA1		0	1		0	19			Activator of 90 kDa heat shock protein ATPase homolog 1 OS=Homo sapiens GN=AHSA1 PE=1 SV=1
ATXN2		0	6		0	19			Ataxin-2 OS=Homo sapiens GN=ATXN2 PE=1 SV=2
CHD4		0	5		0	19			Chromodomain-helicase-DNA-binding protein 4 OS=Homo sapiens GN=CHD4 PE=1 SV=2
EPHA2		0	2		0	19			Ephrin type-A receptor 2 OS=Homo sapiens GN=EPHA2 PE=1 SV=2
EXOSC10		0	7		0	19			Exosome component 10 OS=Homo sapiens GN=EXOSC10 PE=1 SV=2
FNDC3B		0	5		0	19			Fibronectin type III domain-containing protein 3B OS=Homo sapiens GN=FNDC3B PE=1 SV=2
GANAB		0	5		0	19			Neutral alpha-glucosidase AB OS=Homo sapiens GN=GANAB PE=1 SV=3
NUP93		0	9		0	19			Nuclear pore complex protein Nup93 OS=Homo sapiens GN=NUP93 PE=1 SV=2
SEC24C		0	5		0	19			Protein transport protein Sec24C OS=Homo sapiens GN=SEC24C PE=1 SV=3
SMC2		0	7		0	19			Structural maintenance of chromosomes protein 2 OS=Homo sapiens GN=SMC2 PE=1 SV=2
TRIM25		0	5		0	19			E3 ubiquitin/ISG15 ligase TRIM25 OS=Homo sapiens GN=TRIM25 PE=1 SV=2
EIF3F		0	9		2	18			Eukaryotic translation initiation factor 3 subunit F OS=Homo sapiens GN=EIF3F PE=1 SV=1
MAP4K4		0	1		2	18			Mitogen-activated protein kinase kinase kinase kinase 4 OS=Homo sapiens GN=MAP4K4 PE=1 SV=2
SLC25A3		0	7		2	18			Phosphate carrier protein, mitochondrial OS=Homo sapiens GN=SLC25A3 PE=1 SV=2
ANXA5					1	18			annexin A5 [Homo sapiens]
EIF2S3		0	13		1	18			Eukaryotic translation initiation factor 2 subunit 3 OS=Homo sapiens GN=EIF2S3 PE=1 SV=3
DDX1		0	5		0	18			ATP-dependent RNA helicase DDX1 OS=Homo sapiens GN=DDX1 PE=1 SV=2
GBF1					0	18			Golgi-specific brefeldin A-resistance guanine nucleotide exchange factor 1 isoform 2 [Homo sapiens]
GFPT1		0	2		0	18			Glutamine--fructose-6-phosphate aminotransferase [isomerizing] 1 OS=Homo sapiens GN=GFPT1 PE=1 SV=3
NIFK		0	7		0	18			MKI67 FHA domain-interacting nucleolar phosphoprotein OS=Homo sapiens GN=NIFK PE=1 SV=1
SRP72					0	18			Signal recognition particle subunit SRP72 OS=Homo sapiens OX=9606 GN=SRP72 PE=1 SV=3
VPS35		0	2		0	18			Vacuolar protein sorting-associated protein 35 OS=Homo sapiens GN=VPS35 PE=1 SV=2
HNRLPL					3	17			heterogeneous nuclear ribonucleoprotein L isoform b [Homo sapiens]
RBM14		0	4		2	17			RNA-binding protein 14 OS=Homo sapiens GN=RBM14 PE=1 SV=2
ATAD3A		0	7		1	17			ATPase family AAA domain-containing protein 3A OS=Homo sapiens GN=ATAD3A PE=1 SV=2
ANKHD1-EIF4EBP3					0	17			Cluster of ANKHD1-EIF4EBP3 protein [Homo sapiens] (NP_065741.3)
CAND1		0	4		0	17			Cullin-associated NEDD8-dissociated protein 1 OS=Homo sapiens GN=CAND1 PE=1 SV=2
CYFIP1		0	4		0	17			Cytoplasmic FMR1-interacting protein 1 OS=Homo sapiens GN=CYFIP1 PE=1 SV=1
DNAJA1		0	2		0	17			DnaJ homolog subfamily A member 1 OS=Homo sapiens GN=DNAJA1 PE=1 SV=2
DNAJB1		0	5		0	17			DnaJ homolog subfamily B member 1 OS=Homo sapiens GN=DNAJB1 PE=1 SV=4
ERLIN1		0	3		0	17			Erlin-1 OS=Homo sapiens GN=ERLIN1 PE=1 SV=1
HNRNPUL2		0	6		0	17			Heterogeneous nuclear ribonucleoprotein U-like protein 2 OS=Homo sapiens GN=HNRNPUL2 PE=1 SV=1
PSMC5		0	3		0	17			26S protease regulatory subunit 8 OS=Homo sapiens GN=PSMC5 PE=1 SV=1
SLC25A10		0	4		0	17			Mitochondrial dicarboxylate carrier OS=Homo sapiens GN=SLC25A10 PE=1 SV=2
UBR4		0	1		0	17			E3 ubiquitin-protein ligase UBR4 OS=Homo sapiens GN=UBR4 PE=1 SV=1
VDAC3		0	9		0	17			Voltage-dependent anion-selective channel protein 3 OS=Homo sapiens GN=VDAC3 PE=1 SV=1
ZYX		0	5		0	17			Zyxin OS=Homo sapiens GN=ZYX PE=1 SV=1
EIF5A		0	1		3	16			Eukaryotic translation initiation factor 5A-1 OS=Homo sapiens GN=EIF5A PE=1 SV=2
KHDRBS1		0	5		3	16			KH domain-containing, RNA-binding, signal transduction-associated protein 1 OS=Homo sapiens GN=KHDRBS1 PE=1 SV=1
RPS27		0	2		2	16			40S ribosomal protein S27 OS=Homo sapiens GN=RPS27 PE=1 SV=3
ABCF2		0	7		1	16			ATP-binding cassette sub-family F member 2 OS=Homo sapiens GN=ABCF2 PE=1 SV=2
CAPRIN1		0	4		0	16			Caprin-1 OS=Homo sapiens GN=CAPRIN1 PE=1 SV=2
EIF2S1		0	4		0	16			Eukaryotic translation initiation factor 2 subunit 1 OS=Homo sapiens GN=EIF2S1 PE=1 SV=3
TJP1		0	6		0	16			Tight junction protein ZO-1 OS=Homo sapiens GN=TJP1 PE=1 SV=3
WASHC5		0	3		0	16			WASH complex subunit 5 OS=Homo sapiens GN=WASHC5 PE=1 SV=1
LBR		0	4		3	15			Lamin-B receptor OS=Homo sapiens GN=LBR PE=1 SV=2
RPS23		1	4		3	15			40S ribosomal protein S23 OS=Homo sapiens GN=RPS23 PE=1 SV=3
EIF3G					1	15			eukaryotic translation initiation factor 3 subunit G [Homo sapiens]
PDCD6IP		0	8		1	15			Programmed cell death 6-interacting protein OS=Homo sapiens GN=PDCD6IP PE=1 SV=1
PDLIM7		0	3		1	15			PDZ and LIM domain protein 7 OS=Homo sapiens GN=PDLIM7 PE=1 SV=1
RALY		0	4		1	15			RNA-binding protein Raly OS=Homo sapiens GN=RALY PE=1 SV=1
ACOT9		0	5		0	15			Acyl-coenzyme A thioesterase 9, mitochondrial OS=Homo sapiens GN=ACOT9 PE=1 SV=2
ARHGEF2		0	1		0	15			Rho guanine nucleotide exchange factor 2 OS=Homo sapiens GN=ARHGEF2 PE=1 SV=4
ARL1		0	1		0	15			ADP-ribosylation factor-like protein 1 OS=Homo sapiens GN=ARL1 PE=1 SV=1
COPB2		0	3		0	15			Coatomer subunit beta' OS=Homo sapiens GN=COPB2 PE=1 SV=2
KDELR2					0	15			ER lumen protein-retaining receptor 2 isoform 1 [Homo sapiens]
PFKL		0	8		0	15			ATP-dependent 6-phosphofructokinase, liver type OS=Homo sapiens GN=PFKL PE=1 SV=6
PRC1		0	1		0	15			Protein regulator of cytokinesis 1 OS=Homo sapiens GN=PRC1 PE=1 SV=2
PSMC1		0	1		0	15			26S protease regulatory subunit 4 OS=Homo sapiens GN=PSMC1 PE=1 SV=1
PSMC3		0	2		0	15			26S protease regulatory subunit 6A OS=Homo sapiens GN=PSMC3 PE=1 SV=3
RBM27		0	7		0	15			RNA-binding protein 27 OS=Homo sapiens GN=RBM27 PE=1 SV=2
SLC1A5					0	15			neutral amino acid transporter B(0) isoform 1 [Homo sapiens]
SRPK1		0	3		0	15			SRSF protein kinase 1 OS=Homo sapiens GN=SRPK1 PE=1 SV=2
TM9SF3		0	8		0	15			Transmembrane 9 superfamily member 3 OS=Homo sapiens GN=TM9SF3 PE=1 SV=2
UBA1		0	2		0	15			Ubiquitin-like modifier-activating enzyme 1 OS=Homo sapiens GN=UBA1 PE=1 SV=3
USP10		0	10		0	15			Ubiquitin carboxyl-terminal hydrolase 10 OS=Homo sapiens GN=USP10 PE=1 SV=2
MYL6		0	5		3	14			Myosin light polypeptide 6 OS=Homo sapiens GN=MYL6 PE=1 SV=2
DDX6		0	3		1	14			Probable ATP-dependent RNA helicase DDX6 OS=Homo sapiens GN=DDX6 PE=1 SV=2
RAP1B		0	2		1	14			Ras-related protein Rap-1b OS=Homo sapiens GN=RAP1B PE=1 SV=1
RPL10A		1	5		1	14			60S ribosomal protein L10a OS=Homo sapiens GN=RPL10A PE=1 SV=2
RPS5		0	3		1	14			40S ribosomal protein S5 OS=Homo sapiens GN=RPS5 PE=1 SV=4
2020-09-07					0	14			Septin-7 OS=Homo sapiens OX=9606 GN=SEPT7 PE=1 SV=2
AP3B1					0	14			AP-3 complex subunit beta-1 isoform 2 [Homo sapiens]
CAPZB		1	5		0	14			F-actin-capping protein subunit beta OS=Homo sapiens GN=CAPZB PE=1 SV=4
CELF1		0	4		0	14			CUGBP Elav-like family member 1 OS=Homo sapiens GN=CELF1 PE=1 SV=2
EMC1					0	14			ER membrane protein complex subunit 1 isoform 2 precursor [Homo sapiens]
IPO5		0	1		0	14			Importin-5 OS=Homo sapiens GN=IPO5 PE=1 SV=4
NCKAP1					0	14			Cluster of nck-associated protein 1 isoform 1 [Homo sapiens] (NP_038464.1)
PRPS1		0	3		0	14			Ribose-phosphate pyrophosphokinase 1 OS=Homo sapiens GN=PRPS1 PE=1 SV=2
SPATS2L					0	14			SPATS2-like protein OS=Homo sapiens OX=9606 GN=SPATS2L PE=1 SV=2
TARBP2		0	3		0	14			RISC-loading complex subunit TARBP2 OS=Homo sapiens GN=TARBP2 PE=1 SV=3
UQCRC2		0	2		0	14			Cytochrome b-c1 complex subunit 2, mitochondrial OS=Homo sapiens GN=UQCRC2 PE=1 SV=3
HNRNPA0		0	5		3	13			Heterogeneous nuclear ribonucleoprotein A0 OS=Homo sapiens GN=HNRNPA0 PE=1 SV=1
TALDO1		0	2		3	13			Transaldolase OS=Homo sapiens GN=TALDO1 PE=1 SV=2
CALR		0	7		2	13			Calreticulin OS=Homo sapiens GN=CALR PE=1 SV=1
MMP14		0	5		2	13			Matrix metalloproteinase-14 OS=Homo sapiens GN=MMP14 PE=1 SV=3
RPL30		1	4		2	13			60S ribosomal protein L30 OS=Homo sapiens GN=RPL30 PE=1 SV=2
CNN2		0	3		1	13			Calponin-2 OS=Homo sapiens GN=CNN2 PE=1 SV=4
PHGDH		0	2		1	13			D-3-phosphoglycerate dehydrogenase OS=Homo sapiens GN=PHGDH PE=1 SV=4
RAB32					1	13			ras-related protein Rab-32 [Homo sapiens]
AP1G1					0	13			AP-1 complex subunit gamma-1 isoform a [Homo sapiens]
DHCR7		0	2		0	13			7-dehydrocholesterol reductase OS=Homo sapiens GN=DHCR7 PE=1 SV=1
G3BP2		0	7		0	13			Ras GTPase-activating protein-binding protein 2 OS=Homo sapiens GN=G3BP2 PE=1 SV=2
GNL3		0	2		0	13			Guanine nucleotide-binding protein-like 3 OS=Homo sapiens GN=GNL3 PE=1 SV=2
HACD3					0	13			very-long-chain (3R)-3-hydroxyacyl-CoA dehydratase 3 [Homo sapiens]
HNRNPH2		1	9		0	13			Heterogeneous nuclear ribonucleoprotein H2 OS=Homo sapiens GN=HNRNPH2 PE=1 SV=1
HYOU1		0	3		0	13			Hypoxia up-regulated protein 1 OS=Homo sapiens GN=HYOU1 PE=1 SV=1
IDH2					0	13			isocitrate dehydrogenase [NADP], mitochondrial isoform 2 [Homo sapiens]
LSM14B		0	2		0	13			Protein LSM14 homolog B OS=Homo sapiens GN=LSM14B PE=1 SV=1
MVP		0	2		0	13			Major vault protein OS=Homo sapiens GN=MVP PE=1 SV=4
MYLK		0	3		0	13			Myosin light chain kinase, smooth muscle OS=Homo sapiens GN=MYLK PE=1 SV=4
PARVA					0	13			alpha-parvin [Homo sapiens]
PLIN3		0	5		0	13			Perilipin-3 OS=Homo sapiens GN=PLIN3 PE=1 SV=3
PSPC1		0	5		0	13			Paraspeckle component 1 OS=Homo sapiens GN=PSPC1 PE=1 SV=1
SMG7					0	13			protein SMG7 isoform 7 [Homo sapiens]
SPTBN1					0	13			spectrin beta chain, non-erythrocytic 1 isoform 2 [Homo sapiens]
VPS26A					0	13			vacuolar protein sorting-associated protein 26A isoform 3 [Homo sapiens]
YTHDF2		0	7		0	13			YTH domain-containing family protein 2 OS=Homo sapiens GN=YTHDF2 PE=1 SV=2
DHFR					3	12			Cluster of dihydrofolate reductase isoform 1 [Homo sapiens] (NP_000782.1)
PSMD14					2	12			26S proteasome non-ATPase regulatory subunit 14 [Homo sapiens]
CCAR1		0	3		0	12			Cell division cycle and apoptosis regulator protein 1 OS=Homo sapiens GN=CCAR1 PE=1 SV=2
CTPS1		0	2		0	12			CTP synthase 1 OS=Homo sapiens GN=CTPS1 PE=1 SV=2
DVL2		0	5		0	12			Segment polarity protein dishevelled homolog DVL-2 OS=Homo sapiens GN=DVL2 PE=1 SV=1
MMS19					0	12			MMS19 nucleotide excision repair protein homolog isoform 6 [Homo sapiens]
MSH2		0	3		0	12			DNA mismatch repair protein Msh2 OS=Homo sapiens GN=MSH2 PE=1 SV=1
MSH6					0	12			DNA mismatch repair protein Msh6 isoform 1 [Homo sapiens]
PDLIM5		0	6		0	12			PDZ and LIM domain protein 5 OS=Homo sapiens GN=PDLIM5 PE=1 SV=5
PSMC6		0	4		0	12			26S protease regulatory subunit 10B OS=Homo sapiens GN=PSMC6 PE=1 SV=1
RAB3GAP1		0	5		0	12			Rab3 GTPase-activating protein catalytic subunit OS=Homo sapiens GN=RAB3GAP1 PE=1 SV=3
SFXN1		0	4		0	12			Sideroflexin-1 OS=Homo sapiens GN=SFXN1 PE=1 SV=4
SMARCA5		0	8		0	12			SWI/SNF-related matrix-associated actin-dependent regulator of chromatin subfamily A member 5 OS=Homo sapiens GN=SMARCA5 PE=1 SV=1
STAT1		0	2		0	12			Signal transducer and activator of transcription 1-alpha/beta OS=Homo sapiens GN=STAT1 PE=1 SV=2
TIMM50		0	1		0	12			Mitochondrial import inner membrane translocase subunit TIM50 OS=Homo sapiens GN=TIMM50 PE=1 SV=2
USP14					0	12			ubiquitin carboxyl-terminal hydrolase 14 isoform b [Homo sapiens]
RPS12		0	5		2	11			40S ribosomal protein S12 OS=Homo sapiens GN=RPS12 PE=1 SV=3
RTN4		0	5		1	11			Reticulon-4 OS=Homo sapiens GN=RTN4 PE=1 SV=2
ACSL4		0	5		0	11			Long-chain-fatty-acid--CoA ligase 4 OS=Homo sapiens GN=ACSL4 PE=1 SV=2
AIMP2		0	2		0	11			Aminoacyl tRNA synthase complex-interacting multifunctional protein 2 OS=Homo sapiens GN=AIMP2 PE=1 SV=2
AP2A1					0	11			AP-2 complex subunit alpha-1 OS=Homo sapiens OX=9606 GN=AP2A1 PE=1 SV=3
CAMK2D		0	4		0	11			Calcium/calmodulin-dependent protein kinase type II subunit delta OS=Homo sapiens GN=CAMK2D PE=1 SV=3
DDX50		0	5		0	11			ATP-dependent RNA helicase DDX50 OS=Homo sapiens GN=DDX50 PE=1 SV=1
DDX54		0	1		0	11			ATP-dependent RNA helicase DDX54 OS=Homo sapiens GN=DDX54 PE=1 SV=2
DPM1		0	4		0	11			Dolichol-phosphate mannosyltransferase subunit 1 OS=Homo sapiens GN=DPM1 PE=1 SV=1
DVL3		0	2		0	11			Segment polarity protein dishevelled homolog DVL-3 OS=Homo sapiens GN=DVL3 PE=1 SV=2
EIF3M					0	11			eukaryotic translation initiation factor 3 subunit M isoform X1 [Homo sapiens]
EIF4ENIF1		0	2		0	11			Eukaryotic translation initiation factor 4E transporter OS=Homo sapiens GN=EIF4ENIF1 PE=1 SV=2
ESYT2		0	2		0	11			Extended synaptotagmin-2 OS=Homo sapiens GN=ESYT2 PE=1 SV=1
IFI16					0	11			gamma-interferon-inducible protein 16 isoform 3 [Homo sapiens]
KARS		0	4		0	11			Lysine--tRNA ligase OS=Homo sapiens GN=KARS PE=1 SV=3
MCM5		0	3		0	11			DNA replication licensing factor MCM5 OS=Homo sapiens GN=MCM5 PE=1 SV=5
PPA1		0	6		0	11			Inorganic pyrophosphatase OS=Homo sapiens GN=PPA1 PE=1 SV=2
PSMD12					0	11			Cluster of 26S proteasome non-ATPase regulatory subunit 12 isoform 1 [Homo sapiens] (NP_002807.1)
PUM1		0	11		0	11			Pumilio homolog 1 OS=Homo sapiens GN=PUM1 PE=1 SV=3
RBMS2		0	6		0	11			RNA-binding motif, single-stranded-interacting protein 2 OS=Homo sapiens GN=RBMS2 PE=1 SV=1
SLC25A1		0	1		0	11			Tricarboxylate transport protein, mitochondrial OS=Homo sapiens GN=SLC25A1 PE=1 SV=2
SMC1A		0	4		0	11			Structural maintenance of chromosomes protein 1A OS=Homo sapiens GN=SMC1A PE=1 SV=2
STT3B		0	1		0	11			Dolichyl-diphosphooligosaccharide--protein glycosyltransferase subunit STT3B OS=Homo sapiens GN=STT3B PE=1 SV=1
UTP14A		0	2		0	11			U3 small nucleolar RNA-associated protein 14 homolog A OS=Homo sapiens GN=UTP14A PE=1 SV=1
DNAJC13		0	1		2	10			DnaJ homolog subfamily C member 13 OS=Homo sapiens GN=DNAJC13 PE=1 SV=5
TCOF1		0	2		2	10			Treacle protein OS=Homo sapiens GN=TCOF1 PE=1 SV=3
HNRNPH1		2	13		1	10			Heterogeneous nuclear ribonucleoprotein H OS=Homo sapiens GN=HNRNPH1 PE=1 SV=4
HNRNPH3					1	10			Heterogeneous nuclear ribonucleoprotein H3 OS=Homo sapiens OX=9606 GN=HNRNPH3 PE=1 SV=2
HNRNPR		0	3		1	10			Heterogeneous nuclear ribonucleoprotein R OS=Homo sapiens GN=HNRNPR PE=1 SV=1
MGST1		0	1		1	10			Microsomal glutathione S-transferase 1 OS=Homo sapiens GN=MGST1 PE=1 SV=1
RPS17					1	10			40S ribosomal protein S17 [Homo sapiens]
AP2A2		0	4		0	10			AP-2 complex subunit alpha-2 OS=Homo sapiens GN=AP2A2 PE=1 SV=2
ASPH					0	10			Aspartyl/asparaginyl beta-hydroxylase OS=Homo sapiens OX=9606 GN=ASPH PE=1 SV=3
BLVRA					0	10			Biliverdin reductase A OS=Homo sapiens GN=BLVRA PE=1 SV=2
CAPZA1		0	5		0	10			F-actin-capping protein subunit alpha-1 OS=Homo sapiens GN=CAPZA1 PE=1 SV=3
CDK1		0	2		0	10			Cyclin-dependent kinase 1 OS=Homo sapiens GN=CDK1 PE=1 SV=3
CLIC4		0	2		0	10			Chloride intracellular channel protein 4 OS=Homo sapiens GN=CLIC4 PE=1 SV=4
DNM2		0	1		0	10			Dynamin-2 OS=Homo sapiens GN=DNM2 PE=1 SV=2
DRG1		0	2		0	10			Developmentally-regulated GTP-binding protein 1 OS=Homo sapiens GN=DRG1 PE=1 SV=1
GARS					0	10			Glycine--tRNA ligase OS=Homo sapiens OX=9606 GN=GARS PE=1 SV=3
ILK		0	3		0	10			Integrin-linked protein kinase OS=Homo sapiens GN=ILK PE=1 SV=2
KIF4A		0	3		0	10			Chromosome-associated kinesin KIF4A OS=Homo sapiens GN=KIF4A PE=1 SV=3
NARS		0	3		0	10			Asparagine--tRNA ligase, cytoplasmic OS=Homo sapiens GN=NARS PE=1 SV=1
NSDHL		0	3		0	10			Sterol-4-alpha-carboxylate 3-dehydrogenase, decarboxylating OS=Homo sapiens GN=NSDHL PE=1 SV=2
NUDC					0	10			nuclear migration protein nudC [Homo sapiens]
NUP160		0	2		0	10			Nuclear pore complex protein Nup160 OS=Homo sapiens GN=NUP160 PE=1 SV=3
RAB3GAP2					0	10			rab3 GTPase-activating protein non-catalytic subunit [Homo sapiens]
RBM15		0	1		0	10			Putative RNA-binding protein 15 OS=Homo sapiens GN=RBM15 PE=1 SV=2
RCC1		0	6		0	10			Regulator of chromosome condensation OS=Homo sapiens GN=RCC1 PE=1 SV=1
SARS		0	1		0	10			Serine--tRNA ligase, cytoplasmic OS=Homo sapiens GN=SARS PE=1 SV=3
TOMM40		0	1		0	10			Mitochondrial import receptor subunit TOM40 homolog OS=Homo sapiens GN=TOMM40 PE=1 SV=1
ZMPSTE24		0	1		0	10			CAAX prenyl protease 1 homolog OS=Homo sapiens GN=ZMPSTE24 PE=1 SV=2
AHSG					2	9			SWISS-PROT:P12763 (Bos taurus) Alpha-2-HS-glycoprotein precursor
PRDX2					2	9			Peroxiredoxin-2 OS=Homo sapiens GN=PRDX2 PE=1 SV=5
CTSB		0	1		1	9			Cathepsin B OS=Homo sapiens GN=CTSB PE=1 SV=3
PLOD1		0	1		1	9			Procollagen-lysine,2-oxoglutarate 5-dioxygenase 1 OS=Homo sapiens GN=PLOD1 PE=1 SV=2
RRS1					1	9			Ribosome biogenesis regulatory protein homolog OS=Homo sapiens OX=9606 GN=RRS1 PE=1 SV=2
SF3B2		0	1		1	9			Splicing factor 3B subunit 2 OS=Homo sapiens GN=SF3B2 PE=1 SV=2
ABCD3		0	2		0	9			ATP-binding cassette sub-family D member 3 OS=Homo sapiens GN=ABCD3 PE=1 SV=1
APEX1		0	4		0	9			DNA-(apurinic or apyrimidinic site) lyase OS=Homo sapiens GN=APEX1 PE=1 SV=2
ARL8B		0	2		0	9			ADP-ribosylation factor-like protein 8B OS=Homo sapiens GN=ARL8B PE=1 SV=1
COPG2					0	9			coatomer subunit gamma-2 isoform 2 [Homo sapiens]
CSNK1A1					0	9			Cluster of casein kinase I isoform alpha isoform 2 [Homo sapiens] (NP_001883.4)
CTBP2		0	1		0	9			C-terminal-binding protein 2 OS=Homo sapiens GN=CTBP2 PE=1 SV=1
CTNNB1					0	9			catenin beta-1 isoform X3 [Homo sapiens]
DDX24		0	2		0	9			ATP-dependent RNA helicase DDX24 OS=Homo sapiens GN=DDX24 PE=1 SV=1
DDX27		0	4		0	9			Probable ATP-dependent RNA helicase DDX27 OS=Homo sapiens GN=DDX27 PE=1 SV=2
DSTN		0	1		0	9			Destrin OS=Homo sapiens GN=DSTN PE=1 SV=3
DYNC1I2					0	9			Cytoplasmic dynein 1 intermediate chain 2 OS=Homo sapiens OX=9606 GN=DYNC1I2 PE=1 SV=3
ETF1		0	2		0	9			Eukaryotic peptide chain release factor subunit 1 OS=Homo sapiens GN=ETF1 PE=1 SV=3
FAM120C		0	5		0	9			Constitutive coactivator of PPAR-gamma-like protein 2 OS=Homo sapiens GN=FAM120C PE=2 SV=3
FAM129B					0	9			niban-like protein 1 isoform 2 [Homo sapiens]
GIGYF2		0	3		0	9			GRB10-interacting GYF protein 2 OS=Homo sapiens GN=GIGYF2 PE=1 SV=1
GMPS		0	1		0	9			GMP synthase [glutamine-hydrolyzing] OS=Homo sapiens GN=GMPS PE=1 SV=1
IPO9		0	2		0	9			Importin-9 OS=Homo sapiens GN=IPO9 PE=1 SV=3
KPNA1		0	3		0	9			Importin subunit alpha-5 OS=Homo sapiens GN=KPNA1 PE=1 SV=3
LRPPRC					0	9			leucine-rich PPR motif-containing protein, mitochondrial precursor [Homo sapiens]
NAP1L1		0	6		0	9			Nucleosome assembly protein 1-like 1 OS=Homo sapiens GN=NAP1L1 PE=1 SV=1
NDUFA10		0	1		0	9			NADH dehydrogenase [ubiquinone] 1 alpha subcomplex subunit 10, mitochondrial OS=Homo sapiens GN=NDUFA10 PE=1 SV=1
NKRF					0	9			NF-kappa-B-repressing factor isoform 1 [Homo sapiens]
PGD		0	6		0	9			6-phosphogluconate dehydrogenase, decarboxylating OS=Homo sapiens GN=PGD PE=1 SV=3
PLOD2		0	2		0	9			Procollagen-lysine,2-oxoglutarate 5-dioxygenase 2 OS=Homo sapiens GN=PLOD2 PE=1 SV=2
PRKACA					0	9			Cluster of cAMP-dependent protein kinase catalytic subunit alpha isoform 3 [Homo sapiens] (NP_001291278.1)
PSMC4					0	9			26S proteasome regulatory subunit 6B isoform 1 [Homo sapiens]
SLC16A1		0	2		0	9			Monocarboxylate transporter 1 OS=Homo sapiens GN=SLC16A1 PE=1 SV=3
SLC25A13		0	1		0	9			Calcium-binding mitochondrial carrier protein Aralar2 OS=Homo sapiens GN=SLC25A13 PE=1 SV=2
SLK					0	9			STE20-like serine/threonine-protein kinase isoform 2 [Homo sapiens]
SPART					0	9			spartin [Homo sapiens]
SSR4		0	4		0	9			Translocon-associated protein subunit delta OS=Homo sapiens GN=SSR4 PE=1 SV=1
STRAP		0	2		0	9			Serine-threonine kinase receptor-associated protein OS=Homo sapiens GN=STRAP PE=1 SV=1
TWF2					0	9			twinfilin-2 [Homo sapiens]
VCL					0	9			vinculin isoform VCL [Homo sapiens]
WDR3		0	1		0	9			WD repeat-containing protein 3 OS=Homo sapiens GN=WDR3 PE=1 SV=1
HNRNPAB					2	8			Heterogeneous nuclear ribonucleoprotein A/B OS=Homo sapiens GN=HNRNPAB PE=1 SV=2
RPL38		0	3		2	8			60S ribosomal protein L38 OS=Homo sapiens GN=RPL38 PE=1 SV=2
RPS13		0	4		2	8			40S ribosomal protein S13 OS=Homo sapiens GN=RPS13 PE=1 SV=2
TMEM33					2	8			transmembrane protein 33 isoform X1 [Homo sapiens]
COTL1					1	8			coactosin-like protein [Homo sapiens]
HNRNPDL		0	7		1	8			Heterogeneous nuclear ribonucleoprotein D-like OS=Homo sapiens GN=HNRNPDL PE=1 SV=3
MCM2					1	8			DNA replication licensing factor MCM2 [Homo sapiens]
ANXA6					0	8			annexin A6 isoform 1 [Homo sapiens]
ATP2B4					0	8			Cluster of plasma membrane calcium-transporting ATPase 4 isoform 4a [Homo sapiens] (NP_001001396.1)
BZW1					0	8			basic leucine zipper and W2 domain-containing protein 1 isoform 2 [Homo sapiens]
CAPZA2		1	6		0	8			F-actin-capping protein subunit alpha-2 OS=Homo sapiens GN=CAPZA2 PE=1 SV=3
CCAR2					0	8			Cell cycle and apoptosis regulator protein 2 OS=Homo sapiens OX=9606 GN=CCAR2 PE=1 SV=2
CCT2		0	2		0	8			T-complex protein 1 subunit beta OS=Homo sapiens GN=CCT2 PE=1 SV=4
CDC37					0	8			hsp90 co-chaperone Cdc37 [Homo sapiens]
CDIPT					0	8			Cluster of CDP-diacylglycerol--inositol 3-phosphatidyltransferase isoform 1 [Homo sapiens] (NP_006310.1)
DBN1					0	8			Drebrin OS=Homo sapiens OX=9606 GN=DBN1 PE=1 SV=4
DECR1		0	1		0	8			2,4-dienoyl-CoA reductase, mitochondrial OS=Homo sapiens GN=DECR1 PE=1 SV=1
DIS3					0	8			exosome complex exonuclease RRP44 isoform a [Homo sapiens]
HADH					0	8			hydroxyacyl-coenzyme A dehydrogenase, mitochondrial isoform 1 precursor [Homo sapiens]
HBS1L		0	1		0	8			HBS1-like protein OS=Homo sapiens GN=HBS1L PE=1 SV=1
KIF1BP		0	4		0	8			KIF1-binding protein OS=Homo sapiens GN=KIF1BP PE=1 SV=1
LMF2					0	8			lipase maturation factor 2 isoform 2 [Homo sapiens]
LRP1		0	3		0	8			Prolow-density lipoprotein receptor-related protein 1 OS=Homo sapiens GN=LRP1 PE=1 SV=2
LRRFIP1		0	1		0	8			Leucine-rich repeat flightless-interacting protein 1 OS=Homo sapiens GN=LRRFIP1 PE=1 SV=2
LUZP1		0	3		0	8			Leucine zipper protein 1 OS=Homo sapiens GN=LUZP1 PE=1 SV=2
MEST		0	1		0	8			Mesoderm-specific transcript homolog protein OS=Homo sapiens GN=MEST PE=2 SV=2
MRPS2					0	8			28S ribosomal protein S2, mitochondrial [Homo sapiens]
NAA15					0	8			N-alpha-acetyltransferase 15, NatA auxiliary subunit [Homo sapiens]
NCAPH		0	3		0	8			Condensin complex subunit 2 OS=Homo sapiens GN=NCAPH PE=1 SV=3
OGDH		0	1		0	8			2-oxoglutarate dehydrogenase, mitochondrial OS=Homo sapiens GN=OGDH PE=1 SV=3
PAPSS2		0	1		0	8			Bifunctional 3'-phosphoadenosine 5'-phosphosulfate synthase 2 OS=Homo sapiens GN=PAPSS2 PE=1 SV=2
PDHA1		0	1		0	8			Pyruvate dehydrogenase E1 component subunit alpha, somatic form, mitochondrial OS=Homo sapiens GN=PDHA1 PE=1 SV=3
RAB11A		0	2		0	8			Ras-related protein Rab-11A OS=Homo sapiens GN=RAB11A PE=1 SV=3
RAB34		0	2		0	8			Ras-related protein Rab-34 OS=Homo sapiens GN=RAB34 PE=1 SV=1
RAB6A		0	2		0	8			Ras-related protein Rab-6A OS=Homo sapiens GN=RAB6A PE=1 SV=3
RBMS1		0	8		0	8			RNA-binding motif, single-stranded-interacting protein 1 OS=Homo sapiens GN=RBMS1 PE=1 SV=3
RECQL		0	2		0	8			ATP-dependent DNA helicase Q1 OS=Homo sapiens GN=RECQL PE=1 SV=3
RPA1					0	8			replication protein A 70 kDa DNA-binding subunit isoform 2 [Homo sapiens]
SFXN3		0	3		0	8			Sideroflexin-3 OS=Homo sapiens GN=SFXN3 PE=1 SV=3
SPATA5		0	1		0	8			Spermatogenesis-associated protein 5 OS=Homo sapiens GN=SPATA5 PE=1 SV=3
TNPO3					0	8			transportin-3 isoform 1 [Homo sapiens]
TUBG1		0	2		0	8			Tubulin gamma-1 chain OS=Homo sapiens GN=TUBG1 PE=1 SV=2
WARS		0	6		0	8			Tryptophan--tRNA ligase, cytoplasmic OS=Homo sapiens GN=WARS PE=1 SV=2
XRN2					0	8			5'-3' exoribonuclease 2 OS=Homo sapiens OX=9606 GN=XRN2 PE=1 SV=1
ARF6		0	5		1	7			ADP-ribosylation factor 6 OS=Homo sapiens GN=ARF6 PE=1 SV=2
PGAM5					1	7			Serine/threonine-protein phosphatase PGAM5, mitochondrial OS=Homo sapiens OX=9606 GN=PGAM5 PE=1 SV=2
ACTR3		0	2		0	7			Actin-related protein 3 OS=Homo sapiens GN=ACTR3 PE=1 SV=3
ADD1		0	1		0	7			Alpha-adducin OS=Homo sapiens GN=ADD1 PE=1 SV=2
AHCTF1					0	7			Protein ELYS OS=Homo sapiens OX=9606 GN=AHCTF1 PE=1 SV=3
ANXA7		0	3		0	7			Annexin A7 OS=Homo sapiens GN=ANXA7 PE=1 SV=3
AP1M1					0	7			Cluster of AP-1 complex subunit mu-1 isoform 1 [Homo sapiens] (NP_001123996.1)
ARPC1B					0	7			Actin-related protein 2/3 complex subunit 1B OS=Homo sapiens OX=9606 GN=ARPC1B PE=1 SV=3
ATP13A1		0	1		0	7			Manganese-transporting ATPase 13A1 OS=Homo sapiens GN=ATP13A1 PE=1 SV=2
BMS1					0	7			ribosome biogenesis protein BMS1 homolog [Homo sapiens]
CKM					0	7			creatine kinase M-type [Homo sapiens]
COLGALT1		0	2		0	7			Procollagen galactosyltransferase 1 OS=Homo sapiens GN=COLGALT1 PE=1 SV=1
DDX47					0	7			Probable ATP-dependent RNA helicase DDX47 OS=Homo sapiens OX=9606 GN=DDX47 PE=1 SV=1
DNMBP		0	4		0	7			Dynamin-binding protein OS=Homo sapiens GN=DNMBP PE=1 SV=1
EEF1D		0	4		0	7			Elongation factor 1-delta OS=Homo sapiens GN=EEF1D PE=1 SV=5
EFHD2		0	1		0	7			EF-hand domain-containing protein D2 OS=Homo sapiens GN=EFHD2 PE=1 SV=1
EHD2					0	7			EH domain-containing protein 2 [Homo sapiens]
EXOC4					0	7			exocyst complex component 4 isoform a [Homo sapiens]
FADS2		0	3		0	7			Fatty acid desaturase 2 OS=Homo sapiens GN=FADS2 PE=1 SV=1
FAM114A1					0	7			protein NOXP20 isoform 5 [Homo sapiens]
FDPS		0	4		0	7			Farnesyl pyrophosphate synthase OS=Homo sapiens GN=FDPS PE=1 SV=4
FXR2		0	7		0	7			Fragile X mental retardation syndrome-related protein 2 OS=Homo sapiens GN=FXR2 PE=1 SV=2
GLS					0	7			glutaminase kidney isoform, mitochondrial isoform 2 [Homo sapiens]
GNAS		0	4		0	7			Guanine nucleotide-binding protein G(s) subunit alpha isoforms XLas OS=Homo sapiens GN=GNAS PE=1 SV=2
HM13					0	7			minor histocompatibility antigen H13 isoform 1 [Homo sapiens]
HNRNPUL1		0	7		0	7			Heterogeneous nuclear ribonucleoprotein U-like protein 1 OS=Homo sapiens GN=HNRNPUL1 PE=1 SV=2
HSPH1					0	7			Cluster of heat shock protein 105 kDa isoform 3 [Homo sapiens] (NP_001273433.1)
HUWE1					0	7			E3 ubiquitin-protein ligase HUWE1 isoform X11 [Homo sapiens]
MBOAT7		0	1		0	7			Lysophospholipid acyltransferase 7 OS=Homo sapiens GN=MBOAT7 PE=1 SV=2
MTAP					0	7			S-methyl-5'-thioadenosine phosphorylase [Homo sapiens]
NAA10					0	7			Cluster of N-alpha-acetyltransferase 10 isoform 2 [Homo sapiens] (NP_001243048.1)
NAA50					0	7			N-alpha-acetyltransferase 50 isoform 2 [Homo sapiens]
NDUFA9					0	7			NADH dehydrogenase [ubiquinone] 1 alpha subcomplex subunit 9, mitochondrial precursor [Homo sapiens]
PIGU					0	7			phosphatidylinositol glycan anchor biosynthesis class U protein precursor [Homo sapiens]
PTPN14					0	7			Tyrosine-protein phosphatase non-receptor type 14 OS=Homo sapiens OX=9606 GN=PTPN14 PE=1 SV=2
RAB21		0	5		0	7			Ras-related protein Rab-21 OS=Homo sapiens GN=RAB21 PE=1 SV=3
RAPH1		0	1		0	7			Ras-associated and pleckstrin homology domains-containing protein 1 OS=Homo sapiens GN=RAPH1 PE=1 SV=3
RBSN					0	7			rabenosyn-5 isoform X1 [Homo sapiens]
RTCB					0	7			tRNA-splicing ligase RtcB homolog OS=Homo sapiens OX=9606 GN=RTCB PE=1 SV=1
SAR1A		0	1		0	7			GTP-binding protein SAR1a OS=Homo sapiens GN=SAR1A PE=1 SV=1
SMCHD1		0	2		0	7			Structural maintenance of chromosomes flexible hinge domain-containing protein 1 OS=Homo sapiens GN=SMCHD1 PE=1 SV=2
SOAT1					0	7			Sterol O-acyltransferase 1 OS=Homo sapiens OX=9606 GN=SOAT1 PE=1 SV=3
SPTAN1		0	1		0	7			Spectrin alpha chain, non-erythrocytic 1 OS=Homo sapiens GN=SPTAN1 PE=1 SV=3
TIPRL					0	7			TIP41-like protein isoform 1 [Homo sapiens]
TRIP12		0	1		0	7			E3 ubiquitin-protein ligase TRIP12 OS=Homo sapiens GN=TRIP12 PE=1 SV=1
UBE2M		0	1		0	7			NEDD8-conjugating enzyme Ubc12 OS=Homo sapiens GN=UBE2M PE=1 SV=1
XPOT					0	7			exportin-T isoform X1 [Homo sapiens]
ZC3H7A					0	7			Cluster of zinc finger CCCH domain-containing protein 7A isoform X1 [Homo sapiens] (XP_011520765.1)
BUB3		0	2		1	6			Mitotic checkpoint protein BUB3 OS=Homo sapiens GN=BUB3 PE=1 SV=1
ACSL3		0	5		0	6			Long-chain-fatty-acid--CoA ligase 3 OS=Homo sapiens GN=ACSL3 PE=1 SV=3
ACTR1A					0	6			alpha-centractin [Homo sapiens]
AURKB					0	6			aurora kinase B isoform 3 [Homo sapiens]
CHORDC1		0	1		0	6			Cysteine and histidine-rich domain-containing protein 1 OS=Homo sapiens GN=CHORDC1 PE=1 SV=2
CLPB					0	6			caseinolytic peptidase B protein homolog isoform 2 [Homo sapiens]
DYSF		0	2		0	6			Dysferlin OS=Homo sapiens GN=DYSF PE=1 SV=1
EIF5					0	6			eukaryotic translation initiation factor 5 [Homo sapiens]
ERAP1					0	6			endoplasmic reticulum aminopeptidase 1 isoform b precursor [Homo sapiens]
FAF2		0	1		0	6			FAS-associated factor 2 OS=Homo sapiens GN=FAF2 PE=1 SV=2
FARSA		0	2		0	6			Phenylalanine--tRNA ligase alpha subunit OS=Homo sapiens GN=FARSA PE=1 SV=3
GRWD1					0	6			glutamate-rich WD repeat-containing protein 1 [Homo sapiens]
HSD17B12					0	6			very-long-chain 3-oxoacyl-CoA reductase [Homo sapiens]
INF2					0	6			inverted formin-2 isoform X2 [Homo sapiens]
KIF1B					0	6			Cluster of kinesin-like protein KIF1B isoform c [Homo sapiens] (NP_001352881.1)
MAP2		0	1		0	6			Microtubule-associated protein 2 OS=Homo sapiens GN=MAP2 PE=1 SV=4
MTHFD1L					0	6			monofunctional C1-tetrahydrofolate synthase, mitochondrial isoform 1 precursor [Homo sapiens]
MTREX					0	6			exosome RNA helicase MTR4 [Homo sapiens]
MYLPF					0	6			myosin regulatory light chain 2, skeletal muscle isoform [Homo sapiens]
MYO1E		0	1		0	6			Unconventional myosin-Ie OS=Homo sapiens GN=MYO1E PE=1 SV=2
MYO6					0	6			unconventional myosin-VI isoform X3 [Homo sapiens]
NOC3L		0	1		0	6			Nucleolar complex protein 3 homolog OS=Homo sapiens GN=NOC3L PE=1 SV=1
NT5DC2					0	6			5'-nucleotidase domain-containing protein 2 OS=Homo sapiens OX=9606 GN=NT5DC2 PE=1 SV=1
NUP133		0	1		0	6			Nuclear pore complex protein Nup133 OS=Homo sapiens GN=NUP133 PE=1 SV=2
OXSR1					0	6			serine/threonine-protein kinase OSR1 isoform X1 [Homo sapiens]
PDS5B					0	6			sister chromatid cohesion protein PDS5 homolog B [Homo sapiens]
PES1		0	2		0	6			Pescadillo homolog OS=Homo sapiens GN=PES1 PE=1 SV=1
PMPCB					0	6			mitochondrial-processing peptidase subunit beta precursor [Homo sapiens]
PPP2R2A					0	6			serine/threonine-protein phosphatase 2A 55 kDa regulatory subunit B alpha isoform isoform 2 [Homo sapiens]
PRMT7					0	6			protein arginine N-methyltransferase 7 isoform 2 [Homo sapiens]
PRPF31					0	6			U4/U6 small nuclear ribonucleoprotein Prp31 isoform X1 [Homo sapiens]
PRPF4B					0	6			Serine/threonine-protein kinase PRP4 homolog OS=Homo sapiens OX=9606 GN=PRPF4B PE=1 SV=3
PRPF6		0	1		0	6			Pre-mRNA-processing factor 6 OS=Homo sapiens GN=PRPF6 PE=1 SV=1
PSMD4		0	1		0	6			26S proteasome non-ATPase regulatory subunit 4 OS=Homo sapiens GN=PSMD4 PE=1 SV=1
PSMD7		0	2		0	6			26S proteasome non-ATPase regulatory subunit 7 OS=Homo sapiens GN=PSMD7 PE=1 SV=2
PTK2		0	1		0	6			Focal adhesion kinase 1 OS=Homo sapiens GN=PTK2 PE=1 SV=2
RIC8A					0	6			synembryn-A isoform 2 [Homo sapiens]
RRAS2					0	6			Ras-related protein R-Ras2 OS=Homo sapiens OX=9606 GN=RRAS2 PE=1 SV=1
SCD		0	5		0	6			Acyl-CoA desaturase OS=Homo sapiens GN=SCD PE=1 SV=2
SEC22B		0	1		0	6			Vesicle-trafficking protein SEC22b OS=Homo sapiens GN=SEC22B PE=1 SV=4
SEC31A					0	6			protein transport protein Sec31A isoform 4 [Homo sapiens]
SHCBP1					0	6			SHC SH2 domain-binding protein 1 isoform 1 [Homo sapiens]
SQSTM1		0	2		0	6			Sequestosome-1 OS=Homo sapiens GN=SQSTM1 PE=1 SV=1
TAGLN					0	6			transgelin [Homo sapiens]
TANC1					0	6			protein TANC1 isoform 3 [Homo sapiens]
TBL2					0	6			transducin beta-like protein 2 isoform 1 precursor [Homo sapiens]
THOC2		0	1		0	6			THO complex subunit 2 OS=Homo sapiens GN=THOC2 PE=1 SV=2
TNPO1					0	6			transportin-1 isoform 2 [Homo sapiens]
TPD52L2		0	2		0	6			Tumor protein D54 OS=Homo sapiens GN=TPD52L2 PE=1 SV=2
TRIOBP					0	6			TRIO and F-actin-binding protein isoform 6 [Homo sapiens]
TRIP13		0	1		0	6			Pachytene checkpoint protein 2 homolog OS=Homo sapiens GN=TRIP13 PE=1 SV=2
SRM		0	1		1	5			Spermidine synthase OS=Homo sapiens GN=SRM PE=1 SV=1
2020-09-02		0	4		0	5			Septin-2 OS=Homo sapiens GN=SEPT2 PE=1 SV=1
ADRM1		0	1		0	5			Proteasomal ubiquitin receptor ADRM1 OS=Homo sapiens GN=ADRM1 PE=1 SV=2
ANLN					0	5			Anillin OS=Homo sapiens OX=9606 GN=ANLN PE=1 SV=2
ANO10					0	5			anoctamin-10 isoform 5 [Homo sapiens]
BAG2					0	5			BAG family molecular chaperone regulator 2 [Homo sapiens]
CAST					0	5			Cluster of calpastatin isoform f [Homo sapiens] (NP_001035905.1)
CNN3		0	5		0	5			Calponin-3 OS=Homo sapiens GN=CNN3 PE=1 SV=1
CSK					0	5			tyrosine-protein kinase CSK [Homo sapiens]
CTNND1					0	5			catenin delta-1 isoform 1ABC [Homo sapiens]
DBNL		0	4		0	5			Drebrin-like protein OS=Homo sapiens GN=DBNL PE=1 SV=1
DCTN1		0	2		0	5			Dynactin subunit 1 OS=Homo sapiens GN=DCTN1 PE=1 SV=3
DDX52					0	5			probable ATP-dependent RNA helicase DDX52 isoform 2 [Homo sapiens]
DHCR24					0	5			delta(24)-sterol reductase precursor [Homo sapiens]
DNM1L		0	2		0	5			Dynamin-1-like protein OS=Homo sapiens GN=DNM1L PE=1 SV=2
DNMT1		0	1		0	5			DNA (cytosine-5)-methyltransferase 1 OS=Homo sapiens GN=DNMT1 PE=1 SV=2
DNTTIP2					0	5			deoxynucleotidyltransferase terminal-interacting protein 2 [Homo sapiens]
DYNLL1		1	4		0	5			Dynein light chain 1, cytoplasmic OS=Homo sapiens GN=DYNLL1 PE=1 SV=1
EEF1B2					0	5			elongation factor 1-beta [Homo sapiens]
EIF2B4					0	5			translation initiation factor eIF-2B subunit delta isoform 2 [Homo sapiens]
EIF3I		0	3		0	5			Eukaryotic translation initiation factor 3 subunit I OS=Homo sapiens GN=EIF3I PE=1 SV=1
FLOT2					0	5			flotillin-2 isoform 2 [Homo sapiens]
GRSF1					0	5			G-rich sequence factor 1 isoform 1 [Homo sapiens]
HAUS6					0	5			HAUS augmin-like complex subunit 6 isoform 2 [Homo sapiens]
ICK					0	5			Cluster of serine/threonine-protein kinase ICK isoform X1 [Homo sapiens] (XP_011512723.1)
IMPDH2					0	5			inosine-5'-monophosphate dehydrogenase 2 isoform X2 [Homo sapiens]
IPO8					0	5			Cluster of importin-8 isoform 1 [Homo sapiens] (NP_006381.2)
LASP1					0	5			LIM and SH3 domain protein 1 isoform a [Homo sapiens]
MACF1					0	5			Microtubule-actin cross-linking factor 1, isoforms 1/2/3/5 OS=Homo sapiens OX=9606 GN=MACF1 PE=1 SV=4
MCU					0	5			calcium uniporter protein, mitochondrial isoform 3 [Homo sapiens]
METAP1		0	1		0	5			Methionine aminopeptidase 1 OS=Homo sapiens GN=METAP1 PE=1 SV=2
MRPS5		0	1		0	5			28S ribosomal protein S5, mitochondrial OS=Homo sapiens GN=MRPS5 PE=1 SV=2
MYL1					0	5			myosin light chain 1/3, skeletal muscle isoform isoform 1f [Homo sapiens]
MYO5A					0	5			unconventional myosin-Va isoform 1 [Homo sapiens]
NOL11					0	5			nucleolar protein 11 isoform 1 [Homo sapiens]
NPEPPS		0	2		0	5			Puromycin-sensitive aminopeptidase OS=Homo sapiens GN=NPEPPS PE=1 SV=2
NUP155		0	4		0	5			Nuclear pore complex protein Nup155 OS=Homo sapiens GN=NUP155 PE=1 SV=1
NUP188					0	5			nucleoporin NUP188 homolog [Homo sapiens]
NUP214					0	5			Nuclear pore complex protein Nup214 OS=Homo sapiens OX=9606 GN=NUP214 PE=1 SV=2
OTUD4					0	5			OTU domain-containing protein 4 isoform 4 [Homo sapiens]
P4HA1					0	5			prolyl 4-hydroxylase subunit alpha-1 isoform 1 precursor [Homo sapiens]
PDHB		0	4		0	5			Pyruvate dehydrogenase E1 component subunit beta, mitochondrial OS=Homo sapiens GN=PDHB PE=1 SV=3
PELO					0	5			protein pelota homolog [Homo sapiens]
PPAN-P2RY11					0	5			PPAN-P2RY11 protein isoform 1 [Homo sapiens]
PSMD13					0	5			26S proteasome non-ATPase regulatory subunit 13 isoform 1 [Homo sapiens]
R3HDM1		0	2		0	5			R3H domain-containing protein 1 OS=Homo sapiens GN=R3HDM1 PE=1 SV=3
RAP2B					0	5			Cluster of ras-related protein Rap-2b [Homo sapiens] (NP_002877.2)
RDH11					0	5			retinol dehydrogenase 11 isoform 1 precursor [Homo sapiens]
RPL7L1					0	5			60S ribosomal protein L7-like 1 [Homo sapiens]
RRAS		0	4		0	5			Ras-related protein R-Ras OS=Homo sapiens GN=RRAS PE=1 SV=1
SF3A2		0	1		0	5			Splicing factor 3A subunit 2 OS=Homo sapiens GN=SF3A2 PE=1 SV=2
SH3BP4					0	5			SH3 domain-binding protein 4 [Homo sapiens]
SLC35B2					0	5			adenosine 3'-phospho 5'-phosphosulfate transporter 1 isoform b [Homo sapiens]
SLC39A7					0	5			zinc transporter SLC39A7 isoform 2 [Homo sapiens]
SNTB2					0	5			beta-2-syntrophin [Homo sapiens]
SNX17		0	2		0	5			Sorting nexin-17 OS=Homo sapiens GN=SNX17 PE=1 SV=1
SPCS3		0	1		0	5			Signal peptidase complex subunit 3 OS=Homo sapiens GN=SPCS3 PE=1 SV=1
SSR3					0	5			translocon-associated protein subunit gamma isoform 1 [Homo sapiens]
STOML2		0	1		0	5			Stomatin-like protein 2, mitochondrial OS=Homo sapiens GN=STOML2 PE=1 SV=1
SYNJ2					0	5			Synaptojanin-2 OS=Homo sapiens OX=9606 GN=SYNJ2 PE=1 SV=3
TEX10					0	5			testis-expressed protein 10 isoform 2 [Homo sapiens]
TFRC					0	5			transferrin receptor protein 1 isoform 1 [Homo sapiens]
TMEM165		0	3		0	5			Transmembrane protein 165 OS=Homo sapiens GN=TMEM165 PE=1 SV=1
TNKS1BP1					0	5			182 kDa tankyrase-1-binding protein OS=Homo sapiens OX=9606 GN=TNKS1BP1 PE=1 SV=4
UBASH3B		0	3		0	5			Ubiquitin-associated and SH3 domain-containing protein B OS=Homo sapiens GN=UBASH3B PE=1 SV=2
UTP20					0	5			small subunit processome component 20 homolog [Homo sapiens]
VASP		0	3		0	5			Vasodilator-stimulated phosphoprotein OS=Homo sapiens GN=VASP PE=1 SV=3
CAV1					1	4			caveolin-1 isoform alpha [Homo sapiens]
DDX23					1	4			Probable ATP-dependent RNA helicase DDX23 OS=Homo sapiens OX=9606 GN=DDX23 PE=1 SV=3
EIF2S2		0	3		1	4			Eukaryotic translation initiation factor 2 subunit 2 OS=Homo sapiens GN=EIF2S2 PE=1 SV=2
MT1G					1	4			metallothionein-1G isoform 2 [Homo sapiens]
SNRPN					1	4			small nuclear ribonucleoprotein-associated protein N [Homo sapiens]
TMED10					1	4			Transmembrane emp24 domain-containing protein 10 OS=Homo sapiens OX=9606 GN=TMED10 PE=1 SV=2
ACTR2		0	1		0	4			Actin-related protein 2 OS=Homo sapiens GN=ACTR2 PE=1 SV=1
ADD3					0	4			gamma-adducin isoform b [Homo sapiens]
AP2S1					0	4			AP-2 complex subunit sigma isoform 3 [Homo sapiens]
ARPC2					0	4			Actin-related protein 2/3 complex subunit 2 OS=Homo sapiens OX=9606 GN=ARPC2 PE=1 SV=1
ATP5MG					0	4			ATP synthase subunit g, mitochondrial [Homo sapiens]
ATP5PB					0	4			ATP synthase F(0) complex subunit B1, mitochondrial precursor [Homo sapiens]
CERKL					0	4			ceramide kinase-like protein isoform 2 [Homo sapiens]
CSNK2A3					0	4			casein kinase II subunit alpha 3 [Homo sapiens]
DARS		0	2		0	4			Aspartate--tRNA ligase, cytoplasmic OS=Homo sapiens GN=DARS PE=1 SV=2
DGKA					0	4			diacylglycerol kinase alpha isoform a [Homo sapiens]
DLD					0	4			dihydrolipoyl dehydrogenase, mitochondrial isoform 1 precursor [Homo sapiens]
DNAJA2					0	4			dnaJ homolog subfamily A member 2 [Homo sapiens]
DNAJC10					0	4			dnaJ homolog subfamily C member 10 isoform 2 precursor [Homo sapiens]
DNAJC11					0	4			dnaJ homolog subfamily C member 11 [Homo sapiens]
DYNC1LI2		0	2		0	4			Cytoplasmic dynein 1 light intermediate chain 2 OS=Homo sapiens GN=DYNC1LI2 PE=1 SV=1
EIF2A		0	1		0	4			Eukaryotic translation initiation factor 2A OS=Homo sapiens GN=EIF2A PE=1 SV=3
EIF3H					0	4			eukaryotic translation initiation factor 3 subunit H [Homo sapiens]
EPB41L2		0	1		0	4			Band 4.1-like protein 2 OS=Homo sapiens GN=EPB41L2 PE=1 SV=1
ERLIN2		0	4		0	4			Erlin-2 OS=Homo sapiens GN=ERLIN2 PE=1 SV=1
FRYL					0	4			protein furry homolog-like isoform X2 [Homo sapiens]
GBE1		0	1		0	4			1,4-alpha-glucan-branching enzyme OS=Homo sapiens GN=GBE1 PE=1 SV=3
GDI2					0	4			rab GDP dissociation inhibitor beta isoform 1 [Homo sapiens]
GNB2					0	4			guanine nucleotide-binding protein G(I)/G(S)/G(T) subunit beta-2 [Homo sapiens]
HSDL2					0	4			hydroxysteroid dehydrogenase-like protein 2 isoform 2 [Homo sapiens]
ICMT					0	4			protein-S-isoprenylcysteine O-methyltransferase [Homo sapiens]
ILVBL					0	4			Cluster of acetolactate synthase-like protein isoform X2 [Homo sapiens] (XP_005259774.1)
IMMT		0	2		0	4			MICOS complex subunit MIC60 OS=Homo sapiens GN=IMMT PE=1 SV=1
IPO11					0	4			importin-11 isoform 1 [Homo sapiens]
KDELR1					0	4			ER lumen protein-retaining receptor 1 [Homo sapiens]
KIF13A					0	4			Cluster of kinesin-like protein KIF13A isoform b [Homo sapiens] (NP_001099036.1)
KIF5B					0	4			Cluster of kinesin-1 heavy chain [Homo sapiens] (NP_004512.1)
KNOP1		0	2		0	4			Lysine-rich nucleolar protein 1 OS=Homo sapiens GN=KNOP1 PE=1 SV=1
KPNA4					0	4			importin subunit alpha-3 [Homo sapiens]
KRTCAP2					0	4			keratinocyte-associated protein 2 [Homo sapiens]
LPCAT2					0	4			lysophosphatidylcholine acyltransferase 2 [Homo sapiens]
LRRC59					0	4			leucine-rich repeat-containing protein 59 [Homo sapiens]
MAGED1					0	4			melanoma-associated antigen D1 isoform a [Homo sapiens]
MAP4K5					0	4			mitogen-activated protein kinase kinase kinase kinase 5 [Homo sapiens]
MAT2A					0	4			S-adenosylmethionine synthase isoform type-2 [Homo sapiens]
MBNL1		0	2		0	4			Muscleblind-like protein 1 OS=Homo sapiens GN=MBNL1 PE=1 SV=2
MRPL19					0	4			39S ribosomal protein L19, mitochondrial [Homo sapiens]
MRPL24		0	1		0	4			39S ribosomal protein L24, mitochondrial OS=Homo sapiens GN=MRPL24 PE=1 SV=1
MRPL45		0	1		0	4			39S ribosomal protein L45, mitochondrial OS=Homo sapiens GN=MRPL45 PE=1 SV=2
MRPS22		0	2		0	4			28S ribosomal protein S22, mitochondrial OS=Homo sapiens GN=MRPS22 PE=1 SV=1
MYO1B					0	4			unconventional myosin-Ib isoform 4 [Homo sapiens]
NAMPT					0	4			nicotinamide phosphoribosyltransferase precursor [Homo sapiens]
NAP1L4					0	4			nucleosome assembly protein 1-like 4 [Homo sapiens]
NCAPG					0	4			condensin complex subunit 3 [Homo sapiens]
NCEH1		0	2		0	4			Neutral cholesterol ester hydrolase 1 OS=Homo sapiens GN=NCEH1 PE=1 SV=3
NUP85					0	4			nuclear pore complex protein Nup85 isoform 2 [Homo sapiens]
OLA1					0	4			obg-like ATPase 1 isoform 3 [Homo sapiens]
OTUB1					0	4			ubiquitin thioesterase OTUB1 [Homo sapiens]
PAICS		0	2		0	4			Multifunctional protein ADE2 OS=Homo sapiens GN=PAICS PE=1 SV=3
PGAM1					0	4			Cluster of phosphoglycerate mutase 1 isoform 2 [Homo sapiens] (NP_001304008.1)
PGK1					0	4			phosphoglycerate kinase 1 [Homo sapiens]
PRMT1		0	2		0	4			Protein arginine N-methyltransferase 1 OS=Homo sapiens GN=PRMT1 PE=1 SV=2
PRXL2A					0	4			peroxiredoxin-like 2A isoform 2 precursor [Homo sapiens]
PSMD11					0	4			26S proteasome non-ATPase regulatory subunit 11 [Homo sapiens]
RAB13		0	3		0	4			Ras-related protein Rab-13 OS=Homo sapiens GN=RAB13 PE=1 SV=1
RC3H2					0	4			roquin-2 isoform 1 [Homo sapiens]
RFC1					0	4			replication factor C subunit 1 isoform 2 [Homo sapiens]
RFC5					0	4			replication factor C subunit 5 isoform 3 [Homo sapiens]
RHEB					0	4			GTP-binding protein Rheb OS=Homo sapiens OX=9606 GN=RHEB PE=1 SV=1
RRAGA					0	4			ras-related GTP-binding protein A [Homo sapiens]
RRP12					0	4			RRP12-like protein OS=Homo sapiens OX=9606 GN=RRP12 PE=1 SV=2
RRP1B					0	4			ribosomal RNA processing protein 1 homolog B [Homo sapiens]
SAP18					0	4			histone deacetylase complex subunit SAP18 isoform 1 [Homo sapiens]
SEC63					0	4			translocation protein SEC63 homolog [Homo sapiens]
SLC38A2		0	1		0	4			Sodium-coupled neutral amino acid transporter 2 OS=Homo sapiens GN=SLC38A2 PE=1 SV=2
SLC7A5					0	4			large neutral amino acids transporter small subunit 1 [Homo sapiens]
SMTN					0	4			smoothelin isoform e [Homo sapiens]
SNRPD3					0	4			small nuclear ribonucleoprotein Sm D3 [Homo sapiens]
SNX9					0	4			Sorting nexin-9 OS=Homo sapiens OX=9606 GN=SNX9 PE=1 SV=1
SRP54		0	2		0	4			Signal recognition particle 54 kDa protein OS=Homo sapiens GN=SRP54 PE=1 SV=1
STAT2					0	4			signal transducer and activator of transcription 2 isoform 1 [Homo sapiens]
TIMM44					0	4			mitochondrial import inner membrane translocase subunit TIM44 [Homo sapiens]
TUBGCP2					0	4			gamma-tubulin complex component 2 isoform 1 [Homo sapiens]
TWF1		0	2		0	4			Twinfilin-1 OS=Homo sapiens GN=TWF1 PE=1 SV=3
UHRF1		0	1		0	4			E3 ubiquitin-protein ligase UHRF1 OS=Homo sapiens GN=UHRF1 PE=1 SV=1
UNC45A					0	4			protein unc-45 homolog A isoform 4 [Homo sapiens]
URB1					0	4			nucleolar pre-ribosomal-associated protein 1 [Homo sapiens]
YARS		0	1		0	4			Tyrosine--tRNA ligase, cytoplasmic OS=Homo sapiens GN=YARS PE=1 SV=4
ZNF598					0	4			E3 ubiquitin-protein ligase ZNF598 [Homo sapiens]
ABCF3					0	3			ATP-binding cassette sub-family F member 3 isoform 2 [Homo sapiens]
ALG1					0	3			chitobiosyldiphosphodolichol beta-mannosyltransferase isoform 1 [Homo sapiens]
AQR					0	3			RNA helicase aquarius [Homo sapiens]
ARFGAP2					0	3			ADP-ribosylation factor GTPase-activating protein 2 isoform 2 [Homo sapiens]
ARL6IP5					0	3			PRA1 family protein 3 [Homo sapiens]
ARMT1					0	3			protein-glutamate O-methyltransferase isoform a [Homo sapiens]
ATIC					0	3			bifunctional purine biosynthesis protein PURH [Homo sapiens]
BCR					0	3			Cluster of breakpoint cluster region protein isoform 1 [Homo sapiens] (NP_004318.3)
BOP1					0	3			ribosome biogenesis protein BOP1 [Homo sapiens]
BRWD1					0	3			Cluster of bromodomain and WD repeat-containing protein 1 isoform A [Homo sapiens] (NP_061836.2)
CACYBP		0	2		0	3			Calcyclin-binding protein OS=Homo sapiens GN=CACYBP PE=1 SV=2
CAMSAP1					0	3			calmodulin-regulated spectrin-associated protein 1 [Homo sapiens]
CDS2					0	3			phosphatidate cytidylyltransferase 2 [Homo sapiens]
CLINT1		0	1		0	3			Clathrin interactor 1 OS=Homo sapiens GN=CLINT1 PE=1 SV=1
CLPTM1L					0	3			cleft lip and palate transmembrane protein 1-like protein [Homo sapiens]
CNOT10					0	3			CCR4-NOT transcription complex subunit 10 isoform 2 [Homo sapiens]
CNP		0	2		0	3			2',3'-cyclic-nucleotide 3'-phosphodiesterase OS=Homo sapiens GN=CNP PE=1 SV=2
CORO2B					0	3			coronin-2B isoform 2 [Homo sapiens]
CPNE1					0	3			copine-1 isoform c [Homo sapiens]
CPSF6					0	3			cleavage and polyadenylation specificity factor subunit 6 isoform 2 [Homo sapiens]
CPSF7					0	3			cleavage and polyadenylation specificity factor subunit 7 isoform 2 [Homo sapiens]
CSNK2A2					0	3			casein kinase II subunit alpha' [Homo sapiens]
CUL1					0	3			cullin-1 isoform X1 [Homo sapiens]
DAZAP1		0	1		0	3			DAZ-associated protein 1 OS=Homo sapiens GN=DAZAP1 PE=1 SV=1
DIAPH1					0	3			protein diaphanous homolog 1 isoform 2 [Homo sapiens]
DLAT					0	3			dihydrolipoyllysine-residue acetyltransferase component of pyruvate dehydrogenase complex, mitochondrial precursor [Homo sapiens]
DPY19L1					0	3			probable C-mannosyltransferase DPY19L1 isoform 1 [Homo sapiens]
EGFR					0	3			epidermal growth factor receptor isoform e precursor [Homo sapiens]
EGLN1					0	3			egl nine homolog 1 [Homo sapiens]
EHD1		0	3		0	3			EH domain-containing protein 1 OS=Homo sapiens GN=EHD1 PE=1 SV=2
EIF2B1					0	3			translation initiation factor eIF-2B subunit alpha [Homo sapiens]
ELOVL1		0	2		0	3			Elongation of very long chain fatty acids protein 1 OS=Homo sapiens GN=ELOVL1 PE=1 SV=1
EPB41L3					0	3			Cluster of band 4.1-like protein 3 isoform X18 [Homo sapiens] (XP_011523939.1)
ERGIC2					0	3			endoplasmic reticulum-Golgi intermediate compartment protein 2 isoform X1 [Homo sapiens]
EXOSC9		0	1		0	3			Exosome complex component RRP45 OS=Homo sapiens GN=EXOSC9 PE=1 SV=3
FMR1					0	3			Synaptic functional regulator FMR1 OS=Homo sapiens OX=9606 GN=FMR1 PE=1 SV=1
GIT1					0	3			ARF GTPase-activating protein GIT1 isoform 1 [Homo sapiens]
GNA11					0	3			guanine nucleotide-binding protein subunit alpha-11 [Homo sapiens]
GNL2		0	1		0	3			Nucleolar GTP-binding protein 2 OS=Homo sapiens GN=GNL2 PE=1 SV=1
GTPBP1					0	3			GTP-binding protein 1 [Homo sapiens]
HADHB					0	3			trifunctional enzyme subunit beta, mitochondrial isoform 3 [Homo sapiens]
HCFC1		0	2		0	3			Host cell factor 1 OS=Homo sapiens GN=HCFC1 PE=1 SV=2
HNRNPLL					0	3			heterogeneous nuclear ribonucleoprotein L-like isoform 2 [Homo sapiens]
IGF2R					0	3			cation-independent mannose-6-phosphate receptor precursor [Homo sapiens]
KIF11					0	3			kinesin-like protein KIF11 [Homo sapiens]
KPNA3					0	3			Importin subunit alpha-4 OS=Homo sapiens OX=9606 GN=KPNA3 PE=1 SV=2
LARP4					0	3			la-related protein 4 isoform l [Homo sapiens]
LSM14A					0	3			protein LSM14 homolog A isoform a [Homo sapiens]
MAIP1					0	3			m-AAA protease-interacting protein 1, mitochondrial precursor [Homo sapiens]
MAP2K3					0	3			dual specificity mitogen-activated protein kinase kinase 3 isoform B [Homo sapiens]
MRPS27		0	1		0	3			28S ribosomal protein S27, mitochondrial OS=Homo sapiens GN=MRPS27 PE=1 SV=3
MSH3					0	3			DNA mismatch repair protein Msh3 [Homo sapiens]
MTCH2		0	3		0	3			Mitochondrial carrier homolog 2 OS=Homo sapiens GN=MTCH2 PE=1 SV=1
NCLN		0	3		0	3			Nicalin OS=Homo sapiens GN=NCLN PE=1 SV=2
NEDD8					0	3			NEDD8 precursor [Homo sapiens]
NMT1					0	3			glycylpeptide N-tetradecanoyltransferase 1 [Homo sapiens]
NOC2L					0	3			Nucleolar complex protein 2 homolog OS=Homo sapiens OX=9606 GN=NOC2L PE=1 SV=4
NOL9					0	3			polynucleotide 5'-hydroxyl-kinase NOL9 [Homo sapiens]
NPM3		0	1		0	3			Nucleoplasmin-3 OS=Homo sapiens GN=NPM3 PE=1 SV=3
NRAS					0	3			GTPase NRas [Homo sapiens]
NSF					0	3			vesicle-fusing ATPase [Homo sapiens]
OBSL1					0	3			obscurin-like protein 1 isoform 1 precursor [Homo sapiens]
OSBPL8					0	3			Oxysterol-binding protein-related protein 8 OS=Homo sapiens OX=9606 GN=OSBPL8 PE=1 SV=3
OSTC					0	3			oligosaccharyltransferase complex subunit OSTC isoform 2 [Homo sapiens]
PA2G4					0	3			proliferation-associated protein 2G4 [Homo sapiens]
PATL1		0	1		0	3			Protein PAT1 homolog 1 OS=Homo sapiens GN=PATL1 PE=1 SV=2
PCID2					0	3			PCI domain-containing protein 2 isoform 1 [Homo sapiens]
PDIA6		0	1		0	3			Protein disulfide-isomerase A6 OS=Homo sapiens GN=PDIA6 PE=1 SV=1
PHF6					0	3			PHD finger protein 6 isoform 1 [Homo sapiens]
PHLDB1					0	3			Cluster of pleckstrin homology-like domain family B member 1 isoform b [Homo sapiens] (NP_001138231.1)
PLCB3		0	2		0	3			1-phosphatidylinositol 4,5-bisphosphate phosphodiesterase beta-3 OS=Homo sapiens GN=PLCB3 PE=1 SV=2
POLD1					0	3			DNA polymerase delta catalytic subunit isoform 2 [Homo sapiens]
PPP2R1A		0	1		0	3			Serine/threonine-protein phosphatase 2A 65 kDa regulatory subunit A alpha isoform OS=Homo sapiens GN=PPP2R1A PE=1 SV=4
PRDX3		0	2		0	3			Thioredoxin-dependent peroxide reductase, mitochondrial OS=Homo sapiens GN=PRDX3 PE=1 SV=3
PRKAG1					0	3			5'-AMP-activated protein kinase subunit gamma-1 isoform 3 [Homo sapiens]
PRKCA		0	1		0	3			Protein kinase C alpha type OS=Homo sapiens GN=PRKCA PE=1 SV=4
PRPF4		0	1		0	3			U4/U6 small nuclear ribonucleoprotein Prp4 OS=Homo sapiens GN=PRPF4 PE=1 SV=2
RALB					0	3			ras-related protein Ral-B isoform X1 [Homo sapiens]
RANGAP1		0	1		0	3			Ran GTPase-activating protein 1 OS=Homo sapiens GN=RANGAP1 PE=1 SV=1
RB1					0	3			retinoblastoma-associated protein [Homo sapiens]
RBBP7					0	3			histone-binding protein RBBP7 isoform 1 [Homo sapiens]
RC3H1					0	3			roquin-1 isoform a [Homo sapiens]
RNH1					0	3			ribonuclease inhibitor isoform X1 [Homo sapiens]
RPF2					0	3			ribosome production factor 2 homolog isoform 1 [Homo sapiens]
RPS18		0	1		0	3			40S ribosomal protein S18 OS=Homo sapiens GN=RPS18 PE=1 SV=3
RTRAF					0	3			RNA transcription, translation and transport factor protein [Homo sapiens]
SAMM50					0	3			sorting and assembly machinery component 50 homolog [Homo sapiens]
SCCPDH		0	3		0	3			Saccharopine dehydrogenase-like oxidoreductase OS=Homo sapiens GN=SCCPDH PE=1 SV=1
SCFD1					0	3			sec1 family domain-containing protein 1 isoform a [Homo sapiens]
SEC11A					0	3			Signal peptidase complex catalytic subunit SEC11A OS=Homo sapiens OX=9606 GN=SEC11A PE=1 SV=1
SEC23IP		0	1		0	3			SEC23-interacting protein OS=Homo sapiens GN=SEC23IP PE=1 SV=1
SECISBP2					0	3			selenocysteine insertion sequence-binding protein 2 isoform 2 [Homo sapiens]
SENP3		0	1		0	3			Sentrin-specific protease 3 OS=Homo sapiens GN=SENP3 PE=1 SV=2
SLC20A1					0	3			sodium-dependent phosphate transporter 1 [Homo sapiens]
SLC30A7					0	3			Zinc transporter 7 OS=Homo sapiens OX=9606 GN=SLC30A7 PE=2 SV=1
SLFN5					0	3			schlafen family member 5 isoform 1 [Homo sapiens]
SMARCA4		0	4		0	3			Transcription activator BRG1 OS=Homo sapiens GN=SMARCA4 PE=1 SV=2
SMG9					0	3			protein SMG9 [Homo sapiens]
SNRPD1					0	3			Small nuclear ribonucleoprotein Sm D1 OS=Homo sapiens OX=9606 GN=SNRPD1 PE=1 SV=1
SNRPG					0	3			small nuclear ribonucleoprotein G isoform c [Homo sapiens]
SPNS1					0	3			protein spinster homolog 1 isoform 1 [Homo sapiens]
SRPRB					0	3			Signal recognition particle receptor subunit beta OS=Homo sapiens OX=9606 GN=SRPRB PE=1 SV=3
SUPT5H		0	1		0	3			Transcription elongation factor SPT5 OS=Homo sapiens GN=SUPT5H PE=1 SV=1
TBC1D15					0	3			TBC1 domain family member 15 isoform X8 [Homo sapiens]
TMEM147					0	3			transmembrane protein 147 isoform 2 [Homo sapiens]
TOE1					0	3			target of EGR1 protein 1 [Homo sapiens]
TRIM56					0	3			E3 ubiquitin-protein ligase TRIM56 isoform X1 [Homo sapiens]
TTLL12					0	3			tubulin--tyrosine ligase-like protein 12 [Homo sapiens]
UBE2D2					0	3			ubiquitin-conjugating enzyme E2 D2 isoform 1 [Homo sapiens]
USO1					0	3			general vesicular transport factor p115 isoform 1 [Homo sapiens]
USP7		0	3		0	3			Ubiquitin carboxyl-terminal hydrolase 7 OS=Homo sapiens GN=USP7 PE=1 SV=2
UTP3					0	3			Something about silencing protein 10 OS=Homo sapiens OX=9606 GN=UTP3 PE=1 SV=1
VAPA		0	1		0	3			Vesicle-associated membrane protein-associated protein A OS=Homo sapiens GN=VAPA PE=1 SV=3
VBP1					0	3			prefoldin subunit 3 isoform 2 [Homo sapiens]
WASHC2C					0	3			Cluster of WASH complex subunit 2C isoform 3 [Homo sapiens] (NP_001162578.1)
WDR33					0	3			pre-mRNA 3' end processing protein WDR33 isoform X1 [Homo sapiens]
AGK					0	2			acylglycerol kinase, mitochondrial isoform 2 [Homo sapiens]
ALDH1A3		0	1		0	2			Aldehyde dehydrogenase family 1 member A3 OS=Homo sapiens GN=ALDH1A3 PE=1 SV=2
ALG5					0	2			dolichyl-phosphate beta-glucosyltransferase isoform 2 [Homo sapiens]
ANKFY1		0	1		0	2			Rabankyrin-5 OS=Homo sapiens GN=ANKFY1 PE=1 SV=2
AP3S1					0	2			AP-3 complex subunit sigma-1 isoform 2 [Homo sapiens]
APOB		0	1		0	2			Apolipoprotein B-100 OS=Homo sapiens GN=APOB PE=1 SV=2
APOBEC3B					0	2			DNA dC-_dU-editing enzyme APOBEC-3B isoform b [Homo sapiens]
ARFGAP1					0	2			ADP-ribosylation factor GTPase-activating protein 1 isoform c [Homo sapiens]
ARHGAP10					0	2			rho GTPase-activating protein 10 [Homo sapiens]
ARL4C					0	2			ADP-ribosylation factor-like protein 4C isoform 1 [Homo sapiens]
ASNS					0	2			asparagine synthetase [glutamine-hydrolyzing] isoform b [Homo sapiens]
ASPDH					0	2			putative L-aspartate dehydrogenase isoform 1 [Homo sapiens]
ATP5MD					0	2			up-regulated during skeletal muscle growth protein 5 [Homo sapiens]
ATXN10					0	2			ataxin-10 isoform 2 [Homo sapiens]
AUP1					0	2			ancient ubiquitous protein 1 [Homo sapiens]
BCCIP					0	2			BRCA2 and CDKN1A-interacting protein isoform BCCIPalpha [Homo sapiens]
BPTF					0	2			Nucleosome-remodeling factor subunit BPTF OS=Homo sapiens OX=9606 GN=BPTF PE=1 SV=3
CC2D1A					0	2			Coiled-coil and C2 domain-containing protein 1A OS=Homo sapiens OX=9606 GN=CC2D1A PE=1 SV=1
CCDC47					0	2			coiled-coil domain-containing protein 47 isoform X1 [Homo sapiens]
CCDC9B					0	2			coiled-coil domain-containing protein 9B [Homo sapiens]
CD2AP		0	2		0	2			CD2-associated protein OS=Homo sapiens GN=CD2AP PE=1 SV=1
CDC73					0	2			parafibromin [Homo sapiens]
CDK11B					0	2			cyclin-dependent kinase 11B isoform 10 [Homo sapiens]
CFAP47					0	2			cilia- and flagella-associated protein 47 isoform 2 [Homo sapiens]
CLIC1		0	1		0	2			Chloride intracellular channel protein 1 OS=Homo sapiens GN=CLIC1 PE=1 SV=4
CLPTM1					0	2			cleft lip and palate transmembrane protein 1 isoform 3 [Homo sapiens]
CMTR1					0	2			cap-specific mRNA (nucleoside-2'-O-)-methyltransferase 1 [Homo sapiens]
CNIH4					0	2			protein cornichon homolog 4 isoform 4 [Homo sapiens]
COPE		0	1		0	2			Coatomer subunit epsilon OS=Homo sapiens GN=COPE PE=1 SV=3
CORO1B		0	2		0	2			Coronin-1B OS=Homo sapiens GN=CORO1B PE=1 SV=1
CPEB4					0	2			cytoplasmic polyadenylation element-binding protein 4 isoform b [Homo sapiens]
CTSC					0	2			dipeptidyl peptidase 1 isoform a preproprotein [Homo sapiens]
DAD1		0	2		0	2			Dolichyl-diphosphooligosaccharide--protein glycosyltransferase subunit DAD1 OS=Homo sapiens GN=DAD1 PE=1 SV=3
DDX19B					0	2			ATP-dependent RNA helicase DDX19B isoform 2 [Homo sapiens]
DNAJA3					0	2			dnaJ homolog subfamily A member 3, mitochondrial isoform 2 [Homo sapiens]
DOLK					0	2			dolichol kinase [Homo sapiens]
DUT					0	2			deoxyuridine 5'-triphosphate nucleotidohydrolase, mitochondrial isoform 1 precursor [Homo sapiens]
DYNLT1					0	2			dynein light chain Tctex-type 1 isoform 2 [Homo sapiens]
EBP					0	2			3-beta-hydroxysteroid-Delta(8),Delta(7)-isomerase [Homo sapiens]
ECI2					0	2			enoyl-CoA delta isomerase 2, mitochondrial isoform 1 [Homo sapiens]
EEF1E1					0	2			eukaryotic translation elongation factor 1 epsilon-1 isoform 2 [Homo sapiens]
EHD4					0	2			EH domain-containing protein 4 [Homo sapiens]
EIF2D					0	2			eukaryotic translation initiation factor 2D isoform 1 [Homo sapiens]
EIF4E		0	3		0	2			Eukaryotic translation initiation factor 4E OS=Homo sapiens GN=EIF4E PE=1 SV=2
ELP1					0	2			elongator complex protein 1 isoform 2 [Homo sapiens]
EMD					0	2			Emerin OS=Homo sapiens OX=9606 GN=EMD PE=1 SV=1
ERCC6L					0	2			DNA excision repair protein ERCC-6-like OS=Homo sapiens OX=9606 GN=ERCC6L PE=1 SV=1
ERP29					0	2			endoplasmic reticulum resident protein 29 isoform 1 precursor [Homo sapiens]
FAM120B					0	2			constitutive coactivator of peroxisome proliferator-activated receptor gamma isoform b [Homo sapiens]
FANCI					0	2			Fanconi anemia group I protein isoform 2 [Homo sapiens]
FOCAD					0	2			focadhesin isoform X6 [Homo sapiens]
FSCN1		0	1		0	2			Fascin OS=Homo sapiens GN=FSCN1 PE=1 SV=3
GAK					0	2			cyclin-G-associated kinase isoform 3 [Homo sapiens]
GIT2					0	2			ARF GTPase-activating protein GIT2 isoform 6 [Homo sapiens]
GSK3B					0	2			glycogen synthase kinase-3 beta isoform 2 [Homo sapiens]
GSPT1					0	2			eukaryotic peptide chain release factor GTP-binding subunit ERF3A isoform 2 [Homo sapiens]
GSTP1		0	1		0	2			Glutathione S-transferase P OS=Homo sapiens GN=GSTP1 PE=1 SV=2
GTF2H4					0	2			general transcription factor IIH subunit 4 [Homo sapiens]
GTF3C3					0	2			general transcription factor 3C polypeptide 3 isoform 1 [Homo sapiens]
HDAC2		0	3		0	2			Histone deacetylase 2 OS=Homo sapiens GN=HDAC2 PE=1 SV=2
HIGD1A		0	1		0	2			HIG1 domain family member 1A, mitochondrial OS=Homo sapiens GN=HIGD1A PE=1 SV=1
HLA-A					0	2			HLA class I histocompatibility antigen, A-1 alpha chain A*03:01:0:01 precursor [Homo sapiens]
IARS2					0	2			isoleucine--tRNA ligase, mitochondrial precursor [Homo sapiens]
IBTK					0	2			inhibitor of Bruton tyrosine kinase isoform 1 [Homo sapiens]
IST1					0	2			IST1 homolog isoform b [Homo sapiens]
ITM2B					0	2			integral membrane protein 2B [Homo sapiens]
ITPRID2					0	2			protein ITPRID2 isoform 1 [Homo sapiens]
KIAA0355					0	2			uncharacterized protein KIAA0355 [Homo sapiens]
KIAA0391					0	2			mitochondrial ribonuclease P catalytic subunit isoform 3 [Homo sapiens]
KIF2A					0	2			Kinesin-like protein KIF2A OS=Homo sapiens OX=9606 GN=KIF2A PE=1 SV=3
KNTC1					0	2			kinetochore-associated protein 1 [Homo sapiens]
LARP4B					0	2			la-related protein 4B isoform 1 [Homo sapiens]
LIG3					0	2			DNA ligase 3 isoform X1 [Homo sapiens]
LMO7					0	2			LIM domain only protein 7 OS=Homo sapiens OX=9606 GN=LMO7 PE=1 SV=3
LOX					0	2			protein-lysine 6-oxidase isoform 1 preproprotein [Homo sapiens]
LPCAT1					0	2			lysophosphatidylcholine acyltransferase 1 [Homo sapiens]
LRBA					0	2			lipopolysaccharide-responsive and beige-like anchor protein isoform 2 [Homo sapiens]
LSM12		0	1		0	2			Protein LSM12 homolog OS=Homo sapiens GN=LSM12 PE=1 SV=2
LYAR					0	2			cell growth-regulating nucleolar protein [Homo sapiens]
MACO1					0	2			macoilin isoform b [Homo sapiens]
MCM3					0	2			DNA replication licensing factor MCM3 isoform 2 [Homo sapiens]
MCMBP					0	2			mini-chromosome maintenance complex-binding protein isoform 2 [Homo sapiens]
MGST3					0	2			microsomal glutathione S-transferase 3 [Homo sapiens]
MLH3					0	2			DNA mismatch repair protein Mlh3 isoform 1 [Homo sapiens]
MPHOSPH8					0	2			M-phase phosphoprotein 8 [Homo sapiens]
MRPL22					0	2			39S ribosomal protein L22, mitochondrial isoform b [Homo sapiens]
MRPS17		0	1		0	2			28S ribosomal protein S17, mitochondrial OS=Homo sapiens GN=MRPS17 PE=1 SV=1
MTCH1					0	2			mitochondrial carrier homolog 1 isoform PSAP-LL [Homo sapiens]
NBPF26					0	2			neuroblastoma breakpoint family member 26 [Homo sapiens]
ND5					0	2			Cluster of NADH dehydrogenase subunit 5 (mitochondrion) [Homo sapiens] (YP_003024036.1)
NEDD1					0	2			protein NEDD1 isoform b [Homo sapiens]
NEMF					0	2			nuclear export mediator factor NEMF isoform 2 [Homo sapiens]
NF2					0	2			merlin isoform 1 [Homo sapiens]
NFX1					0	2			transcriptional repressor NF-X1 isoform 4 [Homo sapiens]
NSUN2					0	2			tRNA (cytosine(34)-C(5))-methyltransferase isoform 2 [Homo sapiens]
NUP107					0	2			nuclear pore complex protein Nup107 isoform 2 [Homo sapiens]
NXF1		0	2		0	2			Nuclear RNA export factor 1 OS=Homo sapiens GN=NXF1 PE=1 SV=1
PAPSS1					0	2			bifunctional 3'-phosphoadenosine 5'-phosphosulfate synthase 1 [Homo sapiens]
PCNA		0	2		0	2			Proliferating cell nuclear antigen OS=Homo sapiens GN=PCNA PE=1 SV=1
PCNP		0	1		0	2			PEST proteolytic signal-containing nuclear protein OS=Homo sapiens GN=PCNP PE=1 SV=2
PDAP1		0	3		0	2			28 kDa heat- and acid-stable phosphoprotein OS=Homo sapiens GN=PDAP1 PE=1 SV=1
PIGK					0	2			GPI-anchor transamidase precursor [Homo sapiens]
PIGT					0	2			GPI transamidase component PIG-T isoform 2 precursor [Homo sapiens]
PIK3R4					0	2			phosphoinositide 3-kinase regulatory subunit 4 [Homo sapiens]
PLK1					0	2			serine/threonine-protein kinase PLK1 [Homo sapiens]
PLS3					0	2			plastin-3 isoform 2 [Homo sapiens]
PRDX5					0	2			peroxiredoxin-5, mitochondrial isoform S [Homo sapiens]
PSMD8					0	2			26S proteasome non-ATPase regulatory subunit 8 [Homo sapiens]
PTPN1					0	2			tyrosine-protein phosphatase non-receptor type 1 isoform 2 [Homo sapiens]
PTPN23					0	2			tyrosine-protein phosphatase non-receptor type 23 isoform 2 [Homo sapiens]
PTRH2					0	2			peptidyl-tRNA hydrolase 2, mitochondrial isoform a [Homo sapiens]
PURA					0	2			Transcriptional activator protein Pur-alpha OS=Homo sapiens OX=9606 GN=PURA PE=1 SV=2
PXN					0	2			paxillin isoform X12 [Homo sapiens]
PYM1					0	2			partner of Y14 and mago isoform 2 [Homo sapiens]
RAB9A					0	2			ras-related protein Rab-9A [Homo sapiens]
RASA3					0	2			ras GTPase-activating protein 3 isoform 3 [Homo sapiens]
RBM34					0	2			RNA-binding protein 34 isoform 3 [Homo sapiens]
RER1					0	2			protein RER1 [Homo sapiens]
RPA2					0	2			replication protein A 32 kDa subunit isoform 3 [Homo sapiens]
RPAP3					0	2			RNA polymerase II-associated protein 3 isoform 3 [Homo sapiens]
RPLP1					0	2			60S acidic ribosomal protein P1 isoform 1 [Homo sapiens]
RPS10-NUDT3					0	2			RPS10-NUDT3 protein [Homo sapiens]
RPTOR					0	2			regulatory-associated protein of mTOR isoform 2 [Homo sapiens]
RRP8					0	2			Ribosomal RNA-processing protein 8 OS=Homo sapiens OX=9606 GN=RRP8 PE=1 SV=2
SART1					0	2			U4/U6.U5 tri-snRNP-associated protein 1 [Homo sapiens]
SBDS					0	2			ribosome maturation protein SBDS [Homo sapiens]
SCAF4					0	2			splicing factor, arginine/serine-rich 15 isoform 2 [Homo sapiens]
SCLT1					0	2			sodium channel and clathrin linker 1 isoform 1 [Homo sapiens]
SDCBP					0	2			syntenin-1 isoform 4 [Homo sapiens]
SEC61B					0	2			Protein transport protein Sec61 subunit beta OS=Homo sapiens OX=9606 GN=SEC61B PE=1 SV=2
SF3B4					0	2			splicing factor 3B subunit 4 [Homo sapiens]
SH3GL1					0	2			endophilin-A2 isoform 3 [Homo sapiens]
SIPA1L3					0	2			signal-induced proliferation-associated 1-like protein 3 [Homo sapiens]
SKIV2L					0	2			helicase SKI2W [Homo sapiens]
SLC16A2					0	2			monocarboxylate transporter 8 [Homo sapiens]
SLC39A14					0	2			zinc transporter ZIP14 isoform a precursor [Homo sapiens]
SMARCD2					0	2			SWI/SNF-related matrix-associated actin-dependent regulator of chromatin subfamily D member 2 isoform 1 [Homo sapiens]
SNRPE					0	2			small nuclear ribonucleoprotein E isoform 1 [Homo sapiens]
SNU13					0	2			NHP2-like protein 1 [Homo sapiens]
SPATS2					0	2			spermatogenesis-associated serine-rich protein 2 [Homo sapiens]
STIP1					0	2			stress-induced-phosphoprotein 1 isoform a [Homo sapiens]
STK38					0	2			serine/threonine-protein kinase 38 [Homo sapiens]
SUCLG1					0	2			succinate--CoA ligase [ADP/GDP-forming] subunit alpha, mitochondrial precursor [Homo sapiens]
TAOK3					0	2			serine/threonine-protein kinase TAO3 isoform a [Homo sapiens]
TBC1D2					0	2			TBC1 domain family member 2A isoform 1 [Homo sapiens]
TBC1D5					0	2			TBC1 domain family member 5 isoform b [Homo sapiens]
TBC1D9B					0	2			TBC1 domain family member 9B isoform b [Homo sapiens]
TBCB					0	2			tubulin-folding cofactor B isoform 1 [Homo sapiens]
TBCE					0	2			tubulin-specific chaperone E isoform b [Homo sapiens]
TBRG4					0	2			FAST kinase domain-containing protein 4 isoform 3 [Homo sapiens]
TCF25					0	2			Transcription factor 25 OS=Homo sapiens OX=9606 GN=TCF25 PE=1 SV=1
TMPRSS13					0	2			transmembrane protease serine 13 isoform 1 [Homo sapiens]
TMTC3					0	2			transmembrane and TPR repeat-containing protein 3 isoform 2 [Homo sapiens]
TOR1AIP2					0	2			torsin-1A-interacting protein 2 isoform b [Homo sapiens]
TRA2A					0	2			transformer-2 protein homolog alpha isoform 3 [Homo sapiens]
TRIR					0	2			telomerase RNA component interacting RNase isoform 2 [Homo sapiens]
TTI1					0	2			TELO2-interacting protein 1 homolog [Homo sapiens]
TXLNA					0	2			alpha-taxilin [Homo sapiens]
TXLNG		0	1		0	2			Gamma-taxilin OS=Homo sapiens GN=TXLNG PE=1 SV=2
UBE2L5					0	2			ubiquitin-conjugating enzyme E2 L5 [Homo sapiens]
UBE2NL					0	2			putative ubiquitin-conjugating enzyme E2 N-like [Homo sapiens]
UBE3C					0	2			ubiquitin-protein ligase E3C [Homo sapiens]
UGGT1					0	2			UDP-glucose:glycoprotein glucosyltransferase 1 precursor [Homo sapiens]
UPF2					0	2			Regulator of nonsense transcripts 2 OS=Homo sapiens OX=9606 GN=UPF2 PE=1 SV=1
USP9X					0	2			probable ubiquitin carboxyl-terminal hydrolase FAF-X isoform 3 [Homo sapiens]
UTP4					0	2			U3 small nucleolar RNA-associated protein 4 homolog isoform 2 [Homo sapiens]
VIRMA					0	2			protein virilizer homolog isoform 1 [Homo sapiens]
VKORC1		0	1		0	2			Vitamin K epoxide reductase complex subunit 1 OS=Homo sapiens GN=VKORC1 PE=1 SV=1
VPS13C					0	2			vacuolar protein sorting-associated protein 13C isoform 2B [Homo sapiens]
WAPL					0	2			wings apart-like protein homolog isoform 2 [Homo sapiens]
WASHC4					0	2			WASH complex subunit 4 isoform 1 [Homo sapiens]
WDR18					0	2			WD repeat-containing protein 18 [Homo sapiens]
WDR43					0	2			WD repeat-containing protein 43 [Homo sapiens]
WDR46					0	2			WD repeat-containing protein 46 OS=Homo sapiens OX=9606 GN=WDR46 PE=1 SV=3
WDR75		0	2		0	2			WD repeat-containing protein 75 OS=Homo sapiens GN=WDR75 PE=1 SV=1
SEPT6					0	1			Cluster of septin-6 isoform B [Homo sapiens] (NP_055944.2)
ABCA5					0	1			ATP-binding cassette sub-family A member 5 [Homo sapiens]
ACAD9					0	1			acyl-CoA dehydrogenase family member 9, mitochondrial [Homo sapiens]
ACAT1					0	1			acetyl-CoA acetyltransferase, mitochondrial precursor [Homo sapiens]
ACTR1B		0	3		0	1			Beta-centractin OS=Homo sapiens GN=ACTR1B PE=1 SV=1
ADGRV1					0	1			G-protein coupled receptor 98 isoform X8 [Homo sapiens]
ADSL					0	1			adenylosuccinate lyase isoform a [Homo sapiens]
AFDN					0	1			afadin isoform 2 [Homo sapiens]
AHCY					0	1			adenosylhomocysteinase isoform 1 [Homo sapiens]
AKAP1					0	1			A-kinase anchor protein 1, mitochondrial isoform X1 [Homo sapiens]
AKAP8					0	1			A-kinase anchor protein 8 [Homo sapiens]
AKT2					0	1			RAC-beta serine/threonine-protein kinase isoform 2 [Homo sapiens]
ALMS1					0	1			Alstrom syndrome protein 1 [Homo sapiens]
ANTXR2					0	1			anthrax toxin receptor 2 isoform 2 precursor [Homo sapiens]
ARFGAP3					0	1			ADP-ribosylation factor GTPase-activating protein 3 isoform 2 [Homo sapiens]
ARHGAP29					0	1			rho GTPase-activating protein 29 isoform b [Homo sapiens]
ARL2					0	1			ADP-ribosylation factor-like protein 2 isoform 1 [Homo sapiens]
AVEN					0	1			cell death regulator Aven [Homo sapiens]
BCAS3					0	1			breast carcinoma-amplified sequence 3 isoform 6 [Homo sapiens]
C10orf67					0	1			uncharacterized protein C10orf67, mitochondrial isoform 3 precursor [Homo sapiens]
C11orf68					0	1			UPF0696 protein C11orf68 isoform 1 [Homo sapiens]
C1GALT1					0	1			glycoprotein-N-acetylgalactosamine 3-beta-galactosyltransferase 1 isoform X1 [Homo sapiens]
C1QBP					0	1			complement component 1 Q subcomponent-binding protein, mitochondrial precursor [Homo sapiens]
CAMK4					0	1			calcium/calmodulin-dependent protein kinase type IV isoform 2 [Homo sapiens]
CCDC71					0	1			Coiled-coil domain-containing protein 71 OS=Homo sapiens OX=9606 GN=CCDC71 PE=1 SV=3
CEBPZ		0	2		0	1			CCAAT/enhancer-binding protein zeta OS=Homo sapiens GN=CEBPZ PE=1 SV=3
CERS2					0	1			ceramide synthase 2 [Homo sapiens]
CFAP410					0	1			nuclear encoded mitochondrial protein C21orf2 isoform X1 [Homo sapiens]
CHMP4B					0	1			charged multivesicular body protein 4b [Homo sapiens]
CIAPIN1					0	1			anamorsin isoform 2 [Homo sapiens]
CLEC16A					0	1			protein CLEC16A isoform X12 [Homo sapiens]
CLN6					0	1			ceroid-lipofuscinosis neuronal protein 6 [Homo sapiens]
CMPK1					0	1			UMP-CMP kinase isoform c [Homo sapiens]
CMYA5					0	1			cardiomyopathy-associated protein 5 [Homo sapiens]
CNOT11					0	1			CCR4-NOT transcription complex subunit 11 [Homo sapiens]
CPSF2					0	1			Cleavage and polyadenylation specificity factor subunit 2 OS=Homo sapiens OX=9606 GN=CPSF2 PE=1 SV=2
CPT1A					0	1			carnitine O-palmitoyltransferase 1, liver isoform isoform 2 [Homo sapiens]
CSNK2B					0	1			casein kinase II subunit beta isoform 2 [Homo sapiens]
CTR9					0	1			RNA polymerase-associated protein CTR9 homolog isoform 2 [Homo sapiens]
CYP51A1					0	1			lanosterol 14-alpha demethylase isoform 1 precursor [Homo sapiens]
DAB2					0	1			disabled homolog 2 isoform 2 [Homo sapiens]
DCP1A					0	1			mRNA-decapping enzyme 1A isoform b [Homo sapiens]
DCXR					0	1			L-xylulose reductase isoform 2 [Homo sapiens]
DDX31					0	1			probable ATP-dependent RNA helicase DDX31 isoform 6 [Homo sapiens]
DDX56					0	1			probable ATP-dependent RNA helicase DDX56 isoform 2 [Homo sapiens]
DERL1					0	1			derlin-1 isoform b [Homo sapiens]
DERL2					0	1			derlin-2 isoform b [Homo sapiens]
DHRS7B					0	1			dehydrogenase/reductase SDR family member 7B isoform 2 [Homo sapiens]
DHX16					0	1			pre-mRNA-splicing factor ATP-dependent RNA helicase DHX16 isoform 2 [Homo sapiens]
DHX37					0	1			Probable ATP-dependent RNA helicase DHX37 OS=Homo sapiens OX=9606 GN=DHX37 PE=1 SV=1
DHX38					0	1			pre-mRNA-splicing factor ATP-dependent RNA helicase PRP16 isoform X2 [Homo sapiens]
DHX57					0	1			putative ATP-dependent RNA helicase DHX57 isoform 1 [Homo sapiens]
DOCK10					0	1			dedicator of cytokinesis protein 10 isoform 2 [Homo sapiens]
DRG2					0	1			developmentally-regulated GTP-binding protein 2 isoform X3 [Homo sapiens]
DST					0	1			dystonin isoform X2 [Homo sapiens]
EHBP1					0	1			EH domain-binding protein 1 isoform 1 [Homo sapiens]
EIF4H					0	1			eukaryotic translation initiation factor 4H isoform 1 [Homo sapiens]
ELMOD2					0	1			ELMO domain-containing protein 2 isoform X1 [Homo sapiens]
ELP4					0	1			elongator complex protein 4 isoform 3 [Homo sapiens]
EPG5					0	1			ectopic P granules protein 5 homolog [Homo sapiens]
FASTK					0	1			fas-activated serine/threonine kinase isoform X1 [Homo sapiens]
FH					0	1			fumarate hydratase, mitochondrial [Homo sapiens]
FHOD1					0	1			FH1/FH2 domain-containing protein 1 isoform 1 [Homo sapiens]
FKBP3					0	1			peptidyl-prolyl cis-trans isomerase FKBP3 [Homo sapiens]
FRMD6					0	1			FERM domain-containing protein 6 isoform X4 [Homo sapiens]
FSIP2					0	1			fibrous sheath-interacting protein 2 [Homo sapiens]
FYTTD1					0	1			UAP56-interacting factor isoform 2 [Homo sapiens]
G6PD					0	1			glucose-6-phosphate 1-dehydrogenase isoform a [Homo sapiens]
GCLM					0	1			glutamate--cysteine ligase regulatory subunit isoform 1 [Homo sapiens]
GNL1					0	1			guanine nucleotide-binding protein-like 1 isoform X1 [Homo sapiens]
GPAT3					0	1			glycerol-3-phosphate acyltransferase 3 [Homo sapiens]
GPR89A					0	1			Golgi pH regulator A isoform X5 [Homo sapiens]
GSK3A					0	1			glycogen synthase kinase-3 alpha [Homo sapiens]
HARS					0	1			histidine--tRNA ligase, cytoplasmic isoform 2 [Homo sapiens]
HEATR9					0	1			protein HEATR9 isoform 2 [Homo sapiens]
HIC2					0	1			hypermethylated in cancer 2 protein isoform X1 [Homo sapiens]
HINT1					0	1			histidine triad nucleotide-binding protein 1 [Homo sapiens]
HLTF					0	1			helicase-like transcription factor isoform 1 [Homo sapiens]
HMCN1					0	1			hemicentin-1 isoform X4 [Homo sapiens]
HPF1					0	1			histone PARylation factor 1 [Homo sapiens]
HSD17B10					0	1			3-hydroxyacyl-CoA dehydrogenase type-2 isoform 2 [Homo sapiens]
IDH1					0	1			isocitrate dehydrogenase [NADP] cytoplasmic [Homo sapiens]
IDH3B					0	1			isocitrate dehydrogenase [NAD] subunit beta, mitochondrial isoform d precursor [Homo sapiens]
IFT74					0	1			intraflagellar transport protein 74 homolog isoform a [Homo sapiens]
IKBKB					0	1			inhibitor of nuclear factor kappa-B kinase subunit beta isoform 5 [Homo sapiens]
INPP1					0	1			inositol polyphosphate 1-phosphatase [Homo sapiens]
INTS11					0	1			integrator complex subunit 11 isoform 1 [Homo sapiens]
INTS12					0	1			integrator complex subunit 12 [Homo sapiens]
IRAK1					0	1			interleukin-1 receptor-associated kinase 1 isoform 2 [Homo sapiens]
JAK1					0	1			tyrosine-protein kinase JAK1 isoform 1 [Homo sapiens]
KANK2					0	1			KN motif and ankyrin repeat domain-containing protein 2 isoform 2 [Homo sapiens]
KCNN4					0	1			intermediate conductance calcium-activated potassium channel protein 4 [Homo sapiens]
KHSRP		0	3		0	1			Far upstream element-binding protein 2 OS=Homo sapiens GN=KHSRP PE=1 SV=4
KPNA2		0	2		0	1			Importin subunit alpha-1 OS=Homo sapiens GN=KPNA2 PE=1 SV=1
LARP1B					0	1			la-related protein 1B isoform 1 [Homo sapiens]
LMAN1					0	1			protein ERGIC-53 precursor [Homo sapiens]
LONP1		0	2		0	1			Lon protease homolog, mitochondrial OS=Homo sapiens GN=LONP1 PE=1 SV=2
MAB21L2					0	1			protein mab-21-like 2 [Homo sapiens]
MAGED2					0	1			melanoma-associated antigen D2 [Homo sapiens]
MAGT1					0	1			magnesium transporter protein 1 [Homo sapiens]
MAK16					0	1			protein MAK16 homolog [Homo sapiens]
MAP2K2					0	1			dual specificity mitogen-activated protein kinase kinase 2 [Homo sapiens]
MAP3K20					0	1			mitogen-activated protein kinase kinase kinase 20 isoform X1 [Homo sapiens]
MAP3K7					0	1			mitogen-activated protein kinase kinase kinase 7 isoform A [Homo sapiens]
MAP4K2					0	1			mitogen-activated protein kinase kinase kinase kinase 2 isoform 2 [Homo sapiens]
MARF1					0	1			meiosis regulator and mRNA stability factor 1 isoform 3 [Homo sapiens]
MEAK7					0	1			TLD domain-containing protein 1 isoform X1 [Homo sapiens]
MFSD10		0	1		0	1			Major facilitator superfamily domain-containing protein 10 OS=Homo sapiens GN=MFSD10 PE=1 SV=1
MGAT1		0	2		0	1			Alpha-1,3-mannosyl-glycoprotein 2-beta-N-acetylglucosaminyltransferase OS=Homo sapiens GN=MGAT1 PE=1 SV=2
MLF2					0	1			myeloid leukemia factor 2 [Homo sapiens]
MPDU1					0	1			mannose-P-dolichol utilization defect 1 protein isoform 2 [Homo sapiens]
MRE11					0	1			double-strand break repair protein MRE11 isoform 2 [Homo sapiens]
MRPL16					0	1			39S ribosomal protein L16, mitochondrial [Homo sapiens]
MRPL39					0	1			39S ribosomal protein L39, mitochondrial isoform X2 [Homo sapiens]
MRPL47					0	1			39S ribosomal protein L47, mitochondrial isoform a [Homo sapiens]
MTA2					0	1			metastasis-associated protein MTA2 isoform 2 [Homo sapiens]
MUC3A					0	1			mucin-3A precursor [Homo sapiens]
MYO10					0	1			unconventional myosin-X [Homo sapiens]
MYO18A					0	1			unconventional myosin-XVIIIa isoform c [Homo sapiens]
MYO9B					0	1			unconventional myosin-IXb isoform 2 [Homo sapiens]
NAV1					0	1			neuron navigator 1 isoform X8 [Homo sapiens]
NCAPD2		0	1		0	1			Condensin complex subunit 1 OS=Homo sapiens GN=NCAPD2 PE=1 SV=3
ND2					0	1			NADH dehydrogenase subunit 2 (mitochondrion) [Homo sapiens neanderthalensis]
NDEL1					0	1			nuclear distribution protein nudE-like 1 isoform A [Homo sapiens]
NGDN					0	1			neuroguidin isoform 1 [Homo sapiens]
NOL8					0	1			Nucleolar protein 8 OS=Homo sapiens OX=9606 GN=NOL8 PE=1 SV=1
NOM1					0	1			nucleolar MIF4G domain-containing protein 1 isoform 1 [Homo sapiens]
NR2F2					0	1			COUP transcription factor 2 isoform b [Homo sapiens]
NRP1					0	1			neuropilin-1 isoform e precursor [Homo sapiens]
NSA2					0	1			ribosome biogenesis protein NSA2 homolog isoform 1 [Homo sapiens]
NSFL1C		0	2		0	1			NSFL1 cofactor p47 OS=Homo sapiens GN=NSFL1C PE=1 SV=2
NT5C2					0	1			cytosolic purine 5'-nucleotidase isoform 2 [Homo sapiens]
NUP153					0	1			nuclear pore complex protein Nup153 isoform 1 [Homo sapiens]
OSBPL11					0	1			oxysterol-binding protein-related protein 11 [Homo sapiens]
P3H1					0	1			Cluster of prolyl 3-hydroxylase 1 isoform 1 precursor [Homo sapiens] (NP_071751.3)
PAWR					0	1			PRKC apoptosis WT1 regulator protein isoform X1 [Homo sapiens]
PDE6C					0	1			cone cGMP-specific 3',5'-cyclic phosphodiesterase subunit alpha' [Homo sapiens]
PDLIM1					0	1			PDZ and LIM domain protein 1 [Homo sapiens]
PDP1					0	1			pyruvate dehyrogenase phosphatase catalytic subunit 1 isoform 2 [Homo sapiens]
PKD1					0	1			polycystin-1 isoform 1 precursor [Homo sapiens]
PKP2					0	1			plakophilin-2 isoform 2a [Homo sapiens]
PLAT					0	1			tissue-type plasminogen activator isoform 1 preproprotein [Homo sapiens]
PLEKHA5					0	1			pleckstrin homology domain-containing family A member 5 isoform 2 [Homo sapiens]
PMPCA					0	1			mitochondrial-processing peptidase subunit alpha isoform 3 [Homo sapiens]
PNKP					0	1			bifunctional polynucleotide phosphatase/kinase [Homo sapiens]
POLA1					0	1			DNA polymerase alpha catalytic subunit isoform 1 [Homo sapiens]
PPM1B					0	1			protein phosphatase 1B isoform 5 [Homo sapiens]
PPP1R12A					0	1			protein phosphatase 1 regulatory subunit 12A isoform b [Homo sapiens]
PPP4R1					0	1			serine/threonine-protein phosphatase 4 regulatory subunit 1 isoform a [Homo sapiens]
PRKCI					0	1			protein kinase C iota type [Homo sapiens]
PRKD1					0	1			serine/threonine-protein kinase D1 isoform 1 [Homo sapiens]
PRPF38A					0	1			pre-mRNA-splicing factor 38A [Homo sapiens]
PRRC2B					0	1			protein PRRC2B [Homo sapiens]
PRSS23					0	1			serine protease 23 precursor [Homo sapiens]
PSMD1					0	1			26S proteasome non-ATPase regulatory subunit 1 isoform 2 [Homo sapiens]
PSME1					0	1			proteasome activator complex subunit 1 isoform 4 [Homo sapiens]
PTDSS1		0	1		0	1			Phosphatidylserine synthase 1 OS=Homo sapiens GN=PTDSS1 PE=1 SV=1
PUM3					0	1			Pumilio homolog 3 OS=Homo sapiens OX=9606 GN=PUM3 PE=1 SV=3
PYHIN1					0	1			pyrin and HIN domain-containing protein 1 isoform alpha 2 [Homo sapiens]
RAB27B					0	1			ras-related protein Rab-27B isoform X1 [Homo sapiens]
RAB29					0	1			ras-related protein Rab-7L1 isoform X1 [Homo sapiens]
RABL3					0	1			rab-like protein 3 isoform 1 [Homo sapiens]
RAD21					0	1			double-strand-break repair protein rad21 homolog [Homo sapiens]
RAD50		0	1		0	1			DNA repair protein RAD50 OS=Homo sapiens GN=RAD50 PE=1 SV=1
RANBP3					0	1			ran-binding protein 3 isoform 4 [Homo sapiens]
RANBP6					0	1			ran-binding protein 6 isoform 2 [Homo sapiens]
RASAL2					0	1			ras GTPase-activating protein nGAP isoform 1 [Homo sapiens]
RAVER1					0	1			ribonucleoprotein PTB-binding 1 isoform 2 [Homo sapiens]
RBFOX2					0	1			RNA binding protein fox-1 homolog 2 isoform 1 [Homo sapiens]
RBM12					0	1			RNA-binding protein 12 [Homo sapiens]
RDH14					0	1			retinol dehydrogenase 14 [Homo sapiens]
RFC3					0	1			replication factor C subunit 3 isoform 1 [Homo sapiens]
RHOT2					0	1			mitochondrial Rho GTPase 2 isoform 1 [Homo sapiens]
RNF10					0	1			RING finger protein 10 isoform X1 [Homo sapiens]
RPL22L1					0	1			60S ribosomal protein L22-like 1 isoform 1 [Homo sapiens]
RPP30					0	1			ribonuclease P protein subunit p30 isoform a [Homo sapiens]
RRP1					0	1			ribosomal RNA processing protein 1 homolog A [Homo sapiens]
RSL24D1					0	1			probable ribosome biogenesis protein RLP24 [Homo sapiens]
SART3					0	1			Squamous cell carcinoma antigen recognized by T-cells 3 OS=Homo sapiens OX=9606 GN=SART3 PE=1 SV=1
SDR39U1					0	1			epimerase family protein SDR39U1 isoform 1 [Homo sapiens]
SEC13		0	1		0	1			Protein SEC13 homolog OS=Homo sapiens GN=SEC13 PE=1 SV=3
SF3B3					0	1			splicing factor 3B subunit 3 [Homo sapiens]
SHB					0	1			SH2 domain-containing adapter protein B [Homo sapiens]
SLC25A12					0	1			calcium-binding mitochondrial carrier protein Aralar1 [Homo sapiens]
SLC25A27					0	1			mitochondrial uncoupling protein 4 isoform 2 [Homo sapiens]
SLC27A4		0	1		0	1			Long-chain fatty acid transport protein 4 OS=Homo sapiens GN=SLC27A4 PE=1 SV=1
SLC3A2					0	1			4F2 cell-surface antigen heavy chain isoform b [Homo sapiens]
SLCO4C1					0	1			solute carrier organic anion transporter family member 4C1 [Homo sapiens]
SMARCAD1					0	1			SWI/SNF-related matrix-associated actin-dependent regulator of chromatin subfamily A containing DEAD/H box 1 isoform a [Homo sapiens]
SMG6					0	1			telomerase-binding protein EST1A isoform 1 [Homo sapiens]
SNCAIP					0	1			Cluster of synphilin-1 isoform X4 [Homo sapiens] (XP_005272196.1)
SPATA5L1					0	1			spermatogenesis-associated protein 5-like protein 1 isoform 2 [Homo sapiens]
SPCS2					0	1			Signal peptidase complex subunit 2 OS=Homo sapiens OX=9606 GN=SPCS2 PE=1 SV=3
SPTLC1					0	1			serine palmitoyltransferase 1 isoform c [Homo sapiens]
SRP9					0	1			Signal recognition particle 9 kDa protein OS=Homo sapiens OX=9606 GN=SRP9 PE=1 SV=2
STIM1					0	1			stromal interaction molecule 1 isoform 1 precursor [Homo sapiens]
STK17A					0	1			serine/threonine-protein kinase 17A [Homo sapiens]
STXBP1					0	1			syntaxin-binding protein 1 isoform b [Homo sapiens]
SUGT1					0	1			protein SGT1 homolog isoform B [Homo sapiens]
SV2A					0	1			synaptic vesicle glycoprotein 2A isoform 1 [Homo sapiens]
SWAP70					0	1			switch-associated protein 70 isoform 2 [Homo sapiens]
TARS					0	1			threonine--tRNA ligase, cytoplasmic isoform 2 [Homo sapiens]
TBPL1					0	1			TATA box-binding protein-like protein 1 [Homo sapiens]
TDRD3					0	1			tudor domain-containing protein 3 isoform 1 [Homo sapiens]
TGM3					0	1			protein-glutamine gamma-glutamyltransferase E [Homo sapiens]
TIMM23B					0	1			putative mitochondrial import inner membrane translocase subunit Tim23B isoform 1 [Homo sapiens]
TOP3B					0	1			DNA topoisomerase 3-beta-1 isoform X1 [Homo sapiens]
TOR1A					0	1			torsin-1A precursor [Homo sapiens]
TPI1					0	1			triosephosphate isomerase isoform 3 [Homo sapiens]
TPT1					0	1			translationally-controlled tumor protein isoform 1 [Homo sapiens]
TRIM21					0	1			E3 ubiquitin-protein ligase TRIM21 [Homo sapiens]
TRIM37					0	1			E3 ubiquitin-protein ligase TRIM37 isoform a [Homo sapiens]
TSFM		0	2		0	1			Elongation factor Ts, mitochondrial OS=Homo sapiens GN=TSFM PE=1 SV=2
TTC12					0	1			tetratricopeptide repeat protein 12 isoform X6 [Homo sapiens]
TUBGCP3					0	1			gamma-tubulin complex component 3 isoform 2 [Homo sapiens]
TUT7					0	1			terminal uridylyltransferase 7 isoform X6 [Homo sapiens]
TYMS		0	1		0	1			Thymidylate synthase OS=Homo sapiens GN=TYMS PE=1 SV=3
UBE2E1					0	1			ubiquitin-conjugating enzyme E2 E1 isoform 2 [Homo sapiens]
UFL1					0	1			E3 UFM1-protein ligase 1 [Homo sapiens]
UGCG					0	1			ceramide glucosyltransferase [Homo sapiens]
UQCR10					0	1			cytochrome b-c1 complex subunit 9 isoform a [Homo sapiens]
USP36					0	1			ubiquitin carboxyl-terminal hydrolase 36 isoform X2 [Homo sapiens]
UTP15					0	1			U3 small nucleolar RNA-associated protein 15 homolog isoform 2 [Homo sapiens]
UTP18					0	1			U3 small nucleolar RNA-associated protein 18 homolog isoform X1 [Homo sapiens]
UTP6					0	1			U3 small nucleolar RNA-associated protein 6 homolog [Homo sapiens]
VAPB					0	1			vesicle-associated membrane protein-associated protein B/C isoform 1 [Homo sapiens]
VPS16		0	2		0	1			Vacuolar protein sorting-associated protein 16 homolog OS=Homo sapiens GN=VPS16 PE=1 SV=2
VPS26C					0	1			Down syndrome critical region protein 3 isoform 3 [Homo sapiens]
VPS29					0	1			vacuolar protein sorting-associated protein 29 isoform 1 [Homo sapiens]
VRK1					0	1			serine/threonine-protein kinase VRK1 isoform X2 [Homo sapiens]
WDR1					0	1			WD repeat-containing protein 1 isoform 1 [Homo sapiens]
WDR6					0	1			WD repeat-containing protein 6 isoform 2 [Homo sapiens]
WIPI2					0	1			WD repeat domain phosphoinositide-interacting protein 2 isoform d [Homo sapiens]
YIPF5					0	1			protein YIPF5 isoform a [Homo sapiens]
ZNF622					0	1			zinc finger protein 622 [Homo sapiens]
ZWILCH					0	1			protein zwilch homolog isoform 2 [Homo sapiens]
CBR1					0	0			carbonyl reductase [NADPH] 1 isoform 1 [Homo sapiens]
PKM		19	93						Pyruvate kinase PKM OS=Homo sapiens GN=PKM PE=1 SV=4
TUBB		16	100						Tubulin beta chain OS=Homo sapiens GN=TUBB PE=1 SV=2
TUBB4B		13	90						Tubulin beta-4B chain OS=Homo sapiens GN=TUBB4B PE=1 SV=1
RPL4		11	50						60S ribosomal protein L4 OS=Homo sapiens GN=RPL4 PE=1 SV=5
TUBA1B		9	85						Tubulin alpha-1B chain OS=Homo sapiens GN=TUBA1B PE=1 SV=1
TUBA1C		9	69						Tubulin alpha-1C chain OS=Homo sapiens GN=TUBA1C PE=1 SV=1
ENO1		8	34						Alpha-enolase OS=Homo sapiens GN=ENO1 PE=1 SV=2
LMNA		8	36						Prelamin-A/C OS=Homo sapiens GN=LMNA PE=1 SV=1
RPS3		8	39						40S ribosomal protein S3 OS=Homo sapiens GN=RPS3 PE=1 SV=2
RPS8		7	28						40S ribosomal protein S8 OS=Homo sapiens GN=RPS8 PE=1 SV=2
ANXA2		5	77						Annexin A2 OS=Homo sapiens GN=ANXA2 PE=1 SV=2
HSP90AB1		5	42						Heat shock protein HSP 90-beta OS=Homo sapiens GN=HSP90AB1 PE=1 SV=4
RPL6		5	31						60S ribosomal protein L6 OS=Homo sapiens GN=RPL6 PE=1 SV=3
RPL8		5	27						60S ribosomal protein L8 OS=Homo sapiens GN=RPL8 PE=1 SV=2
KRT18		4	30						Keratin, type I cytoskeletal 18 OS=Homo sapiens GN=KRT18 PE=1 SV=2
RPL7A		4	28						60S ribosomal protein L7a OS=Homo sapiens GN=RPL7A PE=1 SV=2
ATP5A1		3	32						ATP synthase subunit alpha, mitochondrial OS=Homo sapiens GN=ATP5A1 PE=1 SV=1
HSP90AA1		3	24						Heat shock protein HSP 90-alpha OS=Homo sapiens GN=HSP90AA1 PE=1 SV=5
NPM1		3	27						Nucleophosmin OS=Homo sapiens GN=NPM1 PE=1 SV=2
RPS14		3	15						40S ribosomal protein S14 OS=Homo sapiens GN=RPS14 PE=1 SV=3
SFPQ		3	13						Splicing factor, proline- and glutamine-rich OS=Homo sapiens GN=SFPQ PE=1 SV=2
VDAC2		3	17						Voltage-dependent anion-selective channel protein 2 OS=Homo sapiens GN=VDAC2 PE=1 SV=2
HNRNPC		2	12						Heterogeneous nuclear ribonucleoproteins C1/C2 OS=Homo sapiens GN=HNRNPC PE=1 SV=4
PHB2		2	9						Prohibitin-2 OS=Homo sapiens GN=PHB2 PE=1 SV=2
RPL15		2	9						60S ribosomal protein L15 OS=Homo sapiens GN=RPL15 PE=1 SV=2
RPS11		2	20						40S ribosomal protein S11 OS=Homo sapiens GN=RPS11 PE=1 SV=3
RPS2		2	16						40S ribosomal protein S2 OS=Homo sapiens GN=RPS2 PE=1 SV=2
RPS3A		2	15						40S ribosomal protein S3a OS=Homo sapiens GN=RPS3A PE=1 SV=2
RPS4X		2	22						40S ribosomal protein S4, X isoform OS=Homo sapiens GN=RPS4X PE=1 SV=2
ATP5B		1	12						ATP synthase subunit beta, mitochondrial OS=Homo sapiens GN=ATP5B PE=1 SV=3
CFL1		1	10						Cofilin-1 OS=Homo sapiens GN=CFL1 PE=1 SV=3
DHX9		1	33						ATP-dependent RNA helicase A OS=Homo sapiens GN=DHX9 PE=1 SV=4
EBNA1BP2		1	5						Probable rRNA-processing protein EBP2 OS=Homo sapiens GN=EBNA1BP2 PE=1 SV=2
HIST1H2BC		1	4						Histone H2B type 1-C/E/F/G/I OS=Homo sapiens GN=HIST1H2BC PE=1 SV=4
HNRNPA2B1		1	10						Heterogeneous nuclear ribonucleoproteins A2/B1 OS=Homo sapiens GN=HNRNPA2B1 PE=1 SV=2
MMTAG2		1	4						Multiple myeloma tumor-associated protein 2 OS=Homo sapiens GN=MMTAG2 PE=1 SV=1
PCBP2		1	11						Poly(rC)-binding protein 2 OS=Homo sapiens GN=PCBP2 PE=1 SV=1
PDIA3		1	9						Protein disulfide-isomerase A3 OS=Homo sapiens GN=PDIA3 PE=1 SV=4
PPIA		1	8						Peptidyl-prolyl cis-trans isomerase A OS=Homo sapiens GN=PPIA PE=1 SV=2
RAB1A		1	10						Ras-related protein Rab-1A OS=Homo sapiens GN=RAB1A PE=1 SV=3
RAB1B		1	10						Ras-related protein Rab-1B OS=Homo sapiens GN=RAB1B PE=1 SV=1
RACK1		1	19						Receptor of activated protein C kinase 1 OS=Homo sapiens GN=RACK1 PE=1 SV=3
RPL13A		1	10						60S ribosomal protein L13a OS=Homo sapiens GN=RPL13A PE=1 SV=2
RPL27		1	4						60S ribosomal protein L27 OS=Homo sapiens GN=RPL27 PE=1 SV=2
RPL32		1	7						60S ribosomal protein L32 OS=Homo sapiens GN=RPL32 PE=1 SV=2
RPL9		1	9						60S ribosomal protein L9 OS=Homo sapiens GN=RPL9 PE=1 SV=1
RPLP0		1	10						60S acidic ribosomal protein P0 OS=Homo sapiens GN=RPLP0 PE=1 SV=1
RPS15A		1	7						40S ribosomal protein S15a OS=Homo sapiens GN=RPS15A PE=1 SV=2
RPS20		1	8						40S ribosomal protein S20 OS=Homo sapiens GN=RPS20 PE=1 SV=1
RPS9		1	10						40S ribosomal protein S9 OS=Homo sapiens GN=RPS9 PE=1 SV=3
SERBP1		1	6						Plasminogen activator inhibitor 1 RNA-binding protein OS=Homo sapiens GN=SERBP1 PE=1 SV=2
SLC25A6		1	16						ADP/ATP translocase 3 OS=Homo sapiens GN=SLC25A6 PE=1 SV=4
SON		1	2						Protein SON OS=Homo sapiens GN=SON PE=1 SV=4
SSRP1		1	4						FACT complex subunit SSRP1 OS=Homo sapiens GN=SSRP1 PE=1 SV=1
STMN1		1	2						Stathmin OS=Homo sapiens GN=STMN1 PE=1 SV=3
SURF6		1	4						Surfeit locus protein 6 OS=Homo sapiens GN=SURF6 PE=1 SV=3
TRA2B		1	5						Transformer-2 protein homolog beta OS=Homo sapiens GN=TRA2B PE=1 SV=1
AAK1		0	2						AP2-associated protein kinase 1 OS=Homo sapiens GN=AAK1 PE=1 SV=3
ACTC1		0	43						Actin, alpha cardiac muscle 1 OS=Homo sapiens GN=ACTC1 PE=1 SV=1
AGO1		0	11						Protein argonaute-1 OS=Homo sapiens GN=AGO1 PE=1 SV=3
AGO3		0	19						Protein argonaute-3 OS=Homo sapiens GN=AGO3 PE=1 SV=2
ANKHD1		0	8						Ankyrin repeat and KH domain-containing protein 1 OS=Homo sapiens GN=ANKHD1 PE=1 SV=1
ANKRD17		0	8						Ankyrin repeat domain-containing protein 17 OS=Homo sapiens GN=ANKRD17 PE=1 SV=3
ARF1		0	9						ADP-ribosylation factor 1 OS=Homo sapiens GN=ARF1 PE=1 SV=2
ARPC4		0	3						Actin-related protein 2/3 complex subunit 4 OS=Homo sapiens GN=ARPC4 PE=1 SV=3
ATAD3B		0	6						ATPase family AAA domain-containing protein 3B OS=Homo sapiens GN=ATAD3B PE=1 SV=1
ATP5C1		0	11						ATP synthase subunit gamma, mitochondrial OS=Homo sapiens GN=ATP5C1 PE=1 SV=1
CALD1		0	3						Caldesmon OS=Homo sapiens GN=CALD1 PE=1 SV=3
CBX3		0	1						Chromobox protein homolog 3 OS=Homo sapiens GN=CBX3 PE=1 SV=4
CDV3		0	1						Protein CDV3 homolog OS=Homo sapiens GN=CDV3 PE=1 SV=1
COPZ1		0	2						Coatomer subunit zeta-1 OS=Homo sapiens GN=COPZ1 PE=1 SV=1
COX20		0	1						Cytochrome c oxidase protein 20 homolog OS=Homo sapiens GN=COX20 PE=1 SV=2
CPNE3		0	1						Copine-3 OS=Homo sapiens GN=CPNE3 PE=1 SV=1
CS		0	1						Citrate synthase, mitochondrial OS=Homo sapiens GN=CS PE=1 SV=2
CTSD		0	2						Cathepsin D OS=Homo sapiens GN=CTSD PE=1 SV=1
DDX39A		0	11						ATP-dependent RNA helicase DDX39A OS=Homo sapiens GN=DDX39A PE=1 SV=2
DDX42		0	1						ATP-dependent RNA helicase DDX42 OS=Homo sapiens GN=DDX42 PE=1 SV=1
DDX46		0	3						Probable ATP-dependent RNA helicase DDX46 OS=Homo sapiens GN=DDX46 PE=1 SV=2
DHFR2		0	2						Dihydrofolate reductase 2, mitochondrial OS=Homo sapiens GN=DHFR2 PE=1 SV=1
DIMT1		0	1						Probable dimethyladenosine transferase OS=Homo sapiens GN=DIMT1 PE=1 SV=1
DPYSL3		0	7						Dihydropyrimidinase-related protein 3 OS=Homo sapiens GN=DPYSL3 PE=1 SV=1
EFL1		0	1						Elongation factor-like GTPase 1 OS=Homo sapiens GN=EFL1 PE=1 SV=2
EIF4A2		0	9						Eukaryotic initiation factor 4A-II OS=Homo sapiens GN=EIF4A2 PE=1 SV=2
EZR		0	1						Ezrin OS=Homo sapiens GN=EZR PE=1 SV=4
FADS1		0	2						Fatty acid desaturase 1 OS=Homo sapiens GN=FADS1 PE=1 SV=3
FAM193A		0	1						Protein FAM193A OS=Homo sapiens GN=FAM193A PE=1 SV=2
FAM98A		0	1						Protein FAM98A OS=Homo sapiens GN=FAM98A PE=1 SV=1
GLYR1		0	1						Putative oxidoreductase GLYR1 OS=Homo sapiens GN=GLYR1 PE=1 SV=3
GNAI3		0	8						Guanine nucleotide-binding protein G(k) subunit alpha OS=Homo sapiens GN=GNAI3 PE=1 SV=3
GYS1		0	1						Glycogen [starch] synthase, muscle OS=Homo sapiens GN=GYS1 PE=1 SV=2
H2AFY		0	8						Core histone macro-H2A.1 OS=Homo sapiens GN=H2AFY PE=1 SV=4
HDAC1		0	2						Histone deacetylase 1 OS=Homo sapiens GN=HDAC1 PE=1 SV=1
HIST1H2BB		0	4						Histone H2B type 1-B OS=Homo sapiens GN=HIST1H2BB PE=1 SV=2
HK2		0	1						Hexokinase-2 OS=Homo sapiens GN=HK2 PE=1 SV=2
HMX3		0	1						Homeobox protein HMX3 OS=Homo sapiens GN=HMX3 PE=1 SV=1
HNRNPA3		0	16						Heterogeneous nuclear ribonucleoprotein A3 OS=Homo sapiens GN=HNRNPA3 PE=1 SV=2
HNRNPL		0	10						Heterogeneous nuclear ribonucleoprotein L OS=Homo sapiens GN=HNRNPL PE=1 SV=2
HSD17B4		0	1						Peroxisomal multifunctional enzyme type 2 OS=Homo sapiens GN=HSD17B4 PE=1 SV=3
HSPB1		0	9						Heat shock protein beta-1 OS=Homo sapiens GN=HSPB1 PE=1 SV=2
HSPE1		0	1						10 kDa heat shock protein, mitochondrial OS=Homo sapiens GN=HSPE1 PE=1 SV=2
ITPA		0	1						Inosine triphosphate pyrophosphatase OS=Homo sapiens GN=ITPA PE=1 SV=2
JPT2		0	1						Jupiter microtubule associated homolog 2 OS=Homo sapiens GN=JPT2 PE=1 SV=1
KRI1		0	1						Protein KRI1 homolog OS=Homo sapiens GN=KRI1 PE=1 SV=3
LDHA		0	9						L-lactate dehydrogenase A chain OS=Homo sapiens GN=LDHA PE=1 SV=2
LPGAT1		0	1						Acyl-CoA:lysophosphatidylglycerol acyltransferase 1 OS=Homo sapiens GN=LPGAT1 PE=1 SV=1
LRRC40		0	1						Leucine-rich repeat-containing protein 40 OS=Homo sapiens GN=LRRC40 PE=1 SV=1
MRPL3		0	1						39S ribosomal protein L3, mitochondrial OS=Homo sapiens GN=MRPL3 PE=1 SV=1
MRPL53		0	1						39S ribosomal protein L53, mitochondrial OS=Homo sapiens GN=MRPL53 PE=1 SV=1
MRPS30		0	2						39S ribosomal protein S30, mitochondrial OS=Homo sapiens GN=MRPS30 PE=1 SV=2
MRTO4		0	3						mRNA turnover protein 4 homolog OS=Homo sapiens GN=MRTO4 PE=1 SV=2
MT-CO2		0	2						Cytochrome c oxidase subunit 2 OS=Homo sapiens GN=MT-CO2 PE=1 SV=1
MYH10		0	29						Myosin-10 OS=Homo sapiens GN=MYH10 PE=1 SV=3
MYL12A		0	2						Myosin regulatory light chain 12A OS=Homo sapiens GN=MYL12A PE=1 SV=2
NACA		0	1						Nascent polypeptide-associated complex subunit alpha, muscle-specific form OS=Homo sapiens GN=NACA PE=1 SV=1
NECAP2		0	1						Adaptin ear-binding coat-associated protein 2 OS=Homo sapiens GN=NECAP2 PE=1 SV=1
NSD2		0	1						Histone-lysine N-methyltransferase NSD2 OS=Homo sapiens GN=NSD2 PE=1 SV=1
PABPC4		0	8						Polyadenylate-binding protein 4 OS=Homo sapiens GN=PABPC4 PE=1 SV=1
PCMT1		0	2						Protein-L-isoaspartate(D-aspartate) O-methyltransferase OS=Homo sapiens GN=PCMT1 PE=1 SV=4
PKN2		0	1						Serine/threonine-protein kinase N2 OS=Homo sapiens GN=PKN2 PE=1 SV=1
PPAN		0	1						Suppressor of SWI4 1 homolog OS=Homo sapiens GN=PPAN PE=2 SV=1
PPIG		0	1						Peptidyl-prolyl cis-trans isomerase G OS=Homo sapiens GN=PPIG PE=1 SV=2
PPM1A		0	1						Protein phosphatase 1A OS=Homo sapiens GN=PPM1A PE=1 SV=1
PPP1CA		0	6						Serine/threonine-protein phosphatase PP1-alpha catalytic subunit OS=Homo sapiens GN=PPP1CA PE=1 SV=1
PPP1CC		0	6						Serine/threonine-protein phosphatase PP1-gamma catalytic subunit OS=Homo sapiens GN=PPP1CC PE=1 SV=1
PRKAR2A		0	2						cAMP-dependent protein kinase type II-alpha regulatory subunit OS=Homo sapiens GN=PRKAR2A PE=1 SV=2
PTGES3		0	1						Prostaglandin E synthase 3 OS=Homo sapiens GN=PTGES3 PE=1 SV=1
PTPN2		0	1						Tyrosine-protein phosphatase non-receptor type 2 OS=Homo sapiens GN=PTPN2 PE=1 SV=2
PUF60		0	1						Poly(U)-binding-splicing factor PUF60 OS=Homo sapiens GN=PUF60 PE=1 SV=1
PURB		0	1						Transcriptional activator protein Pur-beta OS=Homo sapiens GN=PURB PE=1 SV=3
RAB14		0	10						Ras-related protein Rab-14 OS=Homo sapiens GN=RAB14 PE=1 SV=4
RAB35		0	6						Ras-related protein Rab-35 OS=Homo sapiens GN=RAB35 PE=1 SV=1
RAB3B		0	4						Ras-related protein Rab-3B OS=Homo sapiens GN=RAB3B PE=1 SV=2
RAB8A		0	6						Ras-related protein Rab-8A OS=Homo sapiens GN=RAB8A PE=1 SV=1
RAB9B		0	2						Ras-related protein Rab-9B OS=Homo sapiens GN=RAB9B PE=1 SV=1
RABL6		0	1						Rab-like protein 6 OS=Homo sapiens GN=RABL6 PE=1 SV=2
RBM4		0	1						RNA-binding protein 4 OS=Homo sapiens GN=RBM4 PE=1 SV=1
RHOC		0	9						Rho-related GTP-binding protein RhoC OS=Homo sapiens GN=RHOC PE=1 SV=1
RHOG		0	2						Rho-related GTP-binding protein RhoG OS=Homo sapiens GN=RHOG PE=1 SV=1
RICTOR		0	1						Rapamycin-insensitive companion of mTOR OS=Homo sapiens GN=RICTOR PE=1 SV=1
RPL21		0	5						60S ribosomal protein L21 OS=Homo sapiens GN=RPL21 PE=1 SV=2
RPL23		0	23						60S ribosomal protein L23 OS=Homo sapiens GN=RPL23 PE=1 SV=1
RPL26		0	6						60S ribosomal protein L26 OS=Homo sapiens GN=RPL26 PE=1 SV=1
RPL27A		0	3						60S ribosomal protein L27a OS=Homo sapiens GN=RPL27A PE=1 SV=2
RPL35A		0	4						60S ribosomal protein L35a OS=Homo sapiens GN=RPL35A PE=1 SV=2
RPLP2		0	1						60S acidic ribosomal protein P2 OS=Homo sapiens GN=RPLP2 PE=1 SV=1
RPS16		0	5						40S ribosomal protein S16 OS=Homo sapiens GN=RPS16 PE=1 SV=2
RPS25		0	5						40S ribosomal protein S25 OS=Homo sapiens GN=RPS25 PE=1 SV=1
RPS28		0	2						40S ribosomal protein S28 OS=Homo sapiens GN=RPS28 PE=1 SV=1
RPS7		0	7						40S ribosomal protein S7 OS=Homo sapiens GN=RPS7 PE=1 SV=1
RRM1		0	1						Ribonucleoside-diphosphate reductase large subunit OS=Homo sapiens GN=RRM1 PE=1 SV=1
SEC23A		0	1						Protein transport protein Sec23A OS=Homo sapiens GN=SEC23A PE=1 SV=2
SRP14		0	1						Signal recognition particle 14 kDa protein OS=Homo sapiens GN=SRP14 PE=1 SV=2
SRSF11		0	3						Serine/arginine-rich splicing factor 11 OS=Homo sapiens GN=SRSF11 PE=1 SV=1
SRSF12		0	1						Serine/arginine-rich splicing factor 12 OS=Homo sapiens GN=SRSF12 PE=2 SV=1
SUGP2		0	3						SURP and G-patch domain-containing protein 2 OS=Homo sapiens GN=SUGP2 PE=1 SV=2
TMEM263		0	2						Transmembrane protein 263 OS=Homo sapiens GN=TMEM263 PE=1 SV=1
TMPO		0	3						Lamina-associated polypeptide 2, isoforms beta/gamma OS=Homo sapiens GN=TMPO PE=1 SV=2
TOP2B		0	3						DNA topoisomerase 2-beta OS=Homo sapiens GN=TOP2B PE=1 SV=3
TUBB2A		0	74						Tubulin beta-2A chain OS=Homo sapiens GN=TUBB2A PE=1 SV=1
TUBB3		0	68						Tubulin beta-3 chain OS=Homo sapiens GN=TUBB3 PE=1 SV=2
TUBB6		0	34						Tubulin beta-6 chain OS=Homo sapiens GN=TUBB6 PE=1 SV=1
TXN		0	1						Thioredoxin OS=Homo sapiens GN=TXN PE=1 SV=3
U2AF2		0	2						Splicing factor U2AF 65 kDa subunit OS=Homo sapiens GN=U2AF2 PE=1 SV=4
USMG5		0	1						Up-regulated during skeletal muscle growth protein 5 OS=Homo sapiens GN=USMG5 PE=1 SV=1
WDR36		0	1						WD repeat-containing protein 36 OS=Homo sapiens GN=WDR36 PE=1 SV=1
XPNPEP1		0	1						Xaa-Pro aminopeptidase 1 OS=Homo sapiens GN=XPNPEP1 PE=1 SV=3
YTHDF1		0	6						YTH domain-containing family protein 1 OS=Homo sapiens GN=YTHDF1 PE=1 SV=1
YWHAZ		0	3						14-3-3 protein zeta/delta OS=Homo sapiens GN=YWHAZ PE=1 SV=1
