# Supplementary material for: STAU2 protein level is controlled by caspases and the CHK1 pathway and regulates cell cycle progression in the non-transformed hTERT-RPE1 cells
Source: BMC Mol Cell Biol. 2021 Mar 4;22:16. doi: 10.1186/s12860-021-00352-y (PMC7934504; doi:10.1186/s12860-021-00352-y)
Supplement: Supplementary file 9 — Additional file 9: Table S2. List of STAU2 interactors with an interaction probability score of 0.7 or better as calculated with the SAINT and CRAPome softwares. [file 12860_2021_352_MOESM9_ESM.xlsx]

## Sheet: Feuil1
Supplementary Table S2
List of STAU2 interactors with an interaction probability score of 0.7 or better as calculated with the SAINT and CRAPONE softwares
BioID2: Stau2-biotinylase
PROTID	STAU2_FC_B	STAU2_SP	AVE STAU2
MOV10	10.52	1	16
PSPC1	3.32	1	9
PDCD11	9.33	1	25.5
CAMK2D	6.41	1	7.5
NUP93	11.68	1	14
FXR1	3.09	1	17.5
FXR2	5.37	1	7
LRP1	5	1	5.5
DHX29	14.28	1	119.5
NPEPPS	3.58	1	3.5
ACLY	7.31	1	31
MMP14	1.29	1	9
CAPZB	0.52	1	9.5
ELAVL1	1.71	1	16.5
ATP2A2	1.31	1	37.5
LSM14B	5.22	1	7.5
PUM1	10.11	1	11
SFXN3	5	1	5.5
SFXN1	6.65	1	8
RPL7A	0.35	1	48.5
CCT3	1.57	1	22.5
CCT7	2.16	1	39.5
CCT4	1.75	1	31.5
CCT5	0.66	1	31.5
KIF1BP	5.63	1	6
GART	10.06	1	22
ERLIN1	4.6	1	10
ERLIN2	2.93	1	4
FLOT1	3.03	1	14
GFPT1	6.02	1	10
EIF4A3	1.61	1	16
MYH10	3.63	1	25
AP3M1	8.32	1	12
PRKDC	8.07	1	156.5
SMC3	9.93	1	13
SMC2	10.41	1	13
TM9SF3	8.18	1	11.5
MVP	5.22	1	7.5
NOL6	7.5	1	26
SRPK1	5.34	1	9
CAPZA2	0.43	1	7
CAPZA1	2.75	1	7.5
MTHFD1	5.93	1	27
ATP1A1	2.19	1	28.5
MARS	9.73	1	24
PSMD7	3.83	1	4
PSMD6	8.69	1	13
PSMD3	2.34	1	28.5
PSMD2	6.55	1	16
RAB2A	0.56	1	16.5
CAD	5.74	1	26.5
DDX17	1.89	1	16.5
PGD	7.04	1	7.5
PSMC6	6.65	1	8
PALLD	6.33	1	20.5
ACTR3	4.05	1	4.5
CALR	1.39	1	10
RPN1	1.17	1	47.5
TNRC6B	5.21	1	29
TNRC6A	17.88	1	28.5
SLC25A11	5.07	1	11
SLC25A10	7.74	1	10.5
HYOU1	3	1	8
EIF3B	5.97	1	19
EIF3C	1.19	1	33.5
EIF3D	1.05	1	25.5
EIF3E	6.31	1	11
EIF3F	1.65	1	13.5
SEC24C	4.4	1	12
CNOT1	7.1	1	17
PRKRA	13.99	1	17
ABCE1	9.91	1	15.5
NSDHL	5.47	1	6.5
FUBP3	6.85	1	21.5
YTHDF3	7.24	1	17.5
YTHDF2	3.8	1	10
YTHDF1	3.36	1	6
DHX30	5.56	1	32
CCAR1	5.9	1	7.5
RUVBL2	20.98	1	27.5
ADAR	3.84	1	53.5
RAB11A	4.27	1	5
RRBP1	7.24	1	211
DPYSL2	9.42	1	19.5
DPYSL3	11.12	1	14.5
FARSA	3.83	1	4
MCM6	6	1	16
VPS51	9.77	1	14
SCD	5.55	1	5.5
PPA1	2.31	1	8.5
DNMBP	5.34	1	5.5
RAB14	2.03	1	13.5
CLIC4	4.67	1	6
HNRNPA3	0.69	1	21
GCN1	14.8	1	26.5
CELF1	5.75	1	9
RPS4X	0.5	1	47
IGF2BP3	6.79	1	19
IGF2BP2	11.73	1	26
TJP2	7.3	1	26
CDK1	3.75	1	6
TCP1	1.16	1	57.5
MSH2	4.76	1	7.5
IQGAP1	3.8	1	54
IQGAP3	10.37	1	14
PFKP	2.97	1	24.5
UGDH	1.77	1	20
PFKL	9.96	1	11.5
2002-09-01	2.33	1	4.5
CCT6A	1.15	1	33
COPA	18.2	1	42.5
DYNC1H1	18.63	1	190.5
VASP	4.19	1	4
DDX27	2.84	1	6.5
TUBG1	4.27	1	5
ILF2	6.35	1	22.5
IGF2BP1	8.15	1	17
RAB34	4.27	1	5
NCEH1	3.32	1	3
RRAS	4.72	1	4.5
EIF4ENIF1	3.92	1	6.5
MBNL1	3.32	1	3
IARS	4.83	1	40
TRIM25	5.14	1	12
CTSD	1.47	1	7
R3HDM1	3.58	1	3.5
RPL10	0.48	1	24.5
ACOT7	3.49	1	17
DNAJA1	4.46	1	9.5
CNN3	2.31	1	5
PHB	1.82	1	15.5
MYLK	6.11	1	8
ARCN1	4.09	1	16.5
RNF219	13.95	1	18.5
KPNA1	5.24	1	6
COPB1	5.32	1	32.5
NARS	5.47	1	6.5
RPL10A	0.47	1	9.5
FNDC3B	8.96	1	12
MAP1B	11.64	1	64
TUBB6	2.01	1	29
TUBB3	3.75	1	59.5
UBA1	4.5	1	8.5
EIF3L	8.69	1	13
UBASH3B	4.19	1	4
GNAS	2.11	1	5.5
MRPS22	3.32	1	3
ILK	5.47	1	6.5
RPS5	1.52	1	8.5
UPF1	99.62	1	127.5
VDAC1	1.11	1	21.5
SNX17	3.58	1	3.5
SRPRA	10.8	1	15
DPM1	6.41	1	7.5
RPS24	1.43	1	18
RALY	1.75	1	9.5
RECQL	2.77	1	5
QARS	6.1	1	31.5
EIF2AK2	29.15	1	43.5
FARSB	14.8	1	18.5
COLGALT1	4.05	1	4.5
CYFIP1	7.74	1	10.5
VARS	5.04	1	18.5
RBMS1	7.66	1	8
RBMS2	7.65	1	8.5
RPL23	0.72	1	26.5
APEX1	5.9	1	6.5
ANXA7	4.74	1	5
MCM7	10.75	1	28.5
MCM5	5.69	1	7
MCM4	3.7	1	16.5
PPP1CB	5.35	1	16.5
PPP1CC	5.16	1	15.5
ATXN2	4.05	1	12.5
SEC61A1	2.79	1	19
ILF3	3.33	1	122.5
WASHC5	6.69	1	9.5
DHCR7	5.22	1	7.5
KARS	6.41	1	7.5
PYGB	3.85	1	39.5
FLII	11.78	1	17.5
CAPN2	13.64	1	19
NNT	2.11	1	19
DDX3X	0.98	1	105
MYO1C	15.84	1	35
HK1	2.06	1	15.5
FDPS	5.34	1	5.5
EIF4G3	13.13	1	101
ACSL4	3.09	1	8
DDX6	1.61	1	8.5
NUP205	6.23	1	18
PABPC1	4.82	1	37.5
RPL5	0.9	1	35.5
RPL3	0.57	1	78
CLTC	1.07	1	138.5
ATP5C1	1.45	1	16.5
CAP1	1.15	1	34.5
THBS1	1.6	1	37.5
SMC1A	6.41	1	7.5
RAB3GAP1	7.32	1	8.5
ITPR3	9.16	1	12.5
RHOA	0.78	1	17.5
IPO9	4.48	1	5.5
AGO3	12.61	1	14.5
AGO2	37.64	1	58.5
FAM120C	6.5	1	7
FAM120A	22.8	1	73
EPHA2	4.92	1	10.5
ARF6	1.72	1	6
GNAI2	1.59	1	21
HNRNPU	0.26	1	86
DDX1	6.02	1	11.5
AP2M1	4.19	1	21.5
ALDH18A1	1.59	1	65
NIFK	10.16	1	12.5
AP2A2	6.16	1	7
FADS2	4.74	1	5
STAU1	30.15	1	49
STAU2	84.58	1	514.5
VPS35	6.02	1	10
GLUD1	1.37	1	19.5
RPS13	0.96	1	6
RPS11	0.36	1	25.5
CAND1	7.74	1	10.5
PRPS1	4.09	1	8.5
PLOD2	4.48	1	5.5
NUP160	3.13	1	6
USP10	3.19	1	12.5
BICD2	15.47	1	25
RCC1	2.14	1	8
PDCD6IP	2.25	1	11.5
RPL30	0.36	1	8.5
TARBP2	6.31	1	8.5
G3BP1	3.22	1	43
G3BP2	3.84	1	10
SRP54	2.24	0.99	3
DYSF	2.6	0.99	4
GANAB	1.79	0.99	12
BRIX1	2.86	0.99	13.5
SMC4	4.16	0.99	17
EIF3I	2.12	0.99	4
RAB5C	1.07	0.99	20.5
UQCRC1	2.23	0.99	14
ACSL3	2.21	0.99	5.5
MYH9	0.51	0.99	305.5
RPS3A	0.32	0.99	22.5
SUPT16H	1.06	0.99	23
PRMT1	2.31	0.99	3
RPS2	0.38	0.99	45.5
RPL26	0.53	0.99	15.5
COPG1	4.17	0.99	28
RAB7A	1.3	0.99	22
DYNC1LI2	2.24	0.99	3
GNAI3	1.45	0.99	6
HNRNPUL2	3.19	0.99	11.5
HNRNPUL1	1.98	0.99	7
DDOST	0.62	0.99	19.5
DNM1L	2.47	0.99	3.5
ACTN1	2.37	0.99	16.5
ARL8B	1.74	0.98	5.5
EIF2S1	2.65	0.98	10
PSMC3	3.09	0.98	8.5
SLC2A1	0.38	0.98	19
TNS3	3.4	0.98	15.5
ETF1	2.65	0.98	5.5
SND1	2.04	0.98	40.5
DRG1	2.62	0.98	6
IMMT	1.31	0.98	3
SLC25A3	1.02	0.98	12.5
COPB2	2.71	0.98	9
XRCC5	1.83	0.98	52.5
RPS9	0.34	0.98	22
EIF2S2	0.95	0.98	3.5
DARS	1.93	0.98	3
TWF1	1.92	0.98	3
CSE1L	3.23	0.98	12
RAB35	2.04	0.98	9
RAB3B	3.32	0.98	13
EIF4A1	0.55	0.97	49.5
PSMC5	2.8	0.97	10
KHDRBS1	0.88	0.97	10.5
ATAD3A	0.72	0.97	12
DDX24	2.27	0.97	5.5
ASCC3	3.17	0.97	12
PDIA3	0.34	0.97	10
TMEM165	1.24	0.97	4
RPL18A	0.32	0.96	28
STT3A	1.5	0.95	22.5
DDX18	2.77	0.95	13
DYNLL1	0.31	0.95	4.5
HNRNPH2	0.48	0.95	11
TPD52L2	2.09	0.94	4
RBM14	0.87	0.94	10.5
RAB13	1.31	0.94	3.5
PHGDH	1.11	0.94	7.5
TRAP1	1.32	0.94	20.5
RHOC	2.19	0.94	5.5
NUP155	0.9	0.94	4.5
RAB21	0.83	0.93	6
EIF2S3	1.47	0.92	15.5
STRAP	1.67	0.92	5.5
LARS	2.89	0.92	16
DNAJB1	2.4	0.92	11
AIMP2	2.3	0.92	6.5
UQCRC2	1.22	0.91	8
PABPC4	2.05	0.91	6.5
RPS12	0.78	0.9	8
PCBP1	1.54	0.89	55.5
RAN	0.38	0.88	32
PRDX6	1.53	0.88	20
CFL1	0.43	0.88	23.5
RAB6A	1.63	0.86	5
TUBB	0.32	0.86	177
ATP5B	0.69	0.86	28.5
HDLBP	3.41	0.85	77
RAP1B	0.9	0.82	8
ESYT2	1.63	0.81	6.5
PPIA	0.28	0.8	12.5
XRN1	2.85	0.79	36.5
RPS20	0.35	0.77	11.5
ACOT9	0.56	0.76	10
VDAC3	1.09	0.76	13
HSP90B1	0.54	0.74	26.5
RSL1D1	2.96	0.73	37.5
SLC16A3	0.73	0.7	10.5
