# Supplementary material for: STAU2 protein level is controlled by caspases and the CHK1 pathway and regulates cell cycle progression in the non-transformed hTERT-RPE1 cells
Source: BMC Mol Cell Biol. 2021 Mar 4;22:16. doi: 10.1186/s12860-021-00352-y (PMC7934504; doi:10.1186/s12860-021-00352-y)
Supplement: Supplementary file 10 — Additional file 10: Table S3. Gene ontology (GO) of STAU2 interactors in hTERT-RPE1 cells. List of significant shared GO terms that are over-represented in BioID2, using Metascape (A Gene Annotation & Analysis Resources [78]). [file 12860_2021_352_MOESM10_ESM.xlsx]

## Sheet: Enrichment
Supplementary Table S3
Gene ontology (GO) of STAU1 proximity partners (BioID2)
(Metascape Gene Annotation & Analysis Resource)
GroupID	Category	Term	Description	LogP	Log(q-value)	InTerm_InList	Genes	Symbols
1_Summary	GO Biological Processes	GO:0006412	translation	-55.9038	-51.5847	86/723	387,811,1615,1653,1654,1965,1968,1973,1994,2058,2107,2193,3376,3609,3646,3735,4141,4343,4677,4733,4736,5464,5610,5976,6059,6122,6125,6130,6134,6142,6154,6156,6187,6189,6191,6193,6203,6205,6206,6207,6224,6229,6238,6311,6895,7057,7407,7965,8087,8662,8663,8664,8665,8668,8672,8761,8894,9349,9513,9698,9775,10056,10131,10642,10643,10644,10657,10658,10985,23019,23112,23191,26986,27161,27327,51386,51441,…	RHOA,CALR,DARS1,DDX1,DDX3X,EIF2S1,EIF2S3,EIF4A1,ELAVL1,EPRS1,ETF1,FARSA,IARS1,ILF3,EIF3E,KARS1,MARS1,MOV10,NARS1,DRG1,RPL10A,PPA1,EIF2AK2,UPF1,ABCE1,RPL3,RPL5,RPL7A,RPL10,RPL18A,RPL26,RPL30,RPS2,RPS3A,RPS4X,RPS5,RPS9,RPS11,RPS12,RPS13,RPS20,RPS24,RRBP1,ATXN2,TARBP2,THBS1,VARS1,AIMP2,FXR1,EIF3B,EIF3C,EIF3D,EIF3F,EIF3I,EIF4G3,PABPC4,EIF2S2,RPL23,FXR2,PUM1,EIF4A3,FARSB,TRAP1,IGF2BP1,IGF2BP3,IGF2BP2,…
1_Member	GO Biological Processes	GO:0006412	translation	-55.9038	-51.5847	86/723	387,811,1615,1653,1654,1965,1968,1973,1994,2058,2107,2193,3376,3609,3646,3735,4141,4343,4677,4733,4736,5464,5610,5976,6059,6122,6125,6130,6134,6142,6154,6156,6187,6189,6191,6193,6203,6205,6206,6207,6224,6229,6238,6311,6895,7057,7407,7965,8087,8662,8663,8664,8665,8668,8672,8761,8894,9349,9513,9698,9775,10056,10131,10642,10643,10644,10657,10658,10985,23019,23112,23191,26986,27161,27327,51386,51441,…	RHOA,CALR,DARS1,DDX1,DDX3X,EIF2S1,EIF2S3,EIF4A1,ELAVL1,EPRS1,ETF1,FARSA,IARS1,ILF3,EIF3E,KARS1,MARS1,MOV10,NARS1,DRG1,RPL10A,PPA1,EIF2AK2,UPF1,ABCE1,RPL3,RPL5,RPL7A,RPL10,RPL18A,RPL26,RPL30,RPS2,RPS3A,RPS4X,RPS5,RPS9,RPS11,RPS12,RPS13,RPS20,RPS24,RRBP1,ATXN2,TARBP2,THBS1,VARS1,AIMP2,FXR1,EIF3B,EIF3C,EIF3D,EIF3F,EIF3I,EIF4G3,PABPC4,EIF2S2,RPL23,FXR2,PUM1,EIF4A3,FARSB,TRAP1,IGF2BP1,IGF2BP3,IGF2BP2,…
1_Member	GO Biological Processes	GO:0043043	peptide biosynthetic process	-54.6154	-50.5973	86/749	387,811,1615,1653,1654,1965,1968,1973,1994,2058,2107,2193,3376,3609,3646,3735,4141,4343,4677,4733,4736,5464,5610,5976,6059,6122,6125,6130,6134,6142,6154,6156,6187,6189,6191,6193,6203,6205,6206,6207,6224,6229,6238,6311,6895,7057,7407,7965,8087,8662,8663,8664,8665,8668,8672,8761,8894,9349,9513,9698,9775,10056,10131,10642,10643,10644,10657,10658,10985,23019,23112,23191,26986,27161,27327,51386,51441,…	RHOA,CALR,DARS1,DDX1,DDX3X,EIF2S1,EIF2S3,EIF4A1,ELAVL1,EPRS1,ETF1,FARSA,IARS1,ILF3,EIF3E,KARS1,MARS1,MOV10,NARS1,DRG1,RPL10A,PPA1,EIF2AK2,UPF1,ABCE1,RPL3,RPL5,RPL7A,RPL10,RPL18A,RPL26,RPL30,RPS2,RPS3A,RPS4X,RPS5,RPS9,RPS11,RPS12,RPS13,RPS20,RPS24,RRBP1,ATXN2,TARBP2,THBS1,VARS1,AIMP2,FXR1,EIF3B,EIF3C,EIF3D,EIF3F,EIF3I,EIF4G3,PABPC4,EIF2S2,RPL23,FXR2,PUM1,EIF4A3,FARSB,TRAP1,IGF2BP1,IGF2BP3,IGF2BP2,…
1_Member	GO Biological Processes	GO:0006417	regulation of translation	-32.7271	-29.253	52/444	387,811,1653,1654,1965,1968,1994,2058,2107,3609,3646,4343,5610,5976,6125,6134,6154,6156,6191,6203,6311,6895,7057,8087,8662,8663,8664,8672,9513,9698,9775,10131,10642,10643,10644,10657,10658,10985,23019,23112,23191,26986,27161,27327,51441,54464,54505,54915,56478,149986,192669,253943	RHOA,CALR,DDX1,DDX3X,EIF2S1,EIF2S3,ELAVL1,EPRS1,ETF1,ILF3,EIF3E,MOV10,EIF2AK2,UPF1,RPL5,RPL10,RPL26,RPL30,RPS4X,RPS9,ATXN2,TARBP2,THBS1,FXR1,EIF3B,EIF3C,EIF3D,EIF4G3,FXR2,PUM1,EIF4A3,TRAP1,IGF2BP1,IGF2BP3,IGF2BP2,KHDRBS1,CELF1,GCN1,CNOT1,TNRC6B,CYFIP1,PABPC1,AGO2,TNRC6A,YTHDF2,XRN1,DHX29,YTHDF1,EIF4ENIF1,LSM14B,AGO3,YTHDF3
1_Member	GO Biological Processes	GO:0034248	regulation of cellular amide metabolic process	-29.9081	-26.8195	52/506	387,811,1653,1654,1965,1968,1994,2058,2107,3609,3646,4343,5610,5976,6125,6134,6154,6156,6191,6203,6311,6895,7057,8087,8662,8663,8664,8672,9513,9698,9775,10131,10642,10643,10644,10657,10658,10985,23019,23112,23191,26986,27161,27327,51441,54464,54505,54915,56478,149986,192669,253943	RHOA,CALR,DDX1,DDX3X,EIF2S1,EIF2S3,ELAVL1,EPRS1,ETF1,ILF3,EIF3E,MOV10,EIF2AK2,UPF1,RPL5,RPL10,RPL26,RPL30,RPS4X,RPS9,ATXN2,TARBP2,THBS1,FXR1,EIF3B,EIF3C,EIF3D,EIF4G3,FXR2,PUM1,EIF4A3,TRAP1,IGF2BP1,IGF2BP3,IGF2BP2,KHDRBS1,CELF1,GCN1,CNOT1,TNRC6B,CYFIP1,PABPC1,AGO2,TNRC6A,YTHDF2,XRN1,DHX29,YTHDF1,EIF4ENIF1,LSM14B,AGO3,YTHDF3
1_Member	GO Biological Processes	GO:0045727	positive regulation of translation	-18.503	-15.8999	23/132	387,1654,1968,1994,3646,6125,6154,6156,6191,6203,6895,7057,8087,8663,8664,9513,9775,10657,26986,51441,54505,54915,253943	RHOA,DDX3X,EIF2S3,ELAVL1,EIF3E,RPL5,RPL26,RPL30,RPS4X,RPS9,TARBP2,THBS1,FXR1,EIF3C,EIF3D,FXR2,EIF4A3,KHDRBS1,PABPC1,YTHDF2,DHX29,YTHDF1,YTHDF3
1_Member	GO Biological Processes	GO:0017148	negative regulation of translation	-16.7061	-14.1932	26/216	811,1654,1965,2058,3609,3646,4343,5610,5976,8087,9513,9698,9775,10642,10643,10644,10658,23019,23112,27161,27327,51441,54464,56478,192669,253943	CALR,DDX3X,EIF2S1,EPRS1,ILF3,EIF3E,MOV10,EIF2AK2,UPF1,FXR1,FXR2,PUM1,EIF4A3,IGF2BP1,IGF2BP3,IGF2BP2,CELF1,CNOT1,TNRC6B,AGO2,TNRC6A,YTHDF2,XRN1,EIF4ENIF1,AGO3,YTHDF3
1_Member	GO Biological Processes	GO:0034250	positive regulation of cellular amide metabolic process	-16.5652	-14.059	23/160	387,1654,1968,1994,3646,6125,6154,6156,6191,6203,6895,7057,8087,8663,8664,9513,9775,10657,26986,51441,54505,54915,253943	RHOA,DDX3X,EIF2S3,ELAVL1,EIF3E,RPL5,RPL26,RPL30,RPS4X,RPS9,TARBP2,THBS1,FXR1,EIF3C,EIF3D,FXR2,EIF4A3,KHDRBS1,PABPC1,YTHDF2,DHX29,YTHDF1,YTHDF3
1_Member	GO Biological Processes	GO:0034249	negative regulation of cellular amide metabolic process	-15.7506	-13.264	26/236	811,1654,1965,2058,3609,3646,4343,5610,5976,8087,9513,9698,9775,10642,10643,10644,10658,23019,23112,27161,27327,51441,54464,56478,192669,253943	CALR,DDX3X,EIF2S1,EPRS1,ILF3,EIF3E,MOV10,EIF2AK2,UPF1,FXR1,FXR2,PUM1,EIF4A3,IGF2BP1,IGF2BP3,IGF2BP2,CELF1,CNOT1,TNRC6B,AGO2,TNRC6A,YTHDF2,XRN1,EIF4ENIF1,AGO3,YTHDF3
2_Summary	Reactome Gene Sets	R-HSA-72766	Translation	-39.7428	-35.9008	50/291	1615,1650,1965,1968,1973,2058,2107,2193,3376,3646,3735,4141,4677,4736,5464,6122,6125,6130,6134,6142,6154,6156,6184,6187,6189,6191,6193,6203,6205,6206,6207,6224,6229,6729,6734,7407,7965,8662,8663,8664,8665,8668,8894,9349,10056,26986,29927,51386,51520,56945,1653,1654,5610,6059,8672,10657,27161,51441,54505,54915,253943,387,5702,5705,5706,5708,5709,5713,7408,9775,9861,10487,161,389,1072,1173,1213,180…	DARS1,DDOST,EIF2S1,EIF2S3,EIF4A1,EPRS1,ETF1,FARSA,IARS1,EIF3E,KARS1,MARS1,NARS1,RPL10A,PPA1,RPL3,RPL5,RPL7A,RPL10,RPL18A,RPL26,RPL30,RPN1,RPS2,RPS3A,RPS4X,RPS5,RPS9,RPS11,RPS12,RPS13,RPS20,RPS24,SRP54,SRPRA,VARS1,AIMP2,EIF3B,EIF3C,EIF3D,EIF3F,EIF3I,EIF2S2,RPL23,FARSB,PABPC1,SEC61A1,EIF3L,LARS1,MRPS22,DDX1,DDX3X,EIF2AK2,ABCE1,EIF4G3,KHDRBS1,AGO2,YTHDF2,DHX29,YTHDF1,YTHDF3,RHOA,PSMC3,PSMC5,PSMC6,PS…
2_Member	Reactome Gene Sets	R-HSA-72766	Translation	-39.7428	-35.9008	50/291	1615,1650,1965,1968,1973,2058,2107,2193,3376,3646,3735,4141,4677,4736,5464,6122,6125,6130,6134,6142,6154,6156,6184,6187,6189,6191,6193,6203,6205,6206,6207,6224,6229,6729,6734,7407,7965,8662,8663,8664,8665,8668,8894,9349,10056,26986,29927,51386,51520,56945	DARS1,DDOST,EIF2S1,EIF2S3,EIF4A1,EPRS1,ETF1,FARSA,IARS1,EIF3E,KARS1,MARS1,NARS1,RPL10A,PPA1,RPL3,RPL5,RPL7A,RPL10,RPL18A,RPL26,RPL30,RPN1,RPS2,RPS3A,RPS4X,RPS5,RPS9,RPS11,RPS12,RPS13,RPS20,RPS24,SRP54,SRPRA,VARS1,AIMP2,EIF3B,EIF3C,EIF3D,EIF3F,EIF3I,EIF2S2,RPL23,FARSB,PABPC1,SEC61A1,EIF3L,LARS1,MRPS22
2_Member	GO Biological Processes	GO:0006413	translational initiation	-37.9401	-34.2231	42/192	1653,1654,1965,1968,1973,3646,4736,5610,6059,6122,6125,6130,6134,6142,6154,6156,6187,6189,6191,6193,6203,6205,6206,6207,6224,6229,8662,8663,8664,8665,8668,8672,8894,9349,10657,26986,27161,51386,51441,54505,54915,253943	DDX1,DDX3X,EIF2S1,EIF2S3,EIF4A1,EIF3E,RPL10A,EIF2AK2,ABCE1,RPL3,RPL5,RPL7A,RPL10,RPL18A,RPL26,RPL30,RPS2,RPS3A,RPS4X,RPS5,RPS9,RPS11,RPS12,RPS13,RPS20,RPS24,EIF3B,EIF3C,EIF3D,EIF3F,EIF3I,EIF4G3,EIF2S2,RPL23,KHDRBS1,PABPC1,AGO2,EIF3L,YTHDF2,DHX29,YTHDF1,YTHDF3
2_Member	Reactome Gene Sets	R-HSA-156827	L13a-mediated translational silencing of Ceruloplasmin expression	-31.6175	-28.3776	31/111	1965,1968,1973,3646,4736,6122,6125,6130,6134,6142,6154,6156,6187,6189,6191,6193,6203,6205,6206,6207,6224,6229,8662,8663,8664,8665,8668,8894,9349,26986,51386	EIF2S1,EIF2S3,EIF4A1,EIF3E,RPL10A,RPL3,RPL5,RPL7A,RPL10,RPL18A,RPL26,RPL30,RPS2,RPS3A,RPS4X,RPS5,RPS9,RPS11,RPS12,RPS13,RPS20,RPS24,EIF3B,EIF3C,EIF3D,EIF3F,EIF3I,EIF2S2,RPL23,PABPC1,EIF3L
2_Member	Reactome Gene Sets	R-HSA-72613	Eukaryotic Translation Initiation	-30.5723	-27.3994	31/119	1965,1968,1973,3646,4736,6122,6125,6130,6134,6142,6154,6156,6187,6189,6191,6193,6203,6205,6206,6207,6224,6229,8662,8663,8664,8665,8668,8894,9349,26986,51386	EIF2S1,EIF2S3,EIF4A1,EIF3E,RPL10A,RPL3,RPL5,RPL7A,RPL10,RPL18A,RPL26,RPL30,RPS2,RPS3A,RPS4X,RPS5,RPS9,RPS11,RPS12,RPS13,RPS20,RPS24,EIF3B,EIF3C,EIF3D,EIF3F,EIF3I,EIF2S2,RPL23,PABPC1,EIF3L
2_Member	Reactome Gene Sets	R-HSA-72737	Cap-dependent Translation Initiation	-30.5723	-27.3994	31/119	1965,1968,1973,3646,4736,6122,6125,6130,6134,6142,6154,6156,6187,6189,6191,6193,6203,6205,6206,6207,6224,6229,8662,8663,8664,8665,8668,8894,9349,26986,51386	EIF2S1,EIF2S3,EIF4A1,EIF3E,RPL10A,RPL3,RPL5,RPL7A,RPL10,RPL18A,RPL26,RPL30,RPS2,RPS3A,RPS4X,RPS5,RPS9,RPS11,RPS12,RPS13,RPS20,RPS24,EIF3B,EIF3C,EIF3D,EIF3F,EIF3I,EIF2S2,RPL23,PABPC1,EIF3L
2_Member	Reactome Gene Sets	R-HSA-72706	GTP hydrolysis and joining of the 60S ribosomal subunit	-29.9964	-26.8814	30/112	1965,1968,1973,3646,4736,6122,6125,6130,6134,6142,6154,6156,6187,6189,6191,6193,6203,6205,6206,6207,6224,6229,8662,8663,8664,8665,8668,8894,9349,51386	EIF2S1,EIF2S3,EIF4A1,EIF3E,RPL10A,RPL3,RPL5,RPL7A,RPL10,RPL18A,RPL26,RPL30,RPS2,RPS3A,RPS4X,RPS5,RPS9,RPS11,RPS12,RPS13,RPS20,RPS24,EIF3B,EIF3C,EIF3D,EIF3F,EIF3I,EIF2S2,RPL23,EIF3L
2_Member	Reactome Gene Sets	R-HSA-72649	Translation initiation complex formation	-25.9456	-22.9052	22/58	1965,1968,1973,3646,6187,6189,6191,6193,6203,6205,6206,6207,6224,6229,8662,8663,8664,8665,8668,8894,26986,51386	EIF2S1,EIF2S3,EIF4A1,EIF3E,RPS2,RPS3A,RPS4X,RPS5,RPS9,RPS11,RPS12,RPS13,RPS20,RPS24,EIF3B,EIF3C,EIF3D,EIF3F,EIF3I,EIF2S2,PABPC1,EIF3L
2_Member	Reactome Gene Sets	R-HSA-72662	Activation of the mRNA upon binding of the cap-binding complex and eIFs, and subsequent binding to 4	-25.7482	-22.7301	22/59	1965,1968,1973,3646,6187,6189,6191,6193,6203,6205,6206,6207,6224,6229,8662,8663,8664,8665,8668,8894,26986,51386	EIF2S1,EIF2S3,EIF4A1,EIF3E,RPS2,RPS3A,RPS4X,RPS5,RPS9,RPS11,RPS12,RPS13,RPS20,RPS24,EIF3B,EIF3C,EIF3D,EIF3F,EIF3I,EIF2S2,PABPC1,EIF3L
2_Member	Reactome Gene Sets	R-HSA-72689	Formation of a pool of free 40S subunits	-25.5421	-22.5654	26/101	3646,4736,6122,6125,6130,6134,6142,6154,6156,6187,6189,6191,6193,6203,6205,6206,6207,6224,6229,8662,8663,8664,8665,8668,9349,51386	EIF3E,RPL10A,RPL3,RPL5,RPL7A,RPL10,RPL18A,RPL26,RPL30,RPS2,RPS3A,RPS4X,RPS5,RPS9,RPS11,RPS12,RPS13,RPS20,RPS24,EIF3B,EIF3C,EIF3D,EIF3F,EIF3I,RPL23,EIF3L
2_Member	Reactome Gene Sets	R-HSA-72702	Ribosomal scanning and start codon recognition	-24.2756	-21.3544	21/58	1965,1968,1973,3646,6187,6189,6191,6193,6203,6205,6206,6207,6224,6229,8662,8663,8664,8665,8668,8894,51386	EIF2S1,EIF2S3,EIF4A1,EIF3E,RPS2,RPS3A,RPS4X,RPS5,RPS9,RPS11,RPS12,RPS13,RPS20,RPS24,EIF3B,EIF3C,EIF3D,EIF3F,EIF3I,EIF2S2,EIF3L
2_Member	Reactome Gene Sets	R-HSA-72695	Formation of the ternary complex, and subsequently, the 43S complex	-23.9791	-21.075	20/51	1965,1968,3646,6187,6189,6191,6193,6203,6205,6206,6207,6224,6229,8662,8663,8664,8665,8668,8894,51386	EIF2S1,EIF2S3,EIF3E,RPS2,RPS3A,RPS4X,RPS5,RPS9,RPS11,RPS12,RPS13,RPS20,RPS24,EIF3B,EIF3C,EIF3D,EIF3F,EIF3I,EIF2S2,EIF3L
2_Member	Reactome Gene Sets	R-HSA-2408522	Selenoamino acid metabolism	-23.6344	-20.7467	26/118	1615,2058,3376,3735,4141,4736,6122,6125,6130,6134,6142,6154,6156,6187,6189,6191,6193,6203,6205,6206,6207,6224,6229,7965,9349,51520	DARS1,EPRS1,IARS1,KARS1,MARS1,RPL10A,RPL3,RPL5,RPL7A,RPL10,RPL18A,RPL26,RPL30,RPS2,RPS3A,RPS4X,RPS5,RPS9,RPS11,RPS12,RPS13,RPS20,RPS24,AIMP2,RPL23,LARS1
2_Member	Reactome Gene Sets	R-HSA-376176	Signaling by ROBO receptors	-23.1833	-20.3266	32/218	387,2107,4736,5702,5705,5706,5708,5709,5713,6122,6125,6130,6134,6142,6154,6156,6187,6189,6191,6193,6203,6205,6206,6207,6224,6229,7408,9349,9775,9861,10487,26986	RHOA,ETF1,RPL10A,PSMC3,PSMC5,PSMC6,PSMD2,PSMD3,PSMD7,RPL3,RPL5,RPL7A,RPL10,RPL18A,RPL26,RPL30,RPS2,RPS3A,RPS4X,RPS5,RPS9,RPS11,RPS12,RPS13,RPS20,RPS24,VASP,RPL23,EIF4A3,PSMD6,CAP1,PABPC1
2_Member	Reactome Gene Sets	R-HSA-9010553	Regulation of expression of SLITs and ROBOs	-22.8735	-20.0315	29/171	2107,4736,5702,5705,5706,5708,5709,5713,6122,6125,6130,6134,6142,6154,6156,6187,6189,6191,6193,6203,6205,6206,6207,6224,6229,9349,9775,9861,26986	ETF1,RPL10A,PSMC3,PSMC5,PSMC6,PSMD2,PSMD3,PSMD7,RPL3,RPL5,RPL7A,RPL10,RPL18A,RPL26,RPL30,RPS2,RPS3A,RPS4X,RPS5,RPS9,RPS11,RPS12,RPS13,RPS20,RPS24,RPL23,EIF4A3,PSMD6,PABPC1
2_Member	Reactome Gene Sets	R-HSA-422475	Axon guidance	-22.5382	-19.7104	46/552	161,387,389,1072,1173,1213,1808,1809,1969,2107,4627,4628,4736,5702,5705,5706,5708,5709,5713,6122,6125,6130,6134,6142,6154,6156,6187,6189,6191,6193,6203,6205,6206,6207,6224,6229,6237,7408,9349,9775,9861,10096,10381,10487,26986,84617	AP2A2,RHOA,RHOC,CFL1,AP2M1,CLTC,DPYSL2,DPYSL3,EPHA2,ETF1,MYH9,MYH10,RPL10A,PSMC3,PSMC5,PSMC6,PSMD2,PSMD3,PSMD7,RPL3,RPL5,RPL7A,RPL10,RPL18A,RPL26,RPL30,RPS2,RPS3A,RPS4X,RPS5,RPS9,RPS11,RPS12,RPS13,RPS20,RPS24,RRAS,VASP,RPL23,EIF4A3,PSMD6,ACTR3,TUBB3,CAP1,PABPC1,TUBB6
2_Member	Reactome Gene Sets	R-HSA-168255	Influenza Infection	-22.0294	-19.2288	28/166	811,1213,3836,4736,5610,5901,6122,6125,6130,6134,6142,6154,6156,6187,6189,6191,6193,6203,6205,6206,6207,6224,6229,9349,9631,9688,23165,23279	CALR,CLTC,KPNA1,RPL10A,EIF2AK2,RAN,RPL3,RPL5,RPL7A,RPL10,RPL18A,RPL26,RPL30,RPS2,RPS3A,RPS4X,RPS5,RPS9,RPS11,RPS12,RPS13,RPS20,RPS24,RPL23,NUP155,NUP93,NUP205,NUP160
2_Member	GO Biological Processes	GO:0072594	establishment of protein localization to organelle	-21.7844	-18.9968	45/548	908,983,1434,1994,3098,3301,3836,4736,5901,6122,6125,6130,6134,6142,6154,6156,6187,6189,6191,6193,6203,6205,6206,6207,6224,6229,6729,6734,6950,7203,7385,7879,8766,9349,9520,9631,9688,10574,10575,10856,22930,22948,26985,29927,55705	CCT6A,CDK1,CSE1L,ELAVL1,HK1,DNAJA1,KPNA1,RPL10A,RAN,RPL3,RPL5,RPL7A,RPL10,RPL18A,RPL26,RPL30,RPS2,RPS3A,RPS4X,RPS5,RPS9,RPS11,RPS12,RPS13,RPS20,RPS24,SRP54,SRPRA,TCP1,CCT3,UQCRC2,RAB7A,RAB11A,RPL23,NPEPPS,NUP155,NUP93,CCT7,CCT4,RUVBL2,RAB3GAP1,CCT5,AP3M1,SEC61A1,IPO9
2_Member	Reactome Gene Sets	R-HSA-9675108	Nervous system development	-21.7414	-18.9664	46/577	161,387,389,1072,1173,1213,1808,1809,1969,2107,4627,4628,4736,5702,5705,5706,5708,5709,5713,6122,6125,6130,6134,6142,6154,6156,6187,6189,6191,6193,6203,6205,6206,6207,6224,6229,6237,7408,9349,9775,9861,10096,10381,10487,26986,84617	AP2A2,RHOA,RHOC,CFL1,AP2M1,CLTC,DPYSL2,DPYSL3,EPHA2,ETF1,MYH9,MYH10,RPL10A,PSMC3,PSMC5,PSMC6,PSMD2,PSMD3,PSMD7,RPL3,RPL5,RPL7A,RPL10,RPL18A,RPL26,RPL30,RPS2,RPS3A,RPS4X,RPS5,RPS9,RPS11,RPS12,RPS13,RPS20,RPS24,RRAS,VASP,RPL23,EIF4A3,PSMD6,ACTR3,TUBB3,CAP1,PABPC1,TUBB6
2_Member	Reactome Gene Sets	R-HSA-1799339	SRP-dependent cotranslational protein targeting to membrane	-21.5386	-18.7758	24/112	1650,4736,6122,6125,6130,6134,6142,6154,6156,6184,6187,6189,6191,6193,6203,6205,6206,6207,6224,6229,6729,6734,9349,29927	DDOST,RPL10A,RPL3,RPL5,RPL7A,RPL10,RPL18A,RPL26,RPL30,RPN1,RPS2,RPS3A,RPS4X,RPS5,RPS9,RPS11,RPS12,RPS13,RPS20,RPS24,SRP54,SRPRA,RPL23,SEC61A1
2_Member	GO Biological Processes	GO:0000956	nuclear-transcribed mRNA catabolic process	-21.3999	-18.649	30/210	1656,2107,3646,4736,5976,6122,6125,6130,6134,6142,6154,6156,6187,6189,6191,6193,6203,6205,6206,6207,6224,6229,9349,9775,23019,23112,26986,27161,27327,54464	DDX6,ETF1,EIF3E,RPL10A,UPF1,RPL3,RPL5,RPL7A,RPL10,RPL18A,RPL26,RPL30,RPS2,RPS3A,RPS4X,RPS5,RPS9,RPS11,RPS12,RPS13,RPS20,RPS24,RPL23,EIF4A3,CNOT1,TNRC6B,PABPC1,AGO2,TNRC6A,XRN1
2_Member	Reactome Gene Sets	R-HSA-9633012	Response of EIF2AK4 (GCN2) to amino acid deficiency	-21.3096	-18.5702	23/101	1965,1968,4736,6122,6125,6130,6134,6142,6154,6156,6187,6189,6191,6193,6203,6205,6206,6207,6224,6229,8894,9349,10985	EIF2S1,EIF2S3,RPL10A,RPL3,RPL5,RPL7A,RPL10,RPL18A,RPL26,RPL30,RPS2,RPS3A,RPS4X,RPS5,RPS9,RPS11,RPS12,RPS13,RPS20,RPS24,EIF2S2,RPL23,GCN1
2_Member	GO Biological Processes	GO:0019080	viral gene expression	-21.2666	-18.5386	29/194	4736,5702,6122,6125,6130,6134,6142,6154,6156,6187,6189,6191,6193,6203,6205,6206,6207,6224,6229,6895,8662,8664,8665,9349,9631,9688,23165,23279,51386	RPL10A,PSMC3,RPL3,RPL5,RPL7A,RPL10,RPL18A,RPL26,RPL30,RPS2,RPS3A,RPS4X,RPS5,RPS9,RPS11,RPS12,RPS13,RPS20,RPS24,TARBP2,EIF3B,EIF3D,EIF3F,RPL23,NUP155,NUP93,NUP205,NUP160,EIF3L
2_Member	CORUM	CORUM:3055	Nop56p-associated pre-rRNA complex	-20.996	-18.2789	23/104	3192,3608,3609,4736,6122,6125,6130,6134,6142,6154,6156,6187,6189,6203,6205,6206,6207,6229,6732,9349,10642,26156,55299	HNRNPU,ILF2,ILF3,RPL10A,RPL3,RPL5,RPL7A,RPL10,RPL18A,RPL26,RPL30,RPS2,RPS3A,RPS9,RPS11,RPS12,RPS13,RPS24,SRPK1,RPL23,IGF2BP1,RSL1D1,BRIX1
2_Member	GO Biological Processes	GO:0000184	nuclear-transcribed mRNA catabolic process, nonsense-mediated decay	-20.7785	-18.0722	24/120	2107,3646,4736,5976,6122,6125,6130,6134,6142,6154,6156,6187,6189,6191,6193,6203,6205,6206,6207,6224,6229,9349,9775,26986	ETF1,EIF3E,RPL10A,UPF1,RPL3,RPL5,RPL7A,RPL10,RPL18A,RPL26,RPL30,RPS2,RPS3A,RPS4X,RPS5,RPS9,RPS11,RPS12,RPS13,RPS20,RPS24,RPL23,EIF4A3,PABPC1
2_Member	Reactome Gene Sets	R-HSA-71291	Metabolism of amino acids and derivatives	-20.6552	-17.9593	37/374	1468,1615,2058,2746,3376,3735,4141,4736,5702,5705,5706,5708,5709,5713,5832,6122,6125,6130,6134,6142,6154,6156,6187,6189,6191,6193,6203,6205,6206,6207,6224,6229,7965,9349,9861,26227,51520	SLC25A10,DARS1,EPRS1,GLUD1,IARS1,KARS1,MARS1,RPL10A,PSMC3,PSMC5,PSMC6,PSMD2,PSMD3,PSMD7,ALDH18A1,RPL3,RPL5,RPL7A,RPL10,RPL18A,RPL26,RPL30,RPS2,RPS3A,RPS4X,RPS5,RPS9,RPS11,RPS12,RPS13,RPS20,RPS24,AIMP2,RPL23,PSMD6,PHGDH,LARS1
2_Member	GO Biological Processes	GO:0006614	SRP-dependent cotranslational protein targeting to membrane	-20.5761	-17.9004	22/95	4736,6122,6125,6130,6134,6142,6154,6156,6187,6189,6191,6193,6203,6205,6206,6207,6224,6229,6729,6734,9349,29927	RPL10A,RPL3,RPL5,RPL7A,RPL10,RPL18A,RPL26,RPL30,RPS2,RPS3A,RPS4X,RPS5,RPS9,RPS11,RPS12,RPS13,RPS20,RPS24,SRP54,SRPRA,RPL23,SEC61A1
2_Member	Reactome Gene Sets	R-HSA-975956	Nonsense Mediated Decay (NMD) independent of the Exon Junction Complex (EJC)	-20.5761	-17.9004	22/95	2107,4736,5976,6122,6125,6130,6134,6142,6154,6156,6187,6189,6191,6193,6203,6205,6206,6207,6224,6229,9349,26986	ETF1,RPL10A,UPF1,RPL3,RPL5,RPL7A,RPL10,RPL18A,RPL26,RPL30,RPS2,RPS3A,RPS4X,RPS5,RPS9,RPS11,RPS12,RPS13,RPS20,RPS24,RPL23,PABPC1
2_Member	GO Biological Processes	GO:0006613	cotranslational protein targeting to membrane	-20.1527	-17.4868	22/99	4736,6122,6125,6130,6134,6142,6154,6156,6187,6189,6191,6193,6203,6205,6206,6207,6224,6229,6729,6734,9349,29927	RPL10A,RPL3,RPL5,RPL7A,RPL10,RPL18A,RPL26,RPL30,RPS2,RPS3A,RPS4X,RPS5,RPS9,RPS11,RPS12,RPS13,RPS20,RPS24,SRP54,SRPRA,RPL23,SEC61A1
2_Member	GO Biological Processes	GO:0072599	establishment of protein localization to endoplasmic reticulum	-20.116	-17.4597	23/113	4736,6122,6125,6130,6134,6142,6154,6156,6187,6189,6191,6193,6203,6205,6206,6207,6224,6229,6729,6734,9349,22930,29927	RPL10A,RPL3,RPL5,RPL7A,RPL10,RPL18A,RPL26,RPL30,RPS2,RPS3A,RPS4X,RPS5,RPS9,RPS11,RPS12,RPS13,RPS20,RPS24,SRP54,SRPRA,RPL23,RAB3GAP1,SEC61A1
2_Member	Reactome Gene Sets	R-HSA-927802	Nonsense-Mediated Decay (NMD)	-19.9317	-17.2939	23/115	2107,4736,5976,6122,6125,6130,6134,6142,6154,6156,6187,6189,6191,6193,6203,6205,6206,6207,6224,6229,9349,9775,26986	ETF1,RPL10A,UPF1,RPL3,RPL5,RPL7A,RPL10,RPL18A,RPL26,RPL30,RPS2,RPS3A,RPS4X,RPS5,RPS9,RPS11,RPS12,RPS13,RPS20,RPS24,RPL23,EIF4A3,PABPC1
2_Member	Reactome Gene Sets	R-HSA-975957	Nonsense Mediated Decay (NMD) enhanced by the Exon Junction Complex (EJC)	-19.9317	-17.2939	23/115	2107,4736,5976,6122,6125,6130,6134,6142,6154,6156,6187,6189,6191,6193,6203,6205,6206,6207,6224,6229,9349,9775,26986	ETF1,RPL10A,UPF1,RPL3,RPL5,RPL7A,RPL10,RPL18A,RPL26,RPL30,RPS2,RPS3A,RPS4X,RPS5,RPS9,RPS11,RPS12,RPS13,RPS20,RPS24,RPL23,EIF4A3,PABPC1
2_Member	GO Biological Processes	GO:0045047	protein targeting to ER	-19.1775	-16.5486	22/109	4736,6122,6125,6130,6134,6142,6154,6156,6187,6189,6191,6193,6203,6205,6206,6207,6224,6229,6729,6734,9349,29927	RPL10A,RPL3,RPL5,RPL7A,RPL10,RPL18A,RPL26,RPL30,RPS2,RPS3A,RPS4X,RPS5,RPS9,RPS11,RPS12,RPS13,RPS20,RPS24,SRP54,SRPRA,RPL23,SEC61A1
2_Member	CORUM	CORUM:306	Ribosome, cytoplasmic	-18.0636	-15.4754	19/80	4736,6122,6125,6130,6134,6142,6154,6156,6187,6189,6191,6193,6203,6205,6206,6207,6224,6229,9349	RPL10A,RPL3,RPL5,RPL7A,RPL10,RPL18A,RPL26,RPL30,RPS2,RPS3A,RPS4X,RPS5,RPS9,RPS11,RPS12,RPS13,RPS20,RPS24,RPL23
2_Member	Reactome Gene Sets	R-HSA-72764	Eukaryotic Translation Termination	-18.0621	-15.4754	20/93	2107,4736,6122,6125,6130,6134,6142,6154,6156,6187,6189,6191,6193,6203,6205,6206,6207,6224,6229,9349	ETF1,RPL10A,RPL3,RPL5,RPL7A,RPL10,RPL18A,RPL26,RPL30,RPS2,RPS3A,RPS4X,RPS5,RPS9,RPS11,RPS12,RPS13,RPS20,RPS24,RPL23
2_Member	GO Biological Processes	GO:0070972	protein localization to endoplasmic reticulum	-17.9763	-15.3975	23/139	4736,6122,6125,6130,6134,6142,6154,6156,6187,6189,6191,6193,6203,6205,6206,6207,6224,6229,6729,6734,9349,22930,29927	RPL10A,RPL3,RPL5,RPL7A,RPL10,RPL18A,RPL26,RPL30,RPS2,RPS3A,RPS4X,RPS5,RPS9,RPS11,RPS12,RPS13,RPS20,RPS24,SRP54,SRPRA,RPL23,RAB3GAP1,SEC61A1
2_Member	GO Biological Processes	GO:0019083	viral transcription	-17.7757	-15.2048	25/177	4736,5702,6122,6125,6130,6134,6142,6154,6156,6187,6189,6191,6193,6203,6205,6206,6207,6224,6229,6895,9349,9631,9688,23165,23279	RPL10A,PSMC3,RPL3,RPL5,RPL7A,RPL10,RPL18A,RPL26,RPL30,RPS2,RPS3A,RPS4X,RPS5,RPS9,RPS11,RPS12,RPS13,RPS20,RPS24,TARBP2,RPL23,NUP155,NUP93,NUP205,NUP160
2_Member	Reactome Gene Sets	R-HSA-168273	Influenza Viral RNA Transcription and Replication	-17.5489	-14.9857	23/145	4736,6122,6125,6130,6134,6142,6154,6156,6187,6189,6191,6193,6203,6205,6206,6207,6224,6229,9349,9631,9688,23165,23279	RPL10A,RPL3,RPL5,RPL7A,RPL10,RPL18A,RPL26,RPL30,RPS2,RPS3A,RPS4X,RPS5,RPS9,RPS11,RPS12,RPS13,RPS20,RPS24,RPL23,NUP155,NUP93,NUP205,NUP160
2_Member	Reactome Gene Sets	R-HSA-156902	Peptide chain elongation	-17.1208	-14.5651	19/89	4736,6122,6125,6130,6134,6142,6154,6156,6187,6189,6191,6193,6203,6205,6206,6207,6224,6229,9349	RPL10A,RPL3,RPL5,RPL7A,RPL10,RPL18A,RPL26,RPL30,RPS2,RPS3A,RPS4X,RPS5,RPS9,RPS11,RPS12,RPS13,RPS20,RPS24,RPL23
2_Member	Reactome Gene Sets	R-HSA-156842	Eukaryotic Translation Elongation	-16.7374	-14.2176	19/93	4736,6122,6125,6130,6134,6142,6154,6156,6187,6189,6191,6193,6203,6205,6206,6207,6224,6229,9349	RPL10A,RPL3,RPL5,RPL7A,RPL10,RPL18A,RPL26,RPL30,RPS2,RPS3A,RPS4X,RPS5,RPS9,RPS11,RPS12,RPS13,RPS20,RPS24,RPL23
2_Member	Reactome Gene Sets	R-HSA-2408557	Selenocysteine synthesis	-16.7374	-14.2176	19/93	4736,6122,6125,6130,6134,6142,6154,6156,6187,6189,6191,6193,6203,6205,6206,6207,6224,6229,9349	RPL10A,RPL3,RPL5,RPL7A,RPL10,RPL18A,RPL26,RPL30,RPS2,RPS3A,RPS4X,RPS5,RPS9,RPS11,RPS12,RPS13,RPS20,RPS24,RPL23
2_Member	Reactome Gene Sets	R-HSA-192823	Viral mRNA Translation	-16.111	-13.618	19/100	4736,6122,6125,6130,6134,6142,6154,6156,6187,6189,6191,6193,6203,6205,6206,6207,6224,6229,9349	RPL10A,RPL3,RPL5,RPL7A,RPL10,RPL18A,RPL26,RPL30,RPS2,RPS3A,RPS4X,RPS5,RPS9,RPS11,RPS12,RPS13,RPS20,RPS24,RPL23
2_Member	GO Biological Processes	GO:0072657	protein localization to membrane	-14.8221	-12.3543	39/625	382,1173,1213,1969,2181,4035,4323,4641,4736,5865,5872,6122,6125,6130,6134,6142,6154,6156,6187,6189,6191,6193,6203,6205,6206,6207,6224,6229,6729,6734,8766,9349,9631,10211,22930,29927,55737,56889,83871	ARF6,AP2M1,CLTC,EPHA2,ACSL3,LRP1,MMP14,MYO1C,RPL10A,RAB3B,RAB13,RPL3,RPL5,RPL7A,RPL10,RPL18A,RPL26,RPL30,RPS2,RPS3A,RPS4X,RPS5,RPS9,RPS11,RPS12,RPS13,RPS20,RPS24,SRP54,SRPRA,RAB11A,RPL23,NUP155,FLOT1,RAB3GAP1,SEC61A1,VPS35,TM9SF3,RAB34
2_Member	GO Biological Processes	GO:0006612	protein targeting to membrane	-14.6868	-12.231	23/194	4641,4736,6122,6125,6130,6134,6142,6154,6156,6187,6189,6191,6193,6203,6205,6206,6207,6224,6229,6729,6734,9349,29927	MYO1C,RPL10A,RPL3,RPL5,RPL7A,RPL10,RPL18A,RPL26,RPL30,RPS2,RPS3A,RPS4X,RPS5,RPS9,RPS11,RPS12,RPS13,RPS20,RPS24,SRP54,SRPRA,RPL23,SEC61A1
2_Member	GO Biological Processes	GO:0090150	establishment of protein localization to membrane	-14.1245	-11.6746	28/326	2181,4641,4736,6122,6125,6130,6134,6142,6154,6156,6187,6189,6191,6193,6203,6205,6206,6207,6224,6229,6729,6734,8766,9349,22930,29927,55737,83871	ACSL3,MYO1C,RPL10A,RPL3,RPL5,RPL7A,RPL10,RPL18A,RPL26,RPL30,RPS2,RPS3A,RPS4X,RPS5,RPS9,RPS11,RPS12,RPS13,RPS20,RPS24,SRP54,SRPRA,RAB11A,RPL23,RAB3GAP1,SEC61A1,VPS35,RAB34
2_Member	Reactome Gene Sets	R-HSA-6791226	Major pathway of rRNA processing in the nucleolus and cytosol	-13.0288	-10.6073	21/186	4736,6122,6125,6130,6134,6142,6154,6156,6187,6189,6191,6193,6203,6205,6206,6207,6224,6229,9349,22984,65083	RPL10A,RPL3,RPL5,RPL7A,RPL10,RPL18A,RPL26,RPL30,RPS2,RPS3A,RPS4X,RPS5,RPS9,RPS11,RPS12,RPS13,RPS20,RPS24,RPL23,PDCD11,NOL6
2_Member	KEGG Pathway	hsa03010	Ribosome	-12.5931	-10.1878	19/153	4736,6122,6125,6130,6134,6142,6154,6156,6187,6189,6191,6193,6203,6205,6206,6207,6224,6229,9349	RPL10A,RPL3,RPL5,RPL7A,RPL10,RPL18A,RPL26,RPL30,RPS2,RPS3A,RPS4X,RPS5,RPS9,RPS11,RPS12,RPS13,RPS20,RPS24,RPL23
2_Member	Reactome Gene Sets	R-HSA-8868773	rRNA processing in the nucleus and cytosol	-12.5766	-10.1766	21/196	4736,6122,6125,6130,6134,6142,6154,6156,6187,6189,6191,6193,6203,6205,6206,6207,6224,6229,9349,22984,65083	RPL10A,RPL3,RPL5,RPL7A,RPL10,RPL18A,RPL26,RPL30,RPS2,RPS3A,RPS4X,RPS5,RPS9,RPS11,RPS12,RPS13,RPS20,RPS24,RPL23,PDCD11,NOL6
2_Member	Reactome Gene Sets	R-HSA-72312	rRNA processing	-12.151	-9.79096	21/206	4736,6122,6125,6130,6134,6142,6154,6156,6187,6189,6191,6193,6203,6205,6206,6207,6224,6229,9349,22984,65083	RPL10A,RPL3,RPL5,RPL7A,RPL10,RPL18A,RPL26,RPL30,RPS2,RPS3A,RPS4X,RPS5,RPS9,RPS11,RPS12,RPS13,RPS20,RPS24,RPL23,PDCD11,NOL6
2_Member	CORUM	CORUM:338	40S ribosomal subunit, cytoplasmic	-11.2464	-8.95666	10/31	6187,6189,6191,6193,6203,6205,6206,6207,6224,6229	RPS2,RPS3A,RPS4X,RPS5,RPS9,RPS11,RPS12,RPS13,RPS20,RPS24
2_Member	CORUM	CORUM:305	40S ribosomal subunit, cytoplasmic	-10.9372	-8.6634	10/33	6187,6189,6191,6193,6203,6205,6206,6207,6224,6229	RPS2,RPS3A,RPS4X,RPS5,RPS9,RPS11,RPS12,RPS13,RPS20,RPS24
2_Member	GO Biological Processes	GO:0006605	protein targeting	-10.5214	-8.27418	27/426	4641,4736,6122,6125,6130,6134,6142,6154,6156,6187,6189,6191,6193,6203,6205,6206,6207,6224,6229,6729,6734,7385,7879,9349,9520,26985,29927	MYO1C,RPL10A,RPL3,RPL5,RPL7A,RPL10,RPL18A,RPL26,RPL30,RPS2,RPS3A,RPS4X,RPS5,RPS9,RPS11,RPS12,RPS13,RPS20,RPS24,SRP54,SRPRA,UQCRC2,RAB7A,RPL23,NPEPPS,AP3M1,SEC61A1
3_Summary	GO Biological Processes	GO:0006402	mRNA catabolic process	-35.6176	-31.9975	51/370	328,1656,1994,2107,3192,3646,4343,4736,5702,5705,5706,5708,5709,5713,5976,6122,6125,6130,6134,6142,6154,6156,6187,6189,6191,6193,6203,6205,6206,6207,6224,6229,8087,8761,9349,9513,9698,9775,9861,10642,10643,10644,23019,23112,26986,27161,27327,51441,54464,192669,253943,27044,3098,3836,5211,5214,9631,9688,11332,23165,23279,1808,1809,9784,103,1653,1973,2058,3188,5093,5901,11100,22984,55749,65083,2209…	APEX1,DDX6,ELAVL1,ETF1,HNRNPU,EIF3E,MOV10,RPL10A,PSMC3,PSMC5,PSMC6,PSMD2,PSMD3,PSMD7,UPF1,RPL3,RPL5,RPL7A,RPL10,RPL18A,RPL26,RPL30,RPS2,RPS3A,RPS4X,RPS5,RPS9,RPS11,RPS12,RPS13,RPS20,RPS24,FXR1,PABPC4,RPL23,FXR2,PUM1,EIF4A3,PSMD6,IGF2BP1,IGF2BP3,IGF2BP2,CNOT1,TNRC6B,PABPC1,AGO2,TNRC6A,YTHDF2,XRN1,AGO3,YTHDF3,SND1,HK1,KPNA1,PFKL,PFKP,NUP155,NUP93,ACOT7,NUP205,NUP160,DPYSL2,DPYSL3,SNX17,ADAR,DDX1,EI…
3_Member	GO Biological Processes	GO:0006402	mRNA catabolic process	-35.6176	-31.9975	51/370	328,1656,1994,2107,3192,3646,4343,4736,5702,5705,5706,5708,5709,5713,5976,6122,6125,6130,6134,6142,6154,6156,6187,6189,6191,6193,6203,6205,6206,6207,6224,6229,8087,8761,9349,9513,9698,9775,9861,10642,10643,10644,23019,23112,26986,27161,27327,51441,54464,192669,253943	APEX1,DDX6,ELAVL1,ETF1,HNRNPU,EIF3E,MOV10,RPL10A,PSMC3,PSMC5,PSMC6,PSMD2,PSMD3,PSMD7,UPF1,RPL3,RPL5,RPL7A,RPL10,RPL18A,RPL26,RPL30,RPS2,RPS3A,RPS4X,RPS5,RPS9,RPS11,RPS12,RPS13,RPS20,RPS24,FXR1,PABPC4,RPL23,FXR2,PUM1,EIF4A3,PSMD6,IGF2BP1,IGF2BP3,IGF2BP2,CNOT1,TNRC6B,PABPC1,AGO2,TNRC6A,YTHDF2,XRN1,AGO3,YTHDF3
3_Member	GO Biological Processes	GO:0006401	RNA catabolic process	-34.3691	-30.8281	52/412	328,1656,1994,2107,3192,3646,4343,4736,5702,5705,5706,5708,5709,5713,5976,6122,6125,6130,6134,6142,6154,6156,6187,6189,6191,6193,6203,6205,6206,6207,6224,6229,8087,8761,9349,9513,9698,9775,9861,10642,10643,10644,23019,23112,26986,27044,27161,27327,51441,54464,192669,253943	APEX1,DDX6,ELAVL1,ETF1,HNRNPU,EIF3E,MOV10,RPL10A,PSMC3,PSMC5,PSMC6,PSMD2,PSMD3,PSMD7,UPF1,RPL3,RPL5,RPL7A,RPL10,RPL18A,RPL26,RPL30,RPS2,RPS3A,RPS4X,RPS5,RPS9,RPS11,RPS12,RPS13,RPS20,RPS24,FXR1,PABPC4,RPL23,FXR2,PUM1,EIF4A3,PSMD6,IGF2BP1,IGF2BP3,IGF2BP2,CNOT1,TNRC6B,PABPC1,SND1,AGO2,TNRC6A,YTHDF2,XRN1,AGO3,YTHDF3
3_Member	GO Biological Processes	GO:0034655	nucleobase-containing compound catabolic process	-32.4587	-29.0835	61/664	328,1656,1994,2107,3098,3192,3646,3836,4343,4736,5211,5214,5702,5705,5706,5708,5709,5713,5976,6122,6125,6130,6134,6142,6154,6156,6187,6189,6191,6193,6203,6205,6206,6207,6224,6229,8087,8761,9349,9513,9631,9688,9698,9775,9861,10642,10643,10644,11332,23019,23112,23165,23279,26986,27044,27161,27327,51441,54464,192669,253943	APEX1,DDX6,ELAVL1,ETF1,HK1,HNRNPU,EIF3E,KPNA1,MOV10,RPL10A,PFKL,PFKP,PSMC3,PSMC5,PSMC6,PSMD2,PSMD3,PSMD7,UPF1,RPL3,RPL5,RPL7A,RPL10,RPL18A,RPL26,RPL30,RPS2,RPS3A,RPS4X,RPS5,RPS9,RPS11,RPS12,RPS13,RPS20,RPS24,FXR1,PABPC4,RPL23,FXR2,NUP155,NUP93,PUM1,EIF4A3,PSMD6,IGF2BP1,IGF2BP3,IGF2BP2,ACOT7,CNOT1,TNRC6B,NUP205,NUP160,PABPC1,SND1,AGO2,TNRC6A,YTHDF2,XRN1,AGO3,YTHDF3
3_Member	GO Biological Processes	GO:0046700	heterocycle catabolic process	-32.4378	-29.0835	63/717	328,1656,1808,1809,1994,2107,3098,3192,3646,3836,4343,4736,5211,5214,5702,5705,5706,5708,5709,5713,5976,6122,6125,6130,6134,6142,6154,6156,6187,6189,6191,6193,6203,6205,6206,6207,6224,6229,8087,8761,9349,9513,9631,9688,9698,9775,9861,10642,10643,10644,11332,23019,23112,23165,23279,26986,27044,27161,27327,51441,54464,192669,253943	APEX1,DDX6,DPYSL2,DPYSL3,ELAVL1,ETF1,HK1,HNRNPU,EIF3E,KPNA1,MOV10,RPL10A,PFKL,PFKP,PSMC3,PSMC5,PSMC6,PSMD2,PSMD3,PSMD7,UPF1,RPL3,RPL5,RPL7A,RPL10,RPL18A,RPL26,RPL30,RPS2,RPS3A,RPS4X,RPS5,RPS9,RPS11,RPS12,RPS13,RPS20,RPS24,FXR1,PABPC4,RPL23,FXR2,NUP155,NUP93,PUM1,EIF4A3,PSMD6,IGF2BP1,IGF2BP3,IGF2BP2,ACOT7,CNOT1,TNRC6B,NUP205,NUP160,PABPC1,SND1,AGO2,TNRC6A,YTHDF2,XRN1,AGO3,YTHDF3
3_Member	GO Biological Processes	GO:0044270	cellular nitrogen compound catabolic process	-32.4027	-29.0835	63/718	328,1656,1808,1809,1994,2107,3098,3192,3646,3836,4343,4736,5211,5214,5702,5705,5706,5708,5709,5713,5976,6122,6125,6130,6134,6142,6154,6156,6187,6189,6191,6193,6203,6205,6206,6207,6224,6229,8087,8761,9349,9513,9631,9688,9698,9775,9861,10642,10643,10644,11332,23019,23112,23165,23279,26986,27044,27161,27327,51441,54464,192669,253943	APEX1,DDX6,DPYSL2,DPYSL3,ELAVL1,ETF1,HK1,HNRNPU,EIF3E,KPNA1,MOV10,RPL10A,PFKL,PFKP,PSMC3,PSMC5,PSMC6,PSMD2,PSMD3,PSMD7,UPF1,RPL3,RPL5,RPL7A,RPL10,RPL18A,RPL26,RPL30,RPS2,RPS3A,RPS4X,RPS5,RPS9,RPS11,RPS12,RPS13,RPS20,RPS24,FXR1,PABPC4,RPL23,FXR2,NUP155,NUP93,PUM1,EIF4A3,PSMD6,IGF2BP1,IGF2BP3,IGF2BP2,ACOT7,CNOT1,TNRC6B,NUP205,NUP160,PABPC1,SND1,AGO2,TNRC6A,YTHDF2,XRN1,AGO3,YTHDF3
3_Member	GO Biological Processes	GO:1901361	organic cyclic compound catabolic process	-31.6249	-28.3776	64/768	328,1656,1808,1809,1994,2107,3098,3192,3646,3836,4343,4736,5211,5214,5702,5705,5706,5708,5709,5713,5976,6122,6125,6130,6134,6142,6154,6156,6187,6189,6191,6193,6203,6205,6206,6207,6224,6229,8087,8761,9349,9513,9631,9688,9698,9775,9784,9861,10642,10643,10644,11332,23019,23112,23165,23279,26986,27044,27161,27327,51441,54464,192669,253943	APEX1,DDX6,DPYSL2,DPYSL3,ELAVL1,ETF1,HK1,HNRNPU,EIF3E,KPNA1,MOV10,RPL10A,PFKL,PFKP,PSMC3,PSMC5,PSMC6,PSMD2,PSMD3,PSMD7,UPF1,RPL3,RPL5,RPL7A,RPL10,RPL18A,RPL26,RPL30,RPS2,RPS3A,RPS4X,RPS5,RPS9,RPS11,RPS12,RPS13,RPS20,RPS24,FXR1,PABPC4,RPL23,FXR2,NUP155,NUP93,PUM1,EIF4A3,SNX17,PSMD6,IGF2BP1,IGF2BP3,IGF2BP2,ACOT7,CNOT1,TNRC6B,NUP205,NUP160,PABPC1,SND1,AGO2,TNRC6A,YTHDF2,XRN1,AGO3,YTHDF3
3_Member	GO Biological Processes	GO:0019439	aromatic compound catabolic process	-30.1504	-27.0074	61/730	328,1656,1994,2107,3098,3192,3646,3836,4343,4736,5211,5214,5702,5705,5706,5708,5709,5713,5976,6122,6125,6130,6134,6142,6154,6156,6187,6189,6191,6193,6203,6205,6206,6207,6224,6229,8087,8761,9349,9513,9631,9688,9698,9775,9861,10642,10643,10644,11332,23019,23112,23165,23279,26986,27044,27161,27327,51441,54464,192669,253943	APEX1,DDX6,ELAVL1,ETF1,HK1,HNRNPU,EIF3E,KPNA1,MOV10,RPL10A,PFKL,PFKP,PSMC3,PSMC5,PSMC6,PSMD2,PSMD3,PSMD7,UPF1,RPL3,RPL5,RPL7A,RPL10,RPL18A,RPL26,RPL30,RPS2,RPS3A,RPS4X,RPS5,RPS9,RPS11,RPS12,RPS13,RPS20,RPS24,FXR1,PABPC4,RPL23,FXR2,NUP155,NUP93,PUM1,EIF4A3,PSMD6,IGF2BP1,IGF2BP3,IGF2BP2,ACOT7,CNOT1,TNRC6B,NUP205,NUP160,PABPC1,SND1,AGO2,TNRC6A,YTHDF2,XRN1,AGO3,YTHDF3
3_Member	Reactome Gene Sets	R-HSA-8953854	Metabolism of RNA	-25.6659	-22.669	54/675	103,1653,1656,1973,1994,2058,2107,3188,3192,4736,5093,5702,5705,5706,5708,5709,5713,5901,5976,6122,6125,6130,6134,6142,6154,6156,6187,6189,6191,6193,6203,6205,6206,6207,6224,6229,9349,9631,9688,9775,9861,10642,10643,10644,11100,22984,23019,23165,23279,26986,54464,55749,65083,220988	ADAR,DDX1,DDX6,EIF4A1,ELAVL1,EPRS1,ETF1,HNRNPH2,HNRNPU,RPL10A,PCBP1,PSMC3,PSMC5,PSMC6,PSMD2,PSMD3,PSMD7,RAN,UPF1,RPL3,RPL5,RPL7A,RPL10,RPL18A,RPL26,RPL30,RPS2,RPS3A,RPS4X,RPS5,RPS9,RPS11,RPS12,RPS13,RPS20,RPS24,RPL23,NUP155,NUP93,EIF4A3,PSMD6,IGF2BP1,IGF2BP3,IGF2BP2,HNRNPUL1,PDCD11,CNOT1,NUP205,NUP160,PABPC1,XRN1,CCAR1,NOL6,HNRNPA3
3_Member	Reactome Gene Sets	R-HSA-2262752	Cellular responses to stress	-25.0253	-22.0679	50/585	817,829,830,832,1778,1783,1965,1968,3301,3337,4343,4736,5702,5705,5706,5708,5709,5713,6122,6125,6130,6134,6142,6154,6156,6187,6189,6191,6193,6203,6205,6206,6207,6224,6229,8655,8894,9349,9588,9631,9688,9861,10381,10985,23112,23165,23279,27327,84617,192669	CAMK2D,CAPZA1,CAPZA2,CAPZB,DYNC1H1,DYNC1LI2,EIF2S1,EIF2S3,DNAJA1,DNAJB1,MOV10,RPL10A,PSMC3,PSMC5,PSMC6,PSMD2,PSMD3,PSMD7,RPL3,RPL5,RPL7A,RPL10,RPL18A,RPL26,RPL30,RPS2,RPS3A,RPS4X,RPS5,RPS9,RPS11,RPS12,RPS13,RPS20,RPS24,DYNLL1,EIF2S2,RPL23,PRDX6,NUP155,NUP93,PSMD6,TUBB3,GCN1,TNRC6B,NUP205,NUP160,TNRC6A,TUBB6,AGO3
3_Member	Reactome Gene Sets	R-HSA-8953897	Cellular responses to external stimuli	-24.5587	-21.6198	50/599	817,829,830,832,1778,1783,1965,1968,3301,3337,4343,4736,5702,5705,5706,5708,5709,5713,6122,6125,6130,6134,6142,6154,6156,6187,6189,6191,6193,6203,6205,6206,6207,6224,6229,8655,8894,9349,9588,9631,9688,9861,10381,10985,23112,23165,23279,27327,84617,192669	CAMK2D,CAPZA1,CAPZA2,CAPZB,DYNC1H1,DYNC1LI2,EIF2S1,EIF2S3,DNAJA1,DNAJB1,MOV10,RPL10A,PSMC3,PSMC5,PSMC6,PSMD2,PSMD3,PSMD7,RPL3,RPL5,RPL7A,RPL10,RPL18A,RPL26,RPL30,RPS2,RPS3A,RPS4X,RPS5,RPS9,RPS11,RPS12,RPS13,RPS20,RPS24,DYNLL1,EIF2S2,RPL23,PRDX6,NUP155,NUP93,PSMD6,TUBB3,GCN1,TNRC6B,NUP205,NUP160,TNRC6A,TUBB6,AGO3
3_Member	GO Biological Processes	GO:1903311	regulation of mRNA metabolic process	-18.6687	-16.0486	33/328	328,1994,3192,4154,4343,5702,5705,5706,5708,5709,5713,5976,6732,8087,8761,9513,9588,9698,9861,10521,10642,10643,10644,10657,10658,23019,23112,26986,27161,27327,51441,54464,253943	APEX1,ELAVL1,HNRNPU,MBNL1,MOV10,PSMC3,PSMC5,PSMC6,PSMD2,PSMD3,PSMD7,UPF1,SRPK1,FXR1,PABPC4,FXR2,PRDX6,PUM1,PSMD6,DDX17,IGF2BP1,IGF2BP3,IGF2BP2,KHDRBS1,CELF1,CNOT1,TNRC6B,PABPC1,AGO2,TNRC6A,YTHDF2,XRN1,YTHDF3
3_Member	GO Biological Processes	GO:0061013	regulation of mRNA catabolic process	-18.6409	-16.0294	27/200	328,1994,3192,4343,5702,5705,5706,5708,5709,5713,5976,8087,8761,9513,9698,9861,10642,10643,10644,23019,23112,26986,27161,27327,51441,54464,253943	APEX1,ELAVL1,HNRNPU,MOV10,PSMC3,PSMC5,PSMC6,PSMD2,PSMD3,PSMD7,UPF1,FXR1,PABPC4,FXR2,PUM1,PSMD6,IGF2BP1,IGF2BP3,IGF2BP2,CNOT1,TNRC6B,PABPC1,AGO2,TNRC6A,YTHDF2,XRN1,YTHDF3
3_Member	GO Biological Processes	GO:0043488	regulation of mRNA stability	-15.5182	-13.038	23/178	328,1994,3192,4343,5702,5705,5706,5708,5709,5713,5976,8087,8761,9513,9698,9861,10642,10643,10644,26986,51441,54464,253943	APEX1,ELAVL1,HNRNPU,MOV10,PSMC3,PSMC5,PSMC6,PSMD2,PSMD3,PSMD7,UPF1,FXR1,PABPC4,FXR2,PUM1,PSMD6,IGF2BP1,IGF2BP3,IGF2BP2,PABPC1,YTHDF2,XRN1,YTHDF3
3_Member	GO Biological Processes	GO:0043487	regulation of RNA stability	-15.0403	-12.5662	23/187	328,1994,3192,4343,5702,5705,5706,5708,5709,5713,5976,8087,8761,9513,9698,9861,10642,10643,10644,26986,51441,54464,253943	APEX1,ELAVL1,HNRNPU,MOV10,PSMC3,PSMC5,PSMC6,PSMD2,PSMD3,PSMD7,UPF1,FXR1,PABPC4,FXR2,PUM1,PSMD6,IGF2BP1,IGF2BP3,IGF2BP2,PABPC1,YTHDF2,XRN1,YTHDF3
4_Summary	GO Biological Processes	GO:0022613	ribonucleoprotein complex biogenesis	-27.7833	-24.7194	48/462	103,1653,1654,1656,1778,1965,1968,3646,4736,5901,6059,6122,6125,6130,6134,6154,6187,6193,6203,6229,6311,6732,6895,8662,8663,8664,8665,8668,8886,8894,9775,9908,10146,10521,10658,10856,11171,22907,22984,23019,26156,27161,51386,54505,55299,55661,65083,192669	ADAR,DDX1,DDX3X,DDX6,DYNC1H1,EIF2S1,EIF2S3,EIF3E,RPL10A,RAN,ABCE1,RPL3,RPL5,RPL7A,RPL10,RPL26,RPS2,RPS5,RPS9,RPS24,ATXN2,SRPK1,TARBP2,EIF3B,EIF3C,EIF3D,EIF3F,EIF3I,DDX18,EIF2S2,EIF4A3,G3BP2,G3BP1,DDX17,CELF1,RUVBL2,STRAP,DHX30,PDCD11,CNOT1,RSL1D1,AGO2,EIF3L,DHX29,BRIX1,DDX27,NOL6,AGO3
4_Member	GO Biological Processes	GO:0022613	ribonucleoprotein complex biogenesis	-27.7833	-24.7194	48/462	103,1653,1654,1656,1778,1965,1968,3646,4736,5901,6059,6122,6125,6130,6134,6154,6187,6193,6203,6229,6311,6732,6895,8662,8663,8664,8665,8668,8886,8894,9775,9908,10146,10521,10658,10856,11171,22907,22984,23019,26156,27161,51386,54505,55299,55661,65083,192669	ADAR,DDX1,DDX3X,DDX6,DYNC1H1,EIF2S1,EIF2S3,EIF3E,RPL10A,RAN,ABCE1,RPL3,RPL5,RPL7A,RPL10,RPL26,RPS2,RPS5,RPS9,RPS24,ATXN2,SRPK1,TARBP2,EIF3B,EIF3C,EIF3D,EIF3F,EIF3I,DDX18,EIF2S2,EIF4A3,G3BP2,G3BP1,DDX17,CELF1,RUVBL2,STRAP,DHX30,PDCD11,CNOT1,RSL1D1,AGO2,EIF3L,DHX29,BRIX1,DDX27,NOL6,AGO3
4_Member	GO Biological Processes	GO:0022618	ribonucleoprotein complex assembly	-23.2086	-20.3367	33/236	103,1653,1654,1656,1778,1965,1968,3646,6122,6125,6134,6193,6311,6732,6895,8662,8663,8664,8665,8668,8894,9908,10146,10658,10856,11171,22907,23019,27161,51386,54505,55299,192669	ADAR,DDX1,DDX3X,DDX6,DYNC1H1,EIF2S1,EIF2S3,EIF3E,RPL3,RPL5,RPL10,RPS5,ATXN2,SRPK1,TARBP2,EIF3B,EIF3C,EIF3D,EIF3F,EIF3I,EIF2S2,G3BP2,G3BP1,CELF1,RUVBL2,STRAP,DHX30,CNOT1,AGO2,EIF3L,DHX29,BRIX1,AGO3
4_Member	GO Biological Processes	GO:0071826	ribonucleoprotein complex subunit organization	-22.3949	-19.581	33/250	103,1653,1654,1656,1778,1965,1968,3646,6122,6125,6134,6193,6311,6732,6895,8662,8663,8664,8665,8668,8894,9908,10146,10658,10856,11171,22907,23019,27161,51386,54505,55299,192669	ADAR,DDX1,DDX3X,DDX6,DYNC1H1,EIF2S1,EIF2S3,EIF3E,RPL3,RPL5,RPL10,RPS5,ATXN2,SRPK1,TARBP2,EIF3B,EIF3C,EIF3D,EIF3F,EIF3I,EIF2S2,G3BP2,G3BP1,CELF1,RUVBL2,STRAP,DHX30,CNOT1,AGO2,EIF3L,DHX29,BRIX1,AGO3
5_Summary	KEGG Pathway	hsa03013	RNA transport	-17.0177	-14.4694	24/171	1965,1968,1973,3646,5901,5976,8087,8662,8663,8664,8665,8668,8672,8761,8894,9513,9631,9688,9775,11171,23165,23191,23279,26986	EIF2S1,EIF2S3,EIF4A1,EIF3E,RAN,UPF1,FXR1,EIF3B,EIF3C,EIF3D,EIF3F,EIF3I,EIF4G3,PABPC4,EIF2S2,FXR2,NUP155,NUP93,EIF4A3,STRAP,NUP205,CYFIP1,NUP160,PABPC1
5_Member	KEGG Pathway	hsa03013	RNA transport	-17.0177	-14.4694	24/171	1965,1968,1973,3646,5901,5976,8087,8662,8663,8664,8665,8668,8672,8761,8894,9513,9631,9688,9775,11171,23165,23191,23279,26986	EIF2S1,EIF2S3,EIF4A1,EIF3E,RAN,UPF1,FXR1,EIF3B,EIF3C,EIF3D,EIF3F,EIF3I,EIF4G3,PABPC4,EIF2S2,FXR2,NUP155,NUP93,EIF4A3,STRAP,NUP205,CYFIP1,NUP160,PABPC1
6_Summary	GO Biological Processes	GO:0019882	antigen processing and presentation	-16.9043	-14.3633	27/233	161,811,829,830,832,1173,1213,1509,1778,1783,2923,5702,5705,5706,5708,5709,5713,5865,5870,7057,7879,8655,9632,9861,11021,54915,83871,10381,84617,3710,5478,5908,7317,7408,9520,29927,382,387,5878,8766,9897,10015,55737	AP2A2,CALR,CAPZA1,CAPZA2,CAPZB,AP2M1,CLTC,CTSD,DYNC1H1,DYNC1LI2,PDIA3,PSMC3,PSMC5,PSMC6,PSMD2,PSMD3,PSMD7,RAB3B,RAB6A,THBS1,RAB7A,DYNLL1,SEC24C,PSMD6,RAB35,YTHDF1,RAB34,TUBB3,TUBB6,ITPR3,PPIA,RAP1B,UBA1,VASP,NPEPPS,SEC61A1,ARF6,RHOA,RAB5C,RAB11A,WASHC5,PDCD6IP,VPS35
6_Member	GO Biological Processes	GO:0019882	antigen processing and presentation	-16.9043	-14.3633	27/233	161,811,829,830,832,1173,1213,1509,1778,1783,2923,5702,5705,5706,5708,5709,5713,5865,5870,7057,7879,8655,9632,9861,11021,54915,83871	AP2A2,CALR,CAPZA1,CAPZA2,CAPZB,AP2M1,CLTC,CTSD,DYNC1H1,DYNC1LI2,PDIA3,PSMC3,PSMC5,PSMC6,PSMD2,PSMD3,PSMD7,RAB3B,RAB6A,THBS1,RAB7A,DYNLL1,SEC24C,PSMD6,RAB35,YTHDF1,RAB34
6_Member	GO Biological Processes	GO:0002478	antigen processing and presentation of exogenous peptide antigen	-13.5604	-11.1278	21/175	161,811,829,830,832,1173,1213,1509,1778,1783,2923,5702,5705,5706,5708,5709,5713,7879,8655,9632,9861	AP2A2,CALR,CAPZA1,CAPZA2,CAPZB,AP2M1,CLTC,CTSD,DYNC1H1,DYNC1LI2,PDIA3,PSMC3,PSMC5,PSMC6,PSMD2,PSMD3,PSMD7,RAB7A,DYNLL1,SEC24C,PSMD6
6_Member	GO Biological Processes	GO:0019884	antigen processing and presentation of exogenous antigen	-13.2177	-10.7907	21/182	161,811,829,830,832,1173,1213,1509,1778,1783,2923,5702,5705,5706,5708,5709,5713,7879,8655,9632,9861	AP2A2,CALR,CAPZA1,CAPZA2,CAPZB,AP2M1,CLTC,CTSD,DYNC1H1,DYNC1LI2,PDIA3,PSMC3,PSMC5,PSMC6,PSMD2,PSMD3,PSMD7,RAB7A,DYNLL1,SEC24C,PSMD6
6_Member	GO Biological Processes	GO:0048002	antigen processing and presentation of peptide antigen	-12.6206	-10.21	21/195	161,811,829,830,832,1173,1213,1509,1778,1783,2923,5702,5705,5706,5708,5709,5713,7879,8655,9632,9861	AP2A2,CALR,CAPZA1,CAPZA2,CAPZB,AP2M1,CLTC,CTSD,DYNC1H1,DYNC1LI2,PDIA3,PSMC3,PSMC5,PSMC6,PSMD2,PSMD3,PSMD7,RAB7A,DYNLL1,SEC24C,PSMD6
6_Member	Reactome Gene Sets	R-HSA-2132295	MHC class II antigen presentation	-8.92247	-6.76772	14/123	161,829,830,832,1173,1213,1509,1778,1783,7879,8655,9632,10381,84617	AP2A2,CAPZA1,CAPZA2,CAPZB,AP2M1,CLTC,CTSD,DYNC1H1,DYNC1LI2,RAB7A,DYNLL1,SEC24C,TUBB3,TUBB6
6_Member	GO Biological Processes	GO:0002504	antigen processing and presentation of peptide or polysaccharide antigen via MHC class II	-8.88701	-6.73522	13/103	161,829,830,832,1173,1213,1509,1778,1783,7057,7879,8655,9632	AP2A2,CAPZA1,CAPZA2,CAPZB,AP2M1,CLTC,CTSD,DYNC1H1,DYNC1LI2,THBS1,RAB7A,DYNLL1,SEC24C
6_Member	GO Biological Processes	GO:0019886	antigen processing and presentation of exogenous peptide antigen via MHC class II	-8.09587	-6.02227	12/98	161,829,830,832,1173,1213,1509,1778,1783,7879,8655,9632	AP2A2,CAPZA1,CAPZA2,CAPZB,AP2M1,CLTC,CTSD,DYNC1H1,DYNC1LI2,RAB7A,DYNLL1,SEC24C
6_Member	GO Biological Processes	GO:0002495	antigen processing and presentation of peptide antigen via MHC class II	-7.89572	-5.84378	12/102	161,829,830,832,1173,1213,1509,1778,1783,7879,8655,9632	AP2A2,CAPZA1,CAPZA2,CAPZB,AP2M1,CLTC,CTSD,DYNC1H1,DYNC1LI2,RAB7A,DYNLL1,SEC24C
6_Member	Reactome Gene Sets	R-HSA-1280218	Adaptive Immune System	-6.81473	-4.8667	30/760	161,811,829,830,832,1173,1213,1509,1778,1783,2923,3710,5478,5702,5705,5706,5708,5709,5713,5908,7317,7408,7879,8655,9520,9632,9861,10381,29927,84617	AP2A2,CALR,CAPZA1,CAPZA2,CAPZB,AP2M1,CLTC,CTSD,DYNC1H1,DYNC1LI2,PDIA3,ITPR3,PPIA,PSMC3,PSMC5,PSMC6,PSMD2,PSMD3,PSMD7,RAP1B,UBA1,VASP,RAB7A,DYNLL1,NPEPPS,SEC24C,PSMD6,TUBB3,SEC61A1,TUBB6
6_Member	KEGG Pathway	hsa04144	Endocytosis	-5.58104	-3.79213	15/260	161,382,387,829,830,832,1173,1213,5878,7879,8766,9897,10015,11021,55737	AP2A2,ARF6,RHOA,CAPZA1,CAPZA2,CAPZB,AP2M1,CLTC,RAB5C,RAB7A,RAB11A,WASHC5,PDCD6IP,RAB35,VPS35
7_Summary	GO Biological Processes	GO:0006403	RNA localization	-16.7609	-14.2271	27/236	908,3192,4641,5901,5976,6059,6311,6950,7203,9631,9688,9775,9908,9961,10211,10574,10575,10642,10643,10644,10657,10856,22948,23165,23279,23299,65083,47,387,506,509,790,983,1969,2181,2182,2618,2773,3098,4436,5211,5214,5226,5631,6319,7384,7385,9414,10059,11332,23597,3735,4522,23530,1973,3836,5610,7706,8672,1213,2746,5352,5832,7358,9415,10613,11160,26227,811,1434,1994,5501,9349,55705,56478,1104,10381,…	CCT6A,HNRNPU,MYO1C,RAN,UPF1,ABCE1,ATXN2,TCP1,CCT3,NUP155,NUP93,EIF4A3,G3BP2,MVP,FLOT1,CCT7,CCT4,IGF2BP1,IGF2BP3,IGF2BP2,KHDRBS1,RUVBL2,CCT5,NUP205,NUP160,BICD2,NOL6,ACLY,RHOA,ATP5F1B,ATP5F1C,CAD,CDK1,EPHA2,ACSL3,ACSL4,GART,GNAI3,HK1,MSH2,PFKL,PFKP,PGD,PRPS1,SCD,UQCRC1,UQCRC2,TJP2,DNM1L,ACOT7,ACOT9,KARS1,MTHFD1,NNT,EIF4A1,KPNA1,EIF2AK2,TRIM25,EIF4G3,CLTC,GLUD1,PLOD2,ALDH18A1,UGDH,FADS2,ERLIN1,ERLI…
7_Member	GO Biological Processes	GO:0006403	RNA localization	-16.7609	-14.2271	27/236	908,3192,4641,5901,5976,6059,6311,6950,7203,9631,9688,9775,9908,9961,10211,10574,10575,10642,10643,10644,10657,10856,22948,23165,23279,23299,65083	CCT6A,HNRNPU,MYO1C,RAN,UPF1,ABCE1,ATXN2,TCP1,CCT3,NUP155,NUP93,EIF4A3,G3BP2,MVP,FLOT1,CCT7,CCT4,IGF2BP1,IGF2BP3,IGF2BP2,KHDRBS1,RUVBL2,CCT5,NUP205,NUP160,BICD2,NOL6
7_Member	GO Biological Processes	GO:0050657	nucleic acid transport	-11.4831	-9.17682	20/199	3192,4641,5901,5976,6059,6311,9631,9688,9775,9908,9961,10211,10642,10643,10644,10657,23165,23279,23299,65083	HNRNPU,MYO1C,RAN,UPF1,ABCE1,ATXN2,NUP155,NUP93,EIF4A3,G3BP2,MVP,FLOT1,IGF2BP1,IGF2BP3,IGF2BP2,KHDRBS1,NUP205,NUP160,BICD2,NOL6
7_Member	GO Biological Processes	GO:0050658	RNA transport	-11.4831	-9.17682	20/199	3192,4641,5901,5976,6059,6311,9631,9688,9775,9908,9961,10211,10642,10643,10644,10657,23165,23279,23299,65083	HNRNPU,MYO1C,RAN,UPF1,ABCE1,ATXN2,NUP155,NUP93,EIF4A3,G3BP2,MVP,FLOT1,IGF2BP1,IGF2BP3,IGF2BP2,KHDRBS1,NUP205,NUP160,BICD2,NOL6
7_Member	GO Biological Processes	GO:0051236	establishment of RNA localization	-11.3623	-9.06436	20/202	3192,4641,5901,5976,6059,6311,9631,9688,9775,9908,9961,10211,10642,10643,10644,10657,23165,23279,23299,65083	HNRNPU,MYO1C,RAN,UPF1,ABCE1,ATXN2,NUP155,NUP93,EIF4A3,G3BP2,MVP,FLOT1,IGF2BP1,IGF2BP3,IGF2BP2,KHDRBS1,NUP205,NUP160,BICD2,NOL6
7_Member	GO Biological Processes	GO:0015931	nucleobase-containing compound transport	-9.80396	-7.59207	20/246	3192,4641,5901,5976,6059,6311,9631,9688,9775,9908,9961,10211,10642,10643,10644,10657,23165,23279,23299,65083	HNRNPU,MYO1C,RAN,UPF1,ABCE1,ATXN2,NUP155,NUP93,EIF4A3,G3BP2,MVP,FLOT1,IGF2BP1,IGF2BP3,IGF2BP2,KHDRBS1,NUP205,NUP160,BICD2,NOL6
7_Member	GO Biological Processes	GO:0019693	ribose phosphate metabolic process	-8.87046	-6.72162	29/578	47,387,506,509,790,983,1969,2181,2182,2618,2773,3098,4436,5211,5214,5226,5631,5901,6319,7384,7385,9414,9631,9688,10059,11332,23165,23279,23597	ACLY,RHOA,ATP5F1B,ATP5F1C,CAD,CDK1,EPHA2,ACSL3,ACSL4,GART,GNAI3,HK1,MSH2,PFKL,PFKP,PGD,PRPS1,RAN,SCD,UQCRC1,UQCRC2,TJP2,NUP155,NUP93,DNM1L,ACOT7,NUP205,NUP160,ACOT9
7_Member	GO Biological Processes	GO:0009117	nucleotide metabolic process	-8.59475	-6.46876	32/710	47,387,506,509,790,983,1969,2181,2182,2618,2773,3098,3735,4436,4522,5211,5214,5226,5631,5901,6319,7384,7385,9414,9631,9688,10059,11332,23165,23279,23530,23597	ACLY,RHOA,ATP5F1B,ATP5F1C,CAD,CDK1,EPHA2,ACSL3,ACSL4,GART,GNAI3,HK1,KARS1,MSH2,MTHFD1,PFKL,PFKP,PGD,PRPS1,RAN,SCD,UQCRC1,UQCRC2,TJP2,NUP155,NUP93,DNM1L,ACOT7,NUP205,NUP160,NNT,ACOT9
7_Member	GO Biological Processes	GO:0006753	nucleoside phosphate metabolic process	-8.49188	-6.39026	32/717	47,387,506,509,790,983,1969,2181,2182,2618,2773,3098,3735,4436,4522,5211,5214,5226,5631,5901,6319,7384,7385,9414,9631,9688,10059,11332,23165,23279,23530,23597	ACLY,RHOA,ATP5F1B,ATP5F1C,CAD,CDK1,EPHA2,ACSL3,ACSL4,GART,GNAI3,HK1,KARS1,MSH2,MTHFD1,PFKL,PFKP,PGD,PRPS1,RAN,SCD,UQCRC1,UQCRC2,TJP2,NUP155,NUP93,DNM1L,ACOT7,NUP205,NUP160,NNT,ACOT9
7_Member	GO Biological Processes	GO:0006163	purine nucleotide metabolic process	-8.26393	-6.18035	28/577	47,387,506,509,983,1969,2181,2182,2618,2773,3098,4436,4522,5211,5214,5631,5901,6319,7384,7385,9414,9631,9688,10059,11332,23165,23279,23597	ACLY,RHOA,ATP5F1B,ATP5F1C,CDK1,EPHA2,ACSL3,ACSL4,GART,GNAI3,HK1,MSH2,MTHFD1,PFKL,PFKP,PRPS1,RAN,SCD,UQCRC1,UQCRC2,TJP2,NUP155,NUP93,DNM1L,ACOT7,NUP205,NUP160,ACOT9
7_Member	GO Biological Processes	GO:0009259	ribonucleotide metabolic process	-7.95968	-5.89099	27/558	47,387,506,509,790,983,1969,2181,2182,2618,2773,3098,4436,5211,5214,5901,6319,7384,7385,9414,9631,9688,10059,11332,23165,23279,23597	ACLY,RHOA,ATP5F1B,ATP5F1C,CAD,CDK1,EPHA2,ACSL3,ACSL4,GART,GNAI3,HK1,MSH2,PFKL,PFKP,RAN,SCD,UQCRC1,UQCRC2,TJP2,NUP155,NUP93,DNM1L,ACOT7,NUP205,NUP160,ACOT9
7_Member	Reactome Gene Sets	R-HSA-1169410	Antiviral mechanism by IFN-stimulated genes	-7.94997	-5.88676	11/81	1973,3836,5610,6059,7706,8672,9631,9688,9775,23165,23279	EIF4A1,KPNA1,EIF2AK2,ABCE1,TRIM25,EIF4G3,NUP155,NUP93,EIF4A3,NUP205,NUP160
7_Member	GO Biological Processes	GO:0072521	purine-containing compound metabolic process	-7.69931	-5.67024	28/613	47,387,506,509,983,1969,2181,2182,2618,2773,3098,4436,4522,5211,5214,5631,5901,6319,7384,7385,9414,9631,9688,10059,11332,23165,23279,23597	ACLY,RHOA,ATP5F1B,ATP5F1C,CDK1,EPHA2,ACSL3,ACSL4,GART,GNAI3,HK1,MSH2,MTHFD1,PFKL,PFKP,PRPS1,RAN,SCD,UQCRC1,UQCRC2,TJP2,NUP155,NUP93,DNM1L,ACOT7,NUP205,NUP160,ACOT9
7_Member	GO Biological Processes	GO:0009150	purine ribonucleotide metabolic process	-7.59158	-5.56914	26/543	47,387,506,509,983,1969,2181,2182,2618,2773,3098,4436,5211,5214,5901,6319,7384,7385,9414,9631,9688,10059,11332,23165,23279,23597	ACLY,RHOA,ATP5F1B,ATP5F1C,CDK1,EPHA2,ACSL3,ACSL4,GART,GNAI3,HK1,MSH2,PFKL,PFKP,RAN,SCD,UQCRC1,UQCRC2,TJP2,NUP155,NUP93,DNM1L,ACOT7,NUP205,NUP160,ACOT9
7_Member	Reactome Gene Sets	R-HSA-1169408	ISG15 antiviral mechanism	-7.31631	-5.31526	10/73	1973,3836,5610,7706,8672,9631,9688,9775,23165,23279	EIF4A1,KPNA1,EIF2AK2,TRIM25,EIF4G3,NUP155,NUP93,EIF4A3,NUP205,NUP160
7_Member	GO Biological Processes	GO:0046394	carboxylic acid biosynthetic process	-7.07752	-5.10867	23/462	47,790,1213,2181,2618,2746,3098,4522,5211,5214,5352,5832,6319,7358,9415,9631,9688,10613,11160,11332,23165,23279,26227	ACLY,CAD,CLTC,ACSL3,GART,GLUD1,HK1,MTHFD1,PFKL,PFKP,PLOD2,ALDH18A1,SCD,UGDH,FADS2,NUP155,NUP93,ERLIN1,ERLIN2,ACOT7,NUP205,NUP160,PHGDH
7_Member	GO Biological Processes	GO:0016053	organic acid biosynthetic process	-7.06065	-5.09372	23/463	47,790,1213,2181,2618,2746,3098,4522,5211,5214,5352,5832,6319,7358,9415,9631,9688,10613,11160,11332,23165,23279,26227	ACLY,CAD,CLTC,ACSL3,GART,GLUD1,HK1,MTHFD1,PFKL,PFKP,PLOD2,ALDH18A1,SCD,UGDH,FADS2,NUP155,NUP93,ERLIN1,ERLIN2,ACOT7,NUP205,NUP160,PHGDH
7_Member	GO Biological Processes	GO:0051028	mRNA transport	-6.83132	-4.88143	13/152	4641,5976,9631,9688,9775,9908,9961,10642,10643,10644,23165,23279,23299	MYO1C,UPF1,NUP155,NUP93,EIF4A3,G3BP2,MVP,IGF2BP1,IGF2BP3,IGF2BP2,NUP205,NUP160,BICD2
7_Member	GO Biological Processes	GO:0006913	nucleocytoplasmic transport	-6.47118	-4.55861	19/352	811,983,1434,1994,3836,5501,5901,5976,6059,9349,9631,9688,9775,10657,23165,23279,55705,56478,65083	CALR,CDK1,CSE1L,ELAVL1,KPNA1,PPP1CC,RAN,UPF1,ABCE1,RPL23,NUP155,NUP93,EIF4A3,KHDRBS1,NUP205,NUP160,IPO9,EIF4ENIF1,NOL6
7_Member	GO Biological Processes	GO:0051169	nuclear transport	-6.41505	-4.50587	19/355	811,983,1434,1994,3836,5501,5901,5976,6059,9349,9631,9688,9775,10657,23165,23279,55705,56478,65083	CALR,CDK1,CSE1L,ELAVL1,KPNA1,PPP1CC,RAN,UPF1,ABCE1,RPL23,NUP155,NUP93,EIF4A3,KHDRBS1,NUP205,NUP160,IPO9,EIF4ENIF1,NOL6
7_Member	GO Biological Processes	GO:0009161	ribonucleoside monophosphate metabolic process	-6.39647	-4.49067	19/356	387,506,509,790,983,2618,3098,4436,5211,5214,5631,7384,7385,9414,9631,9688,10059,23165,23279	RHOA,ATP5F1B,ATP5F1C,CAD,CDK1,GART,HK1,MSH2,PFKL,PFKP,PRPS1,UQCRC1,UQCRC2,TJP2,NUP155,NUP93,DNM1L,NUP205,NUP160
7_Member	GO Biological Processes	GO:0046390	ribose phosphate biosynthetic process	-6.16034	-4.29302	17/299	47,506,509,790,2181,2182,2618,3098,5211,5214,5631,6319,9631,9688,11332,23165,23279	ACLY,ATP5F1B,ATP5F1C,CAD,ACSL3,ACSL4,GART,HK1,PFKL,PFKP,PRPS1,SCD,NUP155,NUP93,ACOT7,NUP205,NUP160
7_Member	GO Biological Processes	GO:0006164	purine nucleotide biosynthetic process	-6.14024	-4.27619	17/300	47,506,509,2181,2182,2618,3098,4522,5211,5214,5631,6319,9631,9688,11332,23165,23279	ACLY,ATP5F1B,ATP5F1C,ACSL3,ACSL4,GART,HK1,MTHFD1,PFKL,PFKP,PRPS1,SCD,NUP155,NUP93,ACOT7,NUP205,NUP160
7_Member	Reactome Gene Sets	R-HSA-2995410	Nuclear Envelope (NE) Reassembly	-6.13893	-4.27619	9/75	983,1104,5901,9631,9688,10381,23165,23279,84617	CDK1,RCC1,RAN,NUP155,NUP93,TUBB3,NUP205,NUP160,TUBB6
7_Member	GO Biological Processes	GO:0009123	nucleoside monophosphate metabolic process	-6.02171	-4.17595	19/377	387,506,509,790,983,2618,3098,4436,5211,5214,5631,7384,7385,9414,9631,9688,10059,23165,23279	RHOA,ATP5F1B,ATP5F1C,CAD,CDK1,GART,HK1,MSH2,PFKL,PFKP,PRPS1,UQCRC1,UQCRC2,TJP2,NUP155,NUP93,DNM1L,NUP205,NUP160
7_Member	GO Biological Processes	GO:0009199	ribonucleoside triphosphate metabolic process	-6.02084	-4.17595	18/341	387,506,509,790,983,2773,3098,4436,5211,5214,5901,7384,7385,9631,9688,10059,23165,23279	RHOA,ATP5F1B,ATP5F1C,CAD,CDK1,GNAI3,HK1,MSH2,PFKL,PFKP,RAN,UQCRC1,UQCRC2,NUP155,NUP93,DNM1L,NUP205,NUP160
7_Member	Reactome Gene Sets	R-HSA-9615933	Postmitotic nuclear pore complex (NPC) reformation	-5.88683	-4.06263	6/27	1104,5901,9631,9688,23165,23279	RCC1,RAN,NUP155,NUP93,NUP205,NUP160
7_Member	GO Biological Processes	GO:0072522	purine-containing compound biosynthetic process	-5.88666	-4.06263	17/313	47,506,509,2181,2182,2618,3098,4522,5211,5214,5631,6319,9631,9688,11332,23165,23279	ACLY,ATP5F1B,ATP5F1C,ACSL3,ACSL4,GART,HK1,MTHFD1,PFKL,PFKP,PRPS1,SCD,NUP155,NUP93,ACOT7,NUP205,NUP160
7_Member	GO Biological Processes	GO:0009165	nucleotide biosynthetic process	-5.88619	-4.06263	19/385	47,506,509,790,2181,2182,2618,3098,3735,4522,5211,5214,5631,6319,9631,9688,11332,23165,23279	ACLY,ATP5F1B,ATP5F1C,CAD,ACSL3,ACSL4,GART,HK1,KARS1,MTHFD1,PFKL,PFKP,PRPS1,SCD,NUP155,NUP93,ACOT7,NUP205,NUP160
7_Member	GO Biological Processes	GO:1901293	nucleoside phosphate biosynthetic process	-5.81984	-3.99904	19/389	47,506,509,790,2181,2182,2618,3098,3735,4522,5211,5214,5631,6319,9631,9688,11332,23165,23279	ACLY,ATP5F1B,ATP5F1C,CAD,ACSL3,ACSL4,GART,HK1,KARS1,MTHFD1,PFKL,PFKP,PRPS1,SCD,NUP155,NUP93,ACOT7,NUP205,NUP160
7_Member	GO Biological Processes	GO:0009141	nucleoside triphosphate metabolic process	-5.65206	-3.84883	18/362	387,506,509,790,983,2773,3098,4436,5211,5214,5901,7384,7385,9631,9688,10059,23165,23279	RHOA,ATP5F1B,ATP5F1C,CAD,CDK1,GNAI3,HK1,MSH2,PFKL,PFKP,RAN,UQCRC1,UQCRC2,NUP155,NUP93,DNM1L,NUP205,NUP160
7_Member	GO Biological Processes	GO:0009260	ribonucleotide biosynthetic process	-5.62351	-3.82606	16/292	47,506,509,790,2181,2182,2618,3098,5211,5214,6319,9631,9688,11332,23165,23279	ACLY,ATP5F1B,ATP5F1C,CAD,ACSL3,ACSL4,GART,HK1,PFKL,PFKP,SCD,NUP155,NUP93,ACOT7,NUP205,NUP160
7_Member	GO Biological Processes	GO:0006091	generation of precursor metabolites and energy	-5.58667	-3.79648	22/522	387,506,509,983,2673,2778,3098,4436,5211,5214,5500,5501,5834,7384,7385,9631,9688,10131,23165,23279,23530,26227	RHOA,ATP5F1B,ATP5F1C,CDK1,GFPT1,GNAS,HK1,MSH2,PFKL,PFKP,PPP1CB,PPP1CC,PYGB,UQCRC1,UQCRC2,NUP155,NUP93,TRAP1,NUP205,NUP160,NNT,PHGDH
7_Member	GO Biological Processes	GO:0009205	purine ribonucleoside triphosphate metabolic process	-5.48751	-3.71347	17/335	387,506,509,983,2773,3098,4436,5211,5214,5901,7384,7385,9631,9688,10059,23165,23279	RHOA,ATP5F1B,ATP5F1C,CDK1,GNAI3,HK1,MSH2,PFKL,PFKP,RAN,UQCRC1,UQCRC2,NUP155,NUP93,DNM1L,NUP205,NUP160
7_Member	Reactome Gene Sets	R-HSA-913531	Interferon Signaling	-5.47521	-3.70264	13/200	103,817,1973,3836,5610,6059,7706,8672,9631,9688,9775,23165,23279	ADAR,CAMK2D,EIF4A1,KPNA1,EIF2AK2,ABCE1,TRIM25,EIF4G3,NUP155,NUP93,EIF4A3,NUP205,NUP160
7_Member	GO Biological Processes	GO:0051168	nuclear export	-5.45136	-3.68248	13/201	811,1434,5901,5976,6059,9631,9688,9775,10657,23165,23279,56478,65083	CALR,CSE1L,RAN,UPF1,ABCE1,NUP155,NUP93,EIF4A3,KHDRBS1,NUP205,NUP160,EIF4ENIF1,NOL6
7_Member	Reactome Gene Sets	R-HSA-70326	Glucose metabolism	-5.42523	-3.65757	9/91	1468,3098,5211,5214,8402,9631,9688,23165,23279	SLC25A10,HK1,PFKL,PFKP,SLC25A11,NUP155,NUP93,NUP205,NUP160
7_Member	GO Biological Processes	GO:0009144	purine nucleoside triphosphate metabolic process	-5.36774	-3.60735	17/342	387,506,509,983,2773,3098,4436,5211,5214,5901,7384,7385,9631,9688,10059,23165,23279	RHOA,ATP5F1B,ATP5F1C,CDK1,GNAI3,HK1,MSH2,PFKL,PFKP,RAN,UQCRC1,UQCRC2,NUP155,NUP93,DNM1L,NUP205,NUP160
7_Member	GO Biological Processes	GO:0009167	purine ribonucleoside monophosphate metabolic process	-5.36774	-3.60735	17/342	387,506,509,983,2618,3098,4436,5211,5214,7384,7385,9414,9631,9688,10059,23165,23279	RHOA,ATP5F1B,ATP5F1C,CDK1,GART,HK1,MSH2,PFKL,PFKP,UQCRC1,UQCRC2,TJP2,NUP155,NUP93,DNM1L,NUP205,NUP160
7_Member	GO Biological Processes	GO:0009126	purine nucleoside monophosphate metabolic process	-5.3509	-3.59642	17/343	387,506,509,983,2618,3098,4436,5211,5214,7384,7385,9414,9631,9688,10059,23165,23279	RHOA,ATP5F1B,ATP5F1C,CDK1,GART,HK1,MSH2,PFKL,PFKP,UQCRC1,UQCRC2,TJP2,NUP155,NUP93,DNM1L,NUP205,NUP160
7_Member	GO Biological Processes	GO:0006409	tRNA export from nucleus	-5.26378	-3.52264	6/34	5901,9631,9688,23165,23279,65083	RAN,NUP155,NUP93,NUP205,NUP160,NOL6
7_Member	GO Biological Processes	GO:0071431	tRNA-containing ribonucleoprotein complex export from nucleus	-5.26378	-3.52264	6/34	5901,9631,9688,23165,23279,65083	RAN,NUP155,NUP93,NUP205,NUP160,NOL6
7_Member	Reactome Gene Sets	R-HSA-180746	Nuclear import of Rev protein	-5.26378	-3.52264	6/34	1104,5901,9631,9688,23165,23279	RCC1,RAN,NUP155,NUP93,NUP205,NUP160
7_Member	GO Biological Processes	GO:0009152	purine ribonucleotide biosynthetic process	-5.20832	-3.48028	15/279	47,506,509,2181,2182,2618,3098,5211,5214,6319,9631,9688,11332,23165,23279	ACLY,ATP5F1B,ATP5F1C,ACSL3,ACSL4,GART,HK1,PFKL,PFKP,SCD,NUP155,NUP93,ACOT7,NUP205,NUP160
7_Member	Reactome Gene Sets	R-HSA-165054	Rev-mediated nuclear export of HIV RNA	-5.18701	-3.4645	6/35	1104,5901,9631,9688,23165,23279	RCC1,RAN,NUP155,NUP93,NUP205,NUP160
7_Member	GO Biological Processes	GO:1901137	carbohydrate derivative biosynthetic process	-5.17819	-3.45707	27/774	47,506,509,790,1213,1650,2181,2182,2618,2673,3098,3703,5211,5214,5352,5631,6184,6319,7358,8813,9631,9688,11332,23165,23279,27161,55858	ACLY,ATP5F1B,ATP5F1C,CAD,CLTC,DDOST,ACSL3,ACSL4,GART,GFPT1,HK1,STT3A,PFKL,PFKP,PLOD2,PRPS1,RPN1,SCD,UGDH,DPM1,NUP155,NUP93,ACOT7,NUP205,NUP160,AGO2,TMEM165
7_Member	GO Biological Processes	GO:0051031	tRNA transport	-5.04079	-3.3439	6/37	5901,9631,9688,23165,23279,65083	RAN,NUP155,NUP93,NUP205,NUP160,NOL6
7_Member	Reactome Gene Sets	R-HSA-177243	Interactions of Rev with host cellular proteins	-5.04079	-3.3439	6/37	1104,5901,9631,9688,23165,23279	RCC1,RAN,NUP155,NUP93,NUP205,NUP160
7_Member	Reactome Gene Sets	R-HSA-162587	HIV Life Cycle	-4.97558	-3.29196	11/159	1104,3836,5478,5901,7520,9631,9688,10015,11198,23165,23279	RCC1,KPNA1,PPIA,RAN,XRCC5,NUP155,NUP93,PDCD6IP,SUPT16H,NUP205,NUP160
7_Member	GO Biological Processes	GO:0097064	ncRNA export from nucleus	-4.97105	-3.28843	6/38	5901,9631,9688,23165,23279,65083	RAN,NUP155,NUP93,NUP205,NUP160,NOL6
7_Member	GO Biological Processes	GO:0006732	coenzyme metabolic process	-4.95098	-3.27235	18/407	47,2181,2182,2618,3098,4522,5211,5214,5226,6319,6513,9631,9688,11332,23165,23279,23530,23597	ACLY,ACSL3,ACSL4,GART,HK1,MTHFD1,PFKL,PFKP,PGD,SCD,SLC2A1,NUP155,NUP93,ACOT7,NUP205,NUP160,NNT,ACOT9
7_Member	GO Biological Processes	GO:0009108	coenzyme biosynthetic process	-4.9068	-3.23703	14/260	47,2181,2182,2618,3098,4522,5211,5214,6319,9631,9688,11332,23165,23279	ACLY,ACSL3,ACSL4,GART,HK1,MTHFD1,PFKL,PFKP,SCD,NUP155,NUP93,ACOT7,NUP205,NUP160
7_Member	GO Biological Processes	GO:0009156	ribonucleoside monophosphate biosynthetic process	-4.81372	-3.16633	12/197	506,509,790,2618,3098,5211,5214,5631,9631,9688,23165,23279	ATP5F1B,ATP5F1C,CAD,GART,HK1,PFKL,PFKP,PRPS1,NUP155,NUP93,NUP205,NUP160
7_Member	Reactome Gene Sets	R-HSA-168276	NS1 Mediated Effects on Host Pathways	-4.77389	-3.12965	6/41	3836,5610,9631,9688,23165,23279	KPNA1,EIF2AK2,NUP155,NUP93,NUP205,NUP160
7_Member	GO Biological Processes	GO:0046034	ATP metabolic process	-4.73242	-3.09184	15/306	387,506,509,983,3098,4436,5211,5214,7384,7385,9631,9688,10059,23165,23279	RHOA,ATP5F1B,ATP5F1C,CDK1,HK1,MSH2,PFKL,PFKP,UQCRC1,UQCRC2,NUP155,NUP93,DNM1L,NUP205,NUP160
7_Member	GO Biological Processes	GO:0006405	RNA export from nucleus	-4.64119	-3.01139	10/142	5901,5976,6059,9631,9688,9775,10657,23165,23279,65083	RAN,UPF1,ABCE1,NUP155,NUP93,EIF4A3,KHDRBS1,NUP205,NUP160,NOL6
7_Member	GO Biological Processes	GO:0009124	nucleoside monophosphate biosynthetic process	-4.57937	-2.96097	12/208	506,509,790,2618,3098,5211,5214,5631,9631,9688,23165,23279	ATP5F1B,ATP5F1C,CAD,GART,HK1,PFKL,PFKP,PRPS1,NUP155,NUP93,NUP205,NUP160
7_Member	GO Biological Processes	GO:0006611	protein export from nucleus	-4.42864	-2.83381	11/182	811,1434,5901,5976,6059,9631,9688,9775,23165,23279,65083	CALR,CSE1L,RAN,UPF1,ABCE1,NUP155,NUP93,EIF4A3,NUP205,NUP160,NOL6
7_Member	GO Biological Processes	GO:0031503	protein-containing complex localization	-4.39883	-2.81532	14/289	3192,5901,5976,6059,8655,8766,9631,9688,9775,9897,23165,23279,55737,65083	HNRNPU,RAN,UPF1,ABCE1,DYNLL1,RAB11A,NUP155,NUP93,EIF4A3,WASHC5,NUP205,NUP160,VPS35,NOL6
7_Member	GO Biological Processes	GO:0044766	multi-organism transport	-4.37113	-2.7908	7/70	3836,5901,6950,9631,9688,23165,23279	KPNA1,RAN,TCP1,NUP155,NUP93,NUP205,NUP160
7_Member	GO Biological Processes	GO:1902579	multi-organism localization	-4.37113	-2.7908	7/70	3836,5901,6950,9631,9688,23165,23279	KPNA1,RAN,TCP1,NUP155,NUP93,NUP205,NUP160
7_Member	Reactome Gene Sets	R-HSA-70171	Glycolysis	-4.33101	-2.7562	7/71	3098,5211,5214,9631,9688,23165,23279	HK1,PFKL,PFKP,NUP155,NUP93,NUP205,NUP160
7_Member	GO Biological Processes	GO:0071426	ribonucleoprotein complex export from nucleus	-4.20085	-2.64217	9/129	5901,5976,6059,9631,9688,9775,23165,23279,65083	RAN,UPF1,ABCE1,NUP155,NUP93,EIF4A3,NUP205,NUP160,NOL6
7_Member	GO Biological Processes	GO:0071166	ribonucleoprotein complex localization	-4.17476	-2.62058	9/130	5901,5976,6059,9631,9688,9775,23165,23279,65083	RAN,UPF1,ABCE1,NUP155,NUP93,EIF4A3,NUP205,NUP160,NOL6
7_Member	GO Biological Processes	GO:0090407	organophosphate biosynthetic process	-4.09431	-2.5548	23/700	47,506,509,790,824,2181,2182,2224,2618,3098,3735,4522,5211,5214,5631,6319,8813,9631,9688,11332,23165,23279,51552	ACLY,ATP5F1B,ATP5F1C,CAD,CAPN2,ACSL3,ACSL4,FDPS,GART,HK1,KARS1,MTHFD1,PFKL,PFKP,PRPS1,SCD,DPM1,NUP155,NUP93,ACOT7,NUP205,NUP160,RAB14
7_Member	GO Biological Processes	GO:0034605	cellular response to heat	-4.02326	-2.49232	9/136	488,817,1965,3337,7057,9631,9688,23165,23279	ATP2A2,CAMK2D,EIF2S1,DNAJB1,THBS1,NUP155,NUP93,NUP205,NUP160
7_Member	Reactome Gene Sets	R-HSA-168271	Transport of Ribonucleoproteins into the Host Nucleus	-4.00789	-2.47907	5/35	3836,9631,9688,23165,23279	KPNA1,NUP155,NUP93,NUP205,NUP160
7_Member	Reactome Gene Sets	R-HSA-3301854	Nuclear Pore Complex (NPC) Disassembly	-4.00789	-2.47907	5/35	983,9631,9688,23165,23279	CDK1,NUP155,NUP93,NUP205,NUP160
7_Member	GO Biological Processes	GO:0075733	intracellular transport of virus	-3.94514	-2.42465	6/57	3836,5901,9631,9688,23165,23279	KPNA1,RAN,NUP155,NUP93,NUP205,NUP160
7_Member	Reactome Gene Sets	R-HSA-6784531	tRNA processing in the nucleus	-3.94514	-2.42465	6/57	1653,5901,9631,9688,23165,23279	DDX1,RAN,NUP155,NUP93,NUP205,NUP160
7_Member	Reactome Gene Sets	R-HSA-168333	NEP/NS2 Interacts with the Cellular Export Machinery	-3.88943	-2.37853	5/37	5901,9631,9688,23165,23279	RAN,NUP155,NUP93,NUP205,NUP160
7_Member	Reactome Gene Sets	R-HSA-180910	Vpr-mediated nuclear import of PICs	-3.88943	-2.37853	5/37	3836,9631,9688,23165,23279	KPNA1,NUP155,NUP93,NUP205,NUP160
7_Member	GO Biological Processes	GO:0051188	cofactor biosynthetic process	-3.87022	-2.36269	14/324	47,2181,2182,2618,3098,4522,5211,5214,6319,9631,9688,11332,23165,23279	ACLY,ACSL3,ACSL4,GART,HK1,MTHFD1,PFKL,PFKP,SCD,NUP155,NUP93,ACOT7,NUP205,NUP160
7_Member	GO Biological Processes	GO:0009201	ribonucleoside triphosphate biosynthetic process	-3.83467	-2.33047	10/177	506,509,790,3098,5211,5214,9631,9688,23165,23279	ATP5F1B,ATP5F1C,CAD,HK1,PFKL,PFKP,NUP155,NUP93,NUP205,NUP160
7_Member	GO Biological Processes	GO:0009408	response to heat	-3.83467	-2.33047	10/177	488,817,1965,3301,3337,7057,9631,9688,23165,23279	ATP2A2,CAMK2D,EIF2S1,DNAJA1,DNAJB1,THBS1,NUP155,NUP93,NUP205,NUP160
7_Member	GO Biological Processes	GO:0046794	transport of virus	-3.82	-2.31912	6/60	3836,5901,9631,9688,23165,23279	KPNA1,RAN,NUP155,NUP93,NUP205,NUP160
7_Member	Reactome Gene Sets	R-HSA-162599	Late Phase of HIV Life Cycle	-3.78834	-2.29206	9/146	1104,5478,5901,9631,9688,10015,11198,23165,23279	RCC1,PPIA,RAN,NUP155,NUP93,PDCD6IP,SUPT16H,NUP205,NUP160
7_Member	Reactome Gene Sets	R-HSA-168274	Export of Viral Ribonucleoproteins from Nucleus	-3.77809	-2.28311	5/39	5901,9631,9688,23165,23279	RAN,NUP155,NUP93,NUP205,NUP160
7_Member	Reactome Gene Sets	R-HSA-176033	Interactions of Vpr with host cellular proteins	-3.72486	-2.23788	5/40	3836,9631,9688,23165,23279	KPNA1,NUP155,NUP93,NUP205,NUP160
7_Member	GO Biological Processes	GO:0009127	purine nucleoside monophosphate biosynthetic process	-3.7167	-2.23375	10/183	506,509,2618,3098,5211,5214,9631,9688,23165,23279	ATP5F1B,ATP5F1C,GART,HK1,PFKL,PFKP,NUP155,NUP93,NUP205,NUP160
7_Member	GO Biological Processes	GO:0009168	purine ribonucleoside monophosphate biosynthetic process	-3.7167	-2.23375	10/183	506,509,2618,3098,5211,5214,9631,9688,23165,23279	ATP5F1B,ATP5F1C,GART,HK1,PFKL,PFKP,NUP155,NUP93,NUP205,NUP160
7_Member	Reactome Gene Sets	R-HSA-71387	Metabolism of carbohydrates	-3.71654	-2.23375	13/295	1468,3098,5211,5214,5226,5631,5834,6513,8402,9631,9688,23165,23279	SLC25A10,HK1,PFKL,PFKP,PGD,PRPS1,PYGB,SLC2A1,SLC25A11,NUP155,NUP93,NUP205,NUP160
7_Member	GO Biological Processes	GO:0072330	monocarboxylic acid biosynthetic process	-3.64117	-2.16592	14/341	47,2181,3098,5211,5214,6319,9415,9631,9688,10613,11160,11332,23165,23279	ACLY,ACSL3,HK1,PFKL,PFKP,SCD,FADS2,NUP155,NUP93,ERLIN1,ERLIN2,ACOT7,NUP205,NUP160
7_Member	GO Biological Processes	GO:0009142	nucleoside triphosphate biosynthetic process	-3.62216	-2.15062	10/188	506,509,790,3098,5211,5214,9631,9688,23165,23279	ATP5F1B,ATP5F1C,CAD,HK1,PFKL,PFKP,NUP155,NUP93,NUP205,NUP160
7_Member	GO Biological Processes	GO:0006090	pyruvate metabolic process	-3.59358	-2.12327	9/155	3098,5211,5214,7416,9123,9631,9688,23165,23279	HK1,PFKL,PFKP,VDAC1,SLC16A3,NUP155,NUP93,NUP205,NUP160
7_Member	GO Biological Processes	GO:0006754	ATP biosynthetic process	-3.49147	-2.0339	9/160	506,509,3098,5211,5214,9631,9688,23165,23279	ATP5F1B,ATP5F1C,HK1,PFKL,PFKP,NUP155,NUP93,NUP205,NUP160
7_Member	GO Biological Processes	GO:0016052	carbohydrate catabolic process	-3.40804	-1.96109	10/200	3098,5211,5214,5226,5500,5834,9631,9688,23165,23279	HK1,PFKL,PFKP,PGD,PPP1CB,PYGB,NUP155,NUP93,NUP205,NUP160
7_Member	GO Biological Processes	GO:0009206	purine ribonucleoside triphosphate biosynthetic process	-3.28058	-1.84966	9/171	506,509,3098,5211,5214,9631,9688,23165,23279	ATP5F1B,ATP5F1C,HK1,PFKL,PFKP,NUP155,NUP93,NUP205,NUP160
7_Member	GO Biological Processes	GO:0009145	purine nucleoside triphosphate biosynthetic process	-3.26228	-1.8336	9/172	506,509,3098,5211,5214,9631,9688,23165,23279	ATP5F1B,ATP5F1C,HK1,PFKL,PFKP,NUP155,NUP93,NUP205,NUP160
7_Member	GO Biological Processes	GO:0009135	purine nucleoside diphosphate metabolic process	-3.22793	-1.80634	8/139	3098,5211,5214,9414,9631,9688,23165,23279	HK1,PFKL,PFKP,TJP2,NUP155,NUP93,NUP205,NUP160
7_Member	GO Biological Processes	GO:0009179	purine ribonucleoside diphosphate metabolic process	-3.22793	-1.80634	8/139	3098,5211,5214,9414,9631,9688,23165,23279	HK1,PFKL,PFKP,TJP2,NUP155,NUP93,NUP205,NUP160
7_Member	Reactome Gene Sets	R-HSA-3108214	SUMOylation of DNA damage response and repair proteins	-3.22727	-1.80634	6/77	8243,9126,9631,9688,23165,23279	SMC1A,SMC3,NUP155,NUP93,NUP205,NUP160
7_Member	Reactome Gene Sets	R-HSA-72306	tRNA processing	-3.21676	-1.79857	7/107	1653,2058,5901,9631,9688,23165,23279	DDX1,EPRS1,RAN,NUP155,NUP93,NUP205,NUP160
7_Member	GO Biological Processes	GO:0051186	cofactor metabolic process	-3.20268	-1.78991	19/609	47,2181,2182,2618,3098,4522,5211,5214,5226,6319,6513,9588,9631,9688,11332,23165,23279,23530,23597	ACLY,ACSL3,ACSL4,GART,HK1,MTHFD1,PFKL,PFKP,PGD,SCD,SLC2A1,PRDX6,NUP155,NUP93,ACOT7,NUP205,NUP160,NNT,ACOT9
7_Member	GO Biological Processes	GO:0009185	ribonucleoside diphosphate metabolic process	-3.18699	-1.77529	8/141	3098,5211,5214,9414,9631,9688,23165,23279	HK1,PFKL,PFKP,TJP2,NUP155,NUP93,NUP205,NUP160
7_Member	Reactome Gene Sets	R-HSA-2980766	Nuclear Envelope Breakdown	-3.18527	-1.77411	5/52	983,9631,9688,23165,23279	CDK1,NUP155,NUP93,NUP205,NUP160
7_Member	GO Biological Processes	GO:1900034	regulation of cellular response to heat	-3.1679	-1.76102	6/79	817,3337,9631,9688,23165,23279	CAMK2D,DNAJB1,NUP155,NUP93,NUP205,NUP160
7_Member	Reactome Gene Sets	R-HSA-68875	Mitotic Prophase	-3.1668	-1.76044	8/142	983,5862,9631,9688,10051,10592,23165,23279	CDK1,RAB2A,NUP155,NUP93,SMC4,SMC2,NUP205,NUP160
7_Member	Reactome Gene Sets	R-HSA-170822	Regulation of Glucokinase by Glucokinase Regulatory Protein	-3.12432	-1.72377	4/31	9631,9688,23165,23279	NUP155,NUP93,NUP205,NUP160
7_Member	Reactome Gene Sets	R-HSA-5619107	Defective TPR may confer susceptibility towards thyroid papillary carcinoma (TPC)	-3.12432	-1.72377	4/31	9631,9688,23165,23279	NUP155,NUP93,NUP205,NUP160
7_Member	GO Biological Processes	GO:0006096	glycolytic process	-3.03082	-1.64923	7/115	3098,5211,5214,9631,9688,23165,23279	HK1,PFKL,PFKP,NUP155,NUP93,NUP205,NUP160
7_Member	GO Biological Processes	GO:0006757	ATP generation from ADP	-3.00871	-1.63211	7/116	3098,5211,5214,9631,9688,23165,23279	HK1,PFKL,PFKP,NUP155,NUP93,NUP205,NUP160
7_Member	Reactome Gene Sets	R-HSA-159227	Transport of the SLBP independent Mature mRNA	-2.96957	-1.59986	4/34	9631,9688,23165,23279	NUP155,NUP93,NUP205,NUP160
7_Member	Reactome Gene Sets	R-HSA-4085377	SUMOylation of SUMOylation proteins	-2.96957	-1.59986	4/34	9631,9688,23165,23279	NUP155,NUP93,NUP205,NUP160
7_Member	GO Biological Processes	GO:0042866	pyruvate biosynthetic process	-2.9438	-1.57554	7/119	3098,5211,5214,9631,9688,23165,23279	HK1,PFKL,PFKP,NUP155,NUP93,NUP205,NUP160
7_Member	GO Biological Processes	GO:0019362	pyridine nucleotide metabolic process	-2.92326	-1.55946	9/192	3098,5211,5214,5226,9631,9688,23165,23279,23530	HK1,PFKL,PFKP,PGD,NUP155,NUP93,NUP205,NUP160,NNT
7_Member	GO Biological Processes	GO:0046496	nicotinamide nucleotide metabolic process	-2.92326	-1.55946	9/192	3098,5211,5214,5226,9631,9688,23165,23279,23530	HK1,PFKL,PFKP,PGD,NUP155,NUP93,NUP205,NUP160,NNT
7_Member	Reactome Gene Sets	R-HSA-159230	Transport of the SLBP Dependant Mature mRNA	-2.92143	-1.55946	4/35	9631,9688,23165,23279	NUP155,NUP93,NUP205,NUP160
7_Member	Reactome Gene Sets	R-HSA-3371556	Cellular response to heat stress	-2.89607	-1.53933	6/89	817,3337,9631,9688,23165,23279	CAMK2D,DNAJB1,NUP155,NUP93,NUP205,NUP160
7_Member	GO Biological Processes	GO:0032787	monocarboxylic acid metabolic process	-2.8637	-1.51078	19/651	47,2181,2182,3098,5211,5214,5226,6319,7416,9123,9415,9631,9688,10613,11160,11332,23165,23279,26227	ACLY,ACSL3,ACSL4,HK1,PFKL,PFKP,PGD,SCD,VDAC1,SLC16A3,FADS2,NUP155,NUP93,ERLIN1,ERLIN2,ACOT7,NUP205,NUP160,PHGDH
7_Member	GO Biological Processes	GO:0009132	nucleoside diphosphate metabolic process	-2.84919	-1.49903	8/159	3098,5211,5214,9414,9631,9688,23165,23279	HK1,PFKL,PFKP,TJP2,NUP155,NUP93,NUP205,NUP160
7_Member	GO Biological Processes	GO:0043467	regulation of generation of precursor metabolites and energy	-2.84919	-1.49903	8/159	387,983,5500,9631,9688,10131,23165,23279	RHOA,CDK1,PPP1CB,NUP155,NUP93,TRAP1,NUP205,NUP160
7_Member	GO Biological Processes	GO:1903578	regulation of ATP metabolic process	-2.84006	-1.49177	7/124	387,983,9631,9688,10059,23165,23279	RHOA,CDK1,NUP155,NUP93,DNM1L,NUP205,NUP160
7_Member	GO Biological Processes	GO:0072524	pyridine-containing compound metabolic process	-2.81553	-1.46955	9/199	3098,5211,5214,5226,9631,9688,23165,23279,23530	HK1,PFKL,PFKP,PGD,NUP155,NUP93,NUP205,NUP160,NNT
7_Member	Reactome Gene Sets	R-HSA-3232142	SUMOylation of ubiquitinylation proteins	-2.78598	-1.4446	4/38	9631,9688,23165,23279	NUP155,NUP93,NUP205,NUP160
7_Member	GO Biological Processes	GO:0046031	ADP metabolic process	-2.78033	-1.43986	7/127	3098,5211,5214,9631,9688,23165,23279	HK1,PFKL,PFKP,NUP155,NUP93,NUP205,NUP160
7_Member	GO Biological Processes	GO:0009266	response to temperature stimulus	-2.74947	-1.41399	10/244	488,817,1965,3301,3337,7057,9631,9688,23165,23279	ATP2A2,CAMK2D,EIF2S1,DNAJA1,DNAJB1,THBS1,NUP155,NUP93,NUP205,NUP160
7_Member	Reactome Gene Sets	R-HSA-5619102	SLC transporter disorders	-2.68154	-1.35895	6/98	3098,6513,9631,9688,23165,23279	HK1,SLC2A1,NUP155,NUP93,NUP205,NUP160
7_Member	Reactome Gene Sets	R-HSA-159231	Transport of Mature mRNA Derived from an Intronless Transcript	-2.66232	-1.34278	4/41	9631,9688,23165,23279	NUP155,NUP93,NUP205,NUP160
7_Member	GO Biological Processes	GO:0005975	carbohydrate metabolic process	-2.64862	-1.33384	18/629	1213,1468,3098,5211,5214,5226,5500,5501,5834,6513,7358,8291,8402,9631,9688,23165,23193,23279	CLTC,SLC25A10,HK1,PFKL,PFKP,PGD,PPP1CB,PPP1CC,PYGB,SLC2A1,UGDH,DYSF,SLC25A11,NUP155,NUP93,NUP205,GANAB,NUP160
7_Member	GO Biological Processes	GO:0006165	nucleoside diphosphate phosphorylation	-2.6477	-1.33335	7/134	3098,5211,5214,9631,9688,23165,23279	HK1,PFKL,PFKP,NUP155,NUP93,NUP205,NUP160
7_Member	GO Biological Processes	GO:0006733	oxidoreduction coenzyme metabolic process	-2.6423	-1.32859	9/211	3098,5211,5214,5226,9631,9688,23165,23279,23530	HK1,PFKL,PFKP,PGD,NUP155,NUP93,NUP205,NUP160,NNT
7_Member	Reactome Gene Sets	R-HSA-3371453	Regulation of HSF1-mediated heat shock response	-2.6297	-1.3194	5/69	3337,9631,9688,23165,23279	DNAJB1,NUP155,NUP93,NUP205,NUP160
7_Member	Reactome Gene Sets	R-HSA-159234	Transport of Mature mRNAs Derived from Intronless Transcripts	-2.62341	-1.3146	4/42	9631,9688,23165,23279	NUP155,NUP93,NUP205,NUP160
7_Member	GO Biological Processes	GO:0046939	nucleotide phosphorylation	-2.61144	-1.3039	7/136	3098,5211,5214,9631,9688,23165,23279	HK1,PFKL,PFKP,NUP155,NUP93,NUP205,NUP160
7_Member	GO Biological Processes	GO:0046931	pore complex assembly	-2.57544	-1.27546	3/21	7203,9688,23165	CCT3,NUP93,NUP205
7_Member	Reactome Gene Sets	R-HSA-4615885	SUMOylation of DNA replication proteins	-2.51283	-1.22189	4/45	9631,9688,23165,23279	NUP155,NUP93,NUP205,NUP160
7_Member	Reactome Gene Sets	R-HSA-159236	Transport of Mature mRNA derived from an Intron-Containing Transcript	-2.47163	-1.18474	5/75	9631,9688,9775,23165,23279	NUP155,NUP93,EIF4A3,NUP205,NUP160
7_Member	GO Biological Processes	GO:1900542	regulation of purine nucleotide metabolic process	-2.45642	-1.17514	7/145	387,983,9631,9688,10059,23165,23279	RHOA,CDK1,NUP155,NUP93,DNM1L,NUP205,NUP160
7_Member	GO Biological Processes	GO:0009166	nucleotide catabolic process	-2.45528	-1.1744	8/184	3098,5211,5214,9631,9688,11332,23165,23279	HK1,PFKL,PFKP,NUP155,NUP93,ACOT7,NUP205,NUP160
7_Member	Reactome Gene Sets	R-HSA-168325	Viral Messenger RNA Synthesis	-2.44378	-1.16803	4/47	9631,9688,23165,23279	NUP155,NUP93,NUP205,NUP160
7_Member	Reactome Gene Sets	R-HSA-4570464	SUMOylation of RNA binding proteins	-2.44378	-1.16803	4/47	9631,9688,23165,23279	NUP155,NUP93,NUP205,NUP160
7_Member	GO Biological Processes	GO:0034404	nucleobase-containing small molecule biosynthetic process	-2.4314	-1.15644	9/227	790,3098,5211,5214,9631,9688,11332,23165,23279	CAD,HK1,PFKL,PFKP,NUP155,NUP93,ACOT7,NUP205,NUP160
7_Member	GO Biological Processes	GO:0019359	nicotinamide nucleotide biosynthetic process	-2.42368	-1.14951	7/147	3098,5211,5214,9631,9688,23165,23279	HK1,PFKL,PFKP,NUP155,NUP93,NUP205,NUP160
7_Member	GO Biological Processes	GO:0019363	pyridine nucleotide biosynthetic process	-2.42368	-1.14951	7/147	3098,5211,5214,9631,9688,23165,23279	HK1,PFKL,PFKP,NUP155,NUP93,NUP205,NUP160
7_Member	GO Biological Processes	GO:0006406	mRNA export from nucleus	-2.39242	-1.12214	6/112	5976,9631,9688,9775,23165,23279	UPF1,NUP155,NUP93,EIF4A3,NUP205,NUP160
7_Member	GO Biological Processes	GO:0071427	mRNA-containing ribonucleoprotein complex export from nucleus	-2.39242	-1.12214	6/112	5976,9631,9688,9775,23165,23279	UPF1,NUP155,NUP93,EIF4A3,NUP205,NUP160
7_Member	GO Biological Processes	GO:0006140	regulation of nucleotide metabolic process	-2.39152	-1.12202	7/149	387,983,9631,9688,10059,23165,23279	RHOA,CDK1,NUP155,NUP93,DNM1L,NUP205,NUP160
7_Member	GO Biological Processes	GO:0072525	pyridine-containing compound biosynthetic process	-2.37566	-1.10809	7/150	3098,5211,5214,9631,9688,23165,23279	HK1,PFKL,PFKP,NUP155,NUP93,NUP205,NUP160
7_Member	GO Biological Processes	GO:1901292	nucleoside phosphate catabolic process	-2.37137	-1.10496	8/190	3098,5211,5214,9631,9688,11332,23165,23279	HK1,PFKL,PFKP,NUP155,NUP93,ACOT7,NUP205,NUP160
7_Member	Reactome Gene Sets	R-HSA-72202	Transport of Mature Transcript to Cytoplasm	-2.26135	-1.00969	5/84	9631,9688,9775,23165,23279	NUP155,NUP93,EIF4A3,NUP205,NUP160
7_Member	Reactome Gene Sets	R-HSA-191859	snRNP Assembly	-2.25569	-1.0081	4/53	9631,9688,23165,23279	NUP155,NUP93,NUP205,NUP160
7_Member	Reactome Gene Sets	R-HSA-194441	Metabolism of non-coding RNA	-2.25569	-1.0081	4/53	9631,9688,23165,23279	NUP155,NUP93,NUP205,NUP160
7_Member	GO Biological Processes	GO:0046434	organophosphate catabolic process	-2.17349	-0.937738	9/249	3098,5211,5214,9588,9631,9688,11332,23165,23279	HK1,PFKL,PFKP,PRDX6,NUP155,NUP93,ACOT7,NUP205,NUP160
7_Member	GO Biological Processes	GO:0043470	regulation of carbohydrate catabolic process	-2.13606	-0.908623	5/90	5500,9631,9688,23165,23279	PPP1CB,NUP155,NUP93,NUP205,NUP160
7_Member	GO Biological Processes	GO:0006997	nucleus organization	-2.00574	-0.796883	6/135	983,6732,9631,9688,10015,23165	CDK1,SRPK1,NUP155,NUP93,PDCD6IP,NUP205
8_Summary	Reactome Gene Sets	R-HSA-379716	Cytosolic tRNA aminoacylation	-16.1886	-13.689	12/24	1615,2058,2193,3376,3735,4141,4677,5464,7407,7965,10056,51520,790,2618,2673,2746,4522,5352,5702,5705,5706,5708,5709,5713,5832,9861,26227,1968,6193,6203,1653	DARS1,EPRS1,FARSA,IARS1,KARS1,MARS1,NARS1,PPA1,VARS1,AIMP2,FARSB,LARS1,CAD,GART,GFPT1,GLUD1,MTHFD1,PLOD2,PSMC3,PSMC5,PSMC6,PSMD2,PSMD3,PSMD7,ALDH18A1,PSMD6,PHGDH,EIF2S3,RPS5,RPS9,DDX1
8_Member	Reactome Gene Sets	R-HSA-379716	Cytosolic tRNA aminoacylation	-16.1886	-13.689	12/24	1615,2058,2193,3376,3735,4141,4677,5464,7407,7965,10056,51520	DARS1,EPRS1,FARSA,IARS1,KARS1,MARS1,NARS1,PPA1,VARS1,AIMP2,FARSB,LARS1
8_Member	Reactome Gene Sets	R-HSA-379724	tRNA Aminoacylation	-12.6707	-10.2547	12/42	1615,2058,2193,3376,3735,4141,4677,5464,7407,7965,10056,51520	DARS1,EPRS1,FARSA,IARS1,KARS1,MARS1,NARS1,PPA1,VARS1,AIMP2,FARSB,LARS1
8_Member	GO Biological Processes	GO:0006520	cellular amino acid metabolic process	-12.3052	-9.92061	27/357	790,1615,2058,2193,2618,2673,2746,3376,3735,4141,4522,4677,5352,5464,5702,5705,5706,5708,5709,5713,5832,7407,7965,9861,10056,26227,51520	CAD,DARS1,EPRS1,FARSA,GART,GFPT1,GLUD1,IARS1,KARS1,MARS1,MTHFD1,NARS1,PLOD2,PPA1,PSMC3,PSMC5,PSMC6,PSMD2,PSMD3,PSMD7,ALDH18A1,VARS1,AIMP2,PSMD6,FARSB,PHGDH,LARS1
8_Member	GO Biological Processes	GO:0006418	tRNA aminoacylation for protein translation	-12.2712	-9.89162	12/45	1615,2058,2193,3376,3735,4141,4677,5464,7407,7965,10056,51520	DARS1,EPRS1,FARSA,IARS1,KARS1,MARS1,NARS1,PPA1,VARS1,AIMP2,FARSB,LARS1
8_Member	GO Biological Processes	GO:0043039	tRNA aminoacylation	-11.9026	-9.57024	12/48	1615,2058,2193,3376,3735,4141,4677,5464,7407,7965,10056,51520	DARS1,EPRS1,FARSA,IARS1,KARS1,MARS1,NARS1,PPA1,VARS1,AIMP2,FARSB,LARS1
8_Member	GO Biological Processes	GO:0043038	amino acid activation	-11.7858	-9.4579	12/49	1615,2058,2193,3376,3735,4141,4677,5464,7407,7965,10056,51520	DARS1,EPRS1,FARSA,IARS1,KARS1,MARS1,NARS1,PPA1,VARS1,AIMP2,FARSB,LARS1
8_Member	CORUM	CORUM:3040	Multisynthetase complex	-10.6369	-8.38595	7/11	1615,2058,3376,3735,4141,7965,51520	DARS1,EPRS1,IARS1,KARS1,MARS1,AIMP2,LARS1
8_Member	KEGG Pathway	hsa00970	Aminoacyl-tRNA biosynthesis	-7.74937	-5.71357	10/66	1615,2058,2193,3376,3735,4141,4677,7407,10056,51520	DARS1,EPRS1,FARSA,IARS1,KARS1,MARS1,NARS1,VARS1,FARSB,LARS1
8_Member	GO Biological Processes	GO:0006450	regulation of translational fidelity	-6.59416	-4.66775	6/21	1968,3376,6193,6203,7407,51520	EIF2S3,IARS1,RPS5,RPS9,VARS1,LARS1
8_Member	GO Biological Processes	GO:0006399	tRNA metabolic process	-5.72217	-3.90957	13/190	1615,1653,2058,2193,3376,3735,4141,4677,5464,7407,7965,10056,51520	DARS1,DDX1,EPRS1,FARSA,IARS1,KARS1,MARS1,NARS1,PPA1,VARS1,AIMP2,FARSB,LARS1
8_Member	GO Biological Processes	GO:0106074	aminoacyl-tRNA metabolism involved in translational fidelity	-3.20843	-1.7949	3/13	3376,7407,51520	IARS1,VARS1,LARS1
9_Summary	GO Biological Processes	GO:0002181	cytoplasmic translation	-14.7745	-12.3127	18/101	1968,1973,2107,3646,4733,4736,6142,6154,6156,8662,8663,8664,8665,8668,8894,51386,51441,54505,9775,1965,4035,5901,10211	EIF2S3,EIF4A1,ETF1,EIF3E,DRG1,RPL10A,RPL18A,RPL26,RPL30,EIF3B,EIF3C,EIF3D,EIF3F,EIF3I,EIF2S2,EIF3L,YTHDF2,DHX29,EIF4A3,EIF2S1,LRP1,RAN,FLOT1
9_Member	GO Biological Processes	GO:0002181	cytoplasmic translation	-14.7745	-12.3127	18/101	1968,1973,2107,3646,4733,4736,6142,6154,6156,8662,8663,8664,8665,8668,8894,51386,51441,54505	EIF2S3,EIF4A1,ETF1,EIF3E,DRG1,RPL10A,RPL18A,RPL26,RPL30,EIF3B,EIF3C,EIF3D,EIF3F,EIF3I,EIF2S2,EIF3L,YTHDF2,DHX29
9_Member	GO Biological Processes	GO:0002183	cytoplasmic translational initiation	-14.1175	-11.6735	12/33	1968,1973,3646,8662,8663,8664,8665,8668,8894,51386,51441,54505	EIF2S3,EIF4A1,EIF3E,EIF3B,EIF3C,EIF3D,EIF3F,EIF3I,EIF2S2,EIF3L,YTHDF2,DHX29
9_Member	GO Biological Processes	GO:0001732	formation of cytoplasmic translation initiation complex	-10.9482	-8.6705	8/16	3646,8662,8663,8664,8665,8668,8894,51386	EIF3E,EIF3B,EIF3C,EIF3D,EIF3F,EIF3I,EIF2S2,EIF3L
9_Member	CORUM	CORUM:742	eIF3 complex (EIF3S6, EIF3S5, EIF3S4, EIF3S3, EIF3S6IP, EIF3S2, EIF3S9, EIF3S12, EIF3S10, EIF3S8,	-10.2617	-8.03247	7/12	3646,8662,8663,8664,8665,8668,51386	EIF3E,EIF3B,EIF3C,EIF3D,EIF3F,EIF3I,EIF3L
9_Member	CORUM	CORUM:1097	eIF3 complex (EIF3S6, EIF3S5, EIF3S4, EIF3S3, EIF3S6IP, EIF3S2, EIF3S9, EIF3S12, EIF3S10, EIF3S8,	-9.9309	-7.71216	7/13	3646,8662,8663,8664,8665,8668,51386	EIF3E,EIF3B,EIF3C,EIF3D,EIF3F,EIF3I,EIF3L
9_Member	GO Biological Processes	GO:1902415	regulation of mRNA binding	-5.2034	-3.47758	4/10	3646,8663,8664,9775	EIF3E,EIF3C,EIF3D,EIF4A3
9_Member	GO Biological Processes	GO:1905214	regulation of RNA binding	-4.84025	-3.18578	4/12	3646,8663,8664,9775	EIF3E,EIF3C,EIF3D,EIF4A3
9_Member	CORUM	CORUM:4392	EIF3 complex (EIF3A, EIF3B, EIF3G, EIF3I, EIF3C)	-4.63012	-3.00562	3/5	8662,8663,8668	EIF3B,EIF3C,EIF3I
9_Member	GO Biological Processes	GO:0075525	viral translational termination-reinitiation	-4.63012	-3.00562	3/5	8662,8664,51386	EIF3B,EIF3D,EIF3L
9_Member	GO Biological Processes	GO:0019081	viral translation	-4.41355	-2.82684	4/15	8662,8664,8665,51386	EIF3B,EIF3D,EIF3F,EIF3L
9_Member	GO Biological Processes	GO:1902416	positive regulation of mRNA binding	-3.89495	-2.38135	3/8	3646,8663,8664	EIF3E,EIF3C,EIF3D
9_Member	GO Biological Processes	GO:1905216	positive regulation of RNA binding	-3.7232	-2.23788	3/9	3646,8663,8664	EIF3E,EIF3C,EIF3D
9_Member	GO Biological Processes	GO:0075522	IRES-dependent viral translational initiation	-3.57263	-2.1054	3/10	8662,8664,8665	EIF3B,EIF3D,EIF3F
9_Member	GO Biological Processes	GO:0051099	positive regulation of binding	-2.01997	-0.80773	7/175	1965,3646,4035,5901,8663,8664,10211	EIF2S1,EIF3E,LRP1,RAN,EIF3C,EIF3D,FLOT1
10_Summary	GO Biological Processes	GO:0034660	ncRNA metabolic process	-13.9967	-11.5584	36/564	103,1615,1653,2058,2193,3376,3735,4141,4677,4736,5464,5901,6125,6130,6154,6187,6203,6229,6895,7407,7965,8575,8886,9775,10056,10521,22984,26156,27044,27161,51520,54464,55661,65083,84365,192669,1654,6059,6122,6134,6193,22907,54505,55299	ADAR,DARS1,DDX1,EPRS1,FARSA,IARS1,KARS1,MARS1,NARS1,RPL10A,PPA1,RAN,RPL5,RPL7A,RPL26,RPS2,RPS9,RPS24,TARBP2,VARS1,AIMP2,PRKRA,DDX18,EIF4A3,FARSB,DDX17,PDCD11,RSL1D1,SND1,AGO2,LARS1,XRN1,DDX27,NOL6,NIFK,AGO3,DDX3X,ABCE1,RPL3,RPL10,RPS5,DHX30,DHX29,BRIX1
10_Member	GO Biological Processes	GO:0034660	ncRNA metabolic process	-13.9967	-11.5584	36/564	103,1615,1653,2058,2193,3376,3735,4141,4677,4736,5464,5901,6125,6130,6154,6187,6203,6229,6895,7407,7965,8575,8886,9775,10056,10521,22984,26156,27044,27161,51520,54464,55661,65083,84365,192669	ADAR,DARS1,DDX1,EPRS1,FARSA,IARS1,KARS1,MARS1,NARS1,RPL10A,PPA1,RAN,RPL5,RPL7A,RPL26,RPS2,RPS9,RPS24,TARBP2,VARS1,AIMP2,PRKRA,DDX18,EIF4A3,FARSB,DDX17,PDCD11,RSL1D1,SND1,AGO2,LARS1,XRN1,DDX27,NOL6,NIFK,AGO3
10_Member	GO Biological Processes	GO:0042254	ribosome biogenesis	-10.7331	-8.47438	23/298	1654,4736,5901,6059,6122,6125,6130,6134,6154,6187,6193,6203,6229,8886,9775,10521,22907,22984,26156,54505,55299,55661,65083	DDX3X,RPL10A,RAN,ABCE1,RPL3,RPL5,RPL7A,RPL10,RPL26,RPS2,RPS5,RPS9,RPS24,DDX18,EIF4A3,DDX17,DHX30,PDCD11,RSL1D1,DHX29,BRIX1,DDX27,NOL6
10_Member	GO Biological Processes	GO:0034470	ncRNA processing	-7.20868	-5.22403	21/383	103,1653,3735,4736,6125,6130,6154,6187,6203,6229,6895,8575,8886,9775,10521,22984,26156,27161,55661,65083,192669	ADAR,DDX1,KARS1,RPL10A,RPL5,RPL7A,RPL26,RPS2,RPS9,RPS24,TARBP2,PRKRA,DDX18,EIF4A3,DDX17,PDCD11,RSL1D1,AGO2,DDX27,NOL6,AGO3
10_Member	GO Biological Processes	GO:0016072	rRNA metabolic process	-7.11591	-5.13922	17/256	4141,4736,6125,6130,6154,6187,6203,6229,8886,9775,10521,22984,26156,54464,55661,65083,84365	MARS1,RPL10A,RPL5,RPL7A,RPL26,RPS2,RPS9,RPS24,DDX18,EIF4A3,DDX17,PDCD11,RSL1D1,XRN1,DDX27,NOL6,NIFK
10_Member	GO Biological Processes	GO:0006364	rRNA processing	-5.81345	-3.99541	14/217	4736,6125,6130,6154,6187,6203,6229,8886,9775,10521,22984,26156,55661,65083	RPL10A,RPL5,RPL7A,RPL26,RPS2,RPS9,RPS24,DDX18,EIF4A3,DDX17,PDCD11,RSL1D1,DDX27,NOL6
11_Summary	Reactome Gene Sets	R-HSA-5653656	Vesicle-mediated transport	-12.3891	-9.99429	37/673	161,372,382,738,811,829,830,832,1173,1213,1314,1315,1778,1783,4035,4627,4641,5870,5872,5878,7184,7879,8655,8766,9276,9632,9698,10096,10381,10525,11021,22820,22930,23011,23299,51552,84617,1650,2673,2923,3703,6184,8813,23193,3301,3337,2181,5862,83871	AP2A2,ARCN1,ARF6,VPS51,CALR,CAPZA1,CAPZA2,CAPZB,AP2M1,CLTC,COPA,COPB1,DYNC1H1,DYNC1LI2,LRP1,MYH9,MYO1C,RAB6A,RAB13,RAB5C,HSP90B1,RAB7A,DYNLL1,RAB11A,COPB2,SEC24C,PUM1,ACTR3,TUBB3,HYOU1,RAB35,COPG1,RAB3GAP1,RAB21,BICD2,RAB14,TUBB6,DDOST,GFPT1,PDIA3,STT3A,RPN1,DPM1,GANAB,DNAJA1,DNAJB1,ACSL3,RAB2A,RAB34
11_Member	Reactome Gene Sets	R-HSA-5653656	Vesicle-mediated transport	-12.3891	-9.99429	37/673	161,372,382,738,811,829,830,832,1173,1213,1314,1315,1778,1783,4035,4627,4641,5870,5872,5878,7184,7879,8655,8766,9276,9632,9698,10096,10381,10525,11021,22820,22930,23011,23299,51552,84617	AP2A2,ARCN1,ARF6,VPS51,CALR,CAPZA1,CAPZA2,CAPZB,AP2M1,CLTC,COPA,COPB1,DYNC1H1,DYNC1LI2,LRP1,MYH9,MYO1C,RAB6A,RAB13,RAB5C,HSP90B1,RAB7A,DYNLL1,RAB11A,COPB2,SEC24C,PUM1,ACTR3,TUBB3,HYOU1,RAB35,COPG1,RAB3GAP1,RAB21,BICD2,RAB14,TUBB6
11_Member	Reactome Gene Sets	R-HSA-8856688	Golgi-to-ER retrograde transport	-10.4817	-8.23813	16/133	372,829,830,832,1314,1315,1778,1783,5870,8655,9276,10381,22820,22930,23299,84617	ARCN1,CAPZA1,CAPZA2,CAPZB,COPA,COPB1,DYNC1H1,DYNC1LI2,RAB6A,DYNLL1,COPB2,TUBB3,COPG1,RAB3GAP1,BICD2,TUBB6
11_Member	Reactome Gene Sets	R-HSA-199991	Membrane Trafficking	-10.4533	-8.21337	33/634	161,372,382,738,829,830,832,1173,1213,1314,1315,1778,1783,4627,4641,5870,5872,5878,7879,8655,8766,9276,9632,9698,10096,10381,11021,22820,22930,23011,23299,51552,84617	AP2A2,ARCN1,ARF6,VPS51,CAPZA1,CAPZA2,CAPZB,AP2M1,CLTC,COPA,COPB1,DYNC1H1,DYNC1LI2,MYH9,MYO1C,RAB6A,RAB13,RAB5C,RAB7A,DYNLL1,RAB11A,COPB2,SEC24C,PUM1,ACTR3,TUBB3,RAB35,COPG1,RAB3GAP1,RAB21,BICD2,RAB14,TUBB6
11_Member	Reactome Gene Sets	R-HSA-6811436	COPI-independent Golgi-to-ER retrograde traffic	-10.2005	-7.97477	11/51	829,830,832,1778,1783,5870,8655,10381,22930,23299,84617	CAPZA1,CAPZA2,CAPZB,DYNC1H1,DYNC1LI2,RAB6A,DYNLL1,TUBB3,RAB3GAP1,BICD2,TUBB6
11_Member	Reactome Gene Sets	R-HSA-446203	Asparagine N-linked glycosylation	-9.75048	-7.54864	22/304	372,811,829,830,832,1314,1315,1650,1778,1783,2673,2923,3703,6184,8655,8813,9276,9632,10381,22820,23193,84617	ARCN1,CALR,CAPZA1,CAPZA2,CAPZB,COPA,COPB1,DDOST,DYNC1H1,DYNC1LI2,GFPT1,PDIA3,STT3A,RPN1,DYNLL1,DPM1,COPB2,SEC24C,TUBB3,COPG1,GANAB,TUBB6
11_Member	Reactome Gene Sets	R-HSA-6807878	COPI-mediated anterograde transport	-8.99439	-6.8245	13/101	372,829,830,832,1314,1315,1778,1783,8655,9276,10381,22820,84617	ARCN1,CAPZA1,CAPZA2,CAPZB,COPA,COPB1,DYNC1H1,DYNC1LI2,DYNLL1,COPB2,TUBB3,COPG1,TUBB6
11_Member	Reactome Gene Sets	R-HSA-6811442	Intra-Golgi and retrograde Golgi-to-ER traffic	-8.64673	-6.50947	17/202	372,738,829,830,832,1314,1315,1778,1783,5870,8655,9276,10381,22820,22930,23299,84617	ARCN1,VPS51,CAPZA1,CAPZA2,CAPZB,COPA,COPB1,DYNC1H1,DYNC1LI2,RAB6A,DYNLL1,COPB2,TUBB3,COPG1,RAB3GAP1,BICD2,TUBB6
11_Member	Reactome Gene Sets	R-HSA-3371497	HSP90 chaperone cycle for steroid hormone receptors (SHR)	-8.55089	-6.43044	10/55	829,830,832,1778,1783,3301,3337,8655,10381,84617	CAPZA1,CAPZA2,CAPZB,DYNC1H1,DYNC1LI2,DNAJA1,DNAJB1,DYNLL1,TUBB3,TUBB6
11_Member	Reactome Gene Sets	R-HSA-199977	ER to Golgi Anterograde Transport	-7.64848	-5.62163	14/154	372,829,830,832,1314,1315,1778,1783,8655,9276,9632,10381,22820,84617	ARCN1,CAPZA1,CAPZA2,CAPZB,COPA,COPB1,DYNC1H1,DYNC1LI2,DYNLL1,COPB2,SEC24C,TUBB3,COPG1,TUBB6
11_Member	GO Biological Processes	GO:0048193	Golgi vesicle transport	-7.34475	-5.34161	21/376	372,738,829,830,832,1314,1315,1778,1783,2181,5862,5870,5872,8655,9276,9632,10525,22820,23299,51552,83871	ARCN1,VPS51,CAPZA1,CAPZA2,CAPZB,COPA,COPB1,DYNC1H1,DYNC1LI2,ACSL3,RAB2A,RAB6A,RAB13,DYNLL1,COPB2,SEC24C,HYOU1,COPG1,BICD2,RAB14,RAB34
11_Member	Reactome Gene Sets	R-HSA-948021	Transport to the Golgi and subsequent modification	-6.64967	-4.71796	14/185	372,829,830,832,1314,1315,1778,1783,8655,9276,9632,10381,22820,84617	ARCN1,CAPZA1,CAPZA2,CAPZB,COPA,COPB1,DYNC1H1,DYNC1LI2,DYNLL1,COPB2,SEC24C,TUBB3,COPG1,TUBB6
11_Member	GO Biological Processes	GO:0006888	ER to Golgi vesicle-mediated transport	-5.9093	-4.08156	14/213	372,829,830,832,1314,1315,1778,1783,5862,8655,9276,9632,10525,22820	ARCN1,CAPZA1,CAPZA2,CAPZB,COPA,COPB1,DYNC1H1,DYNC1LI2,RAB2A,DYNLL1,COPB2,SEC24C,HYOU1,COPG1
11_Member	GO Biological Processes	GO:0006891	intra-Golgi vesicle-mediated transport	-4.07007	-2.53344	5/34	1314,1315,5870,9276,22820	COPA,COPB1,RAB6A,COPB2,COPG1
11_Member	GO Biological Processes	GO:0006890	retrograde vesicle-mediated transport, Golgi to ER	-3.7675	-2.27382	7/87	372,1314,1315,5870,9276,22820,23299	ARCN1,COPA,COPB1,RAB6A,COPB2,COPG1,BICD2
11_Member	Reactome Gene Sets	R-HSA-6811434	COPI-dependent Golgi-to-ER retrograde traffic	-3.42071	-1.97317	7/99	372,1314,1315,9276,10381,22820,84617	ARCN1,COPA,COPB1,COPB2,TUBB3,COPG1,TUBB6
12_Summary	GO Biological Processes	GO:0036230	granulocyte activation	-12.3437	-9.95404	32/507	47,161,387,1315,1509,1650,1654,1778,3608,3735,5211,5478,5702,5708,5709,5713,5834,5870,5878,5908,7520,7879,8655,8826,9588,9861,9961,10487,23191,51552,55832,203068,8291,1653,87,488,2771,4627,7057,10059,22930,4035,4436	ACLY,AP2A2,RHOA,COPB1,CTSD,DDOST,DDX3X,DYNC1H1,ILF2,KARS1,PFKL,PPIA,PSMC3,PSMD2,PSMD3,PSMD7,PYGB,RAB6A,RAB5C,RAP1B,XRCC5,RAB7A,DYNLL1,IQGAP1,PRDX6,PSMD6,MVP,CAP1,CYFIP1,RAB14,CAND1,TUBB,DYSF,DDX1,ACTN1,ATP2A2,GNAI2,MYH9,THBS1,DNM1L,RAB3GAP1,LRP1,MSH2
12_Member	GO Biological Processes	GO:0036230	granulocyte activation	-12.3437	-9.95404	32/507	47,161,387,1315,1509,1650,1654,1778,3608,3735,5211,5478,5702,5708,5709,5713,5834,5870,5878,5908,7520,7879,8655,8826,9588,9861,9961,10487,23191,51552,55832,203068	ACLY,AP2A2,RHOA,COPB1,CTSD,DDOST,DDX3X,DYNC1H1,ILF2,KARS1,PFKL,PPIA,PSMC3,PSMD2,PSMD3,PSMD7,PYGB,RAB6A,RAB5C,RAP1B,XRCC5,RAB7A,DYNLL1,IQGAP1,PRDX6,PSMD6,MVP,CAP1,CYFIP1,RAB14,CAND1,TUBB
12_Member	Reactome Gene Sets	R-HSA-6798695	Neutrophil degranulation	-12.2308	-9.86112	31/480	47,161,387,1315,1509,1650,1654,1778,3608,5211,5478,5702,5708,5709,5713,5834,5870,5878,5908,7520,7879,8655,8826,9588,9861,9961,10487,23191,51552,55832,203068	ACLY,AP2A2,RHOA,COPB1,CTSD,DDOST,DDX3X,DYNC1H1,ILF2,PFKL,PPIA,PSMC3,PSMD2,PSMD3,PSMD7,PYGB,RAB6A,RAB5C,RAP1B,XRCC5,RAB7A,DYNLL1,IQGAP1,PRDX6,PSMD6,MVP,CAP1,CYFIP1,RAB14,CAND1,TUBB
12_Member	GO Biological Processes	GO:0002275	myeloid cell activation involved in immune response	-12.1765	-9.8116	33/547	47,161,387,1315,1509,1650,1654,1778,3608,3735,5211,5478,5702,5708,5709,5713,5834,5870,5878,5908,7520,7879,8291,8655,8826,9588,9861,9961,10487,23191,51552,55832,203068	ACLY,AP2A2,RHOA,COPB1,CTSD,DDOST,DDX3X,DYNC1H1,ILF2,KARS1,PFKL,PPIA,PSMC3,PSMD2,PSMD3,PSMD7,PYGB,RAB6A,RAB5C,RAP1B,XRCC5,RAB7A,DYSF,DYNLL1,IQGAP1,PRDX6,PSMD6,MVP,CAP1,CYFIP1,RAB14,CAND1,TUBB
12_Member	GO Biological Processes	GO:0043312	neutrophil degranulation	-12.0427	-9.6874	31/488	47,161,387,1315,1509,1650,1654,1778,3608,5211,5478,5702,5708,5709,5713,5834,5870,5878,5908,7520,7879,8655,8826,9588,9861,9961,10487,23191,51552,55832,203068	ACLY,AP2A2,RHOA,COPB1,CTSD,DDOST,DDX3X,DYNC1H1,ILF2,PFKL,PPIA,PSMC3,PSMD2,PSMD3,PSMD7,PYGB,RAB6A,RAB5C,RAP1B,XRCC5,RAB7A,DYNLL1,IQGAP1,PRDX6,PSMD6,MVP,CAP1,CYFIP1,RAB14,CAND1,TUBB
12_Member	GO Biological Processes	GO:0002283	neutrophil activation involved in immune response	-11.9732	-9.62719	31/491	47,161,387,1315,1509,1650,1654,1778,3608,5211,5478,5702,5708,5709,5713,5834,5870,5878,5908,7520,7879,8655,8826,9588,9861,9961,10487,23191,51552,55832,203068	ACLY,AP2A2,RHOA,COPB1,CTSD,DDOST,DDX3X,DYNC1H1,ILF2,PFKL,PPIA,PSMC3,PSMD2,PSMD3,PSMD7,PYGB,RAB6A,RAB5C,RAP1B,XRCC5,RAB7A,DYNLL1,IQGAP1,PRDX6,PSMD6,MVP,CAP1,CYFIP1,RAB14,CAND1,TUBB
12_Member	GO Biological Processes	GO:0042119	neutrophil activation	-11.7452	-9.42173	31/501	47,161,387,1315,1509,1650,1654,1778,3608,5211,5478,5702,5708,5709,5713,5834,5870,5878,5908,7520,7879,8655,8826,9588,9861,9961,10487,23191,51552,55832,203068	ACLY,AP2A2,RHOA,COPB1,CTSD,DDOST,DDX3X,DYNC1H1,ILF2,PFKL,PPIA,PSMC3,PSMD2,PSMD3,PSMD7,PYGB,RAB6A,RAB5C,RAP1B,XRCC5,RAB7A,DYNLL1,IQGAP1,PRDX6,PSMD6,MVP,CAP1,CYFIP1,RAB14,CAND1,TUBB
12_Member	GO Biological Processes	GO:0002446	neutrophil mediated immunity	-11.7227	-9.40794	31/502	47,161,387,1315,1509,1650,1654,1778,3608,5211,5478,5702,5708,5709,5713,5834,5870,5878,5908,7520,7879,8655,8826,9588,9861,9961,10487,23191,51552,55832,203068	ACLY,AP2A2,RHOA,COPB1,CTSD,DDOST,DDX3X,DYNC1H1,ILF2,PFKL,PPIA,PSMC3,PSMD2,PSMD3,PSMD7,PYGB,RAB6A,RAB5C,RAP1B,XRCC5,RAB7A,DYNLL1,IQGAP1,PRDX6,PSMD6,MVP,CAP1,CYFIP1,RAB14,CAND1,TUBB
12_Member	GO Biological Processes	GO:0002444	myeloid leukocyte mediated immunity	-11.2978	-9.00401	32/555	47,161,387,1315,1509,1650,1653,1654,1778,3608,5211,5478,5702,5708,5709,5713,5834,5870,5878,5908,7520,7879,8655,8826,9588,9861,9961,10487,23191,51552,55832,203068	ACLY,AP2A2,RHOA,COPB1,CTSD,DDOST,DDX1,DDX3X,DYNC1H1,ILF2,PFKL,PPIA,PSMC3,PSMD2,PSMD3,PSMD7,PYGB,RAB6A,RAB5C,RAP1B,XRCC5,RAB7A,DYNLL1,IQGAP1,PRDX6,PSMD6,MVP,CAP1,CYFIP1,RAB14,CAND1,TUBB
12_Member	GO Biological Processes	GO:0043299	leukocyte degranulation	-10.9703	-8.68857	31/537	47,161,387,1315,1509,1650,1654,1778,3608,5211,5478,5702,5708,5709,5713,5834,5870,5878,5908,7520,7879,8655,8826,9588,9861,9961,10487,23191,51552,55832,203068	ACLY,AP2A2,RHOA,COPB1,CTSD,DDOST,DDX3X,DYNC1H1,ILF2,PFKL,PPIA,PSMC3,PSMD2,PSMD3,PSMD7,PYGB,RAB6A,RAB5C,RAP1B,XRCC5,RAB7A,DYNLL1,IQGAP1,PRDX6,PSMD6,MVP,CAP1,CYFIP1,RAB14,CAND1,TUBB
12_Member	GO Biological Processes	GO:0045055	regulated exocytosis	-10.868	-8.60198	38/796	47,87,161,387,488,1315,1509,1650,1654,1778,2771,3608,4627,5211,5478,5702,5708,5709,5713,5834,5870,5878,5908,7057,7520,7879,8655,8826,9588,9861,9961,10059,10487,22930,23191,51552,55832,203068	ACLY,ACTN1,AP2A2,RHOA,ATP2A2,COPB1,CTSD,DDOST,DDX3X,DYNC1H1,GNAI2,ILF2,MYH9,PFKL,PPIA,PSMC3,PSMD2,PSMD3,PSMD7,PYGB,RAB6A,RAB5C,RAP1B,THBS1,XRCC5,RAB7A,DYNLL1,IQGAP1,PRDX6,PSMD6,MVP,DNM1L,CAP1,RAB3GAP1,CYFIP1,RAB14,CAND1,TUBB
12_Member	GO Biological Processes	GO:0002274	myeloid leukocyte activation	-10.7093	-8.45461	34/656	47,161,387,1315,1509,1650,1654,1778,3608,3735,5211,5478,5702,5708,5709,5713,5834,5870,5878,5908,7057,7520,7879,8291,8655,8826,9588,9861,9961,10487,23191,51552,55832,203068	ACLY,AP2A2,RHOA,COPB1,CTSD,DDOST,DDX3X,DYNC1H1,ILF2,KARS1,PFKL,PPIA,PSMC3,PSMD2,PSMD3,PSMD7,PYGB,RAB6A,RAB5C,RAP1B,THBS1,XRCC5,RAB7A,DYSF,DYNLL1,IQGAP1,PRDX6,PSMD6,MVP,CAP1,CYFIP1,RAB14,CAND1,TUBB
12_Member	GO Biological Processes	GO:0002263	cell activation involved in immune response	-10.33	-8.09724	35/715	47,161,387,1315,1509,1650,1654,1778,3608,3735,4035,4436,5211,5478,5702,5708,5709,5713,5834,5870,5878,5908,7520,7879,8291,8655,8826,9588,9861,9961,10487,23191,51552,55832,203068	ACLY,AP2A2,RHOA,COPB1,CTSD,DDOST,DDX3X,DYNC1H1,ILF2,KARS1,LRP1,MSH2,PFKL,PPIA,PSMC3,PSMD2,PSMD3,PSMD7,PYGB,RAB6A,RAB5C,RAP1B,XRCC5,RAB7A,DYSF,DYNLL1,IQGAP1,PRDX6,PSMD6,MVP,CAP1,CYFIP1,RAB14,CAND1,TUBB
12_Member	GO Biological Processes	GO:0002366	leukocyte activation involved in immune response	-9.7765	-7.57134	34/711	47,161,387,1315,1509,1650,1654,1778,3608,3735,4436,5211,5478,5702,5708,5709,5713,5834,5870,5878,5908,7520,7879,8291,8655,8826,9588,9861,9961,10487,23191,51552,55832,203068	ACLY,AP2A2,RHOA,COPB1,CTSD,DDOST,DDX3X,DYNC1H1,ILF2,KARS1,MSH2,PFKL,PPIA,PSMC3,PSMD2,PSMD3,PSMD7,PYGB,RAB6A,RAB5C,RAP1B,XRCC5,RAB7A,DYSF,DYNLL1,IQGAP1,PRDX6,PSMD6,MVP,CAP1,CYFIP1,RAB14,CAND1,TUBB
13_Summary	CORUM	CORUM:5183	DNA-PK-Ku-eIF2-NF90-NF45 complex	-12.2372	-9.86263	7/8	1965,1968,3608,3609,5591,7520,8894,54505	EIF2S1,EIF2S3,ILF2,ILF3,PRKDC,XRCC5,EIF2S2,DHX29
13_Member	CORUM	CORUM:5183	DNA-PK-Ku-eIF2-NF90-NF45 complex	-12.2372	-9.86263	7/8	1965,1968,3608,3609,5591,7520,8894	EIF2S1,EIF2S3,ILF2,ILF3,PRKDC,XRCC5,EIF2S2
13_Member	Reactome Gene Sets	R-HSA-72731	Recycling of eIF2:GDP	-3.89495	-2.38135	3/8	1965,1968,8894	EIF2S1,EIF2S3,EIF2S2
13_Member	GO Biological Processes	GO:0001731	formation of translation preinitiation complex	-3.7232	-2.23788	3/9	1968,8894,54505	EIF2S3,EIF2S2,DHX29
13_Member	Reactome Gene Sets	R-HSA-9648895	Response of EIF2AK1 (HRI) to heme deficiency	-3.01543	-1.63734	3/15	1965,1968,8894	EIF2S1,EIF2S3,EIF2S2
13_Member	Reactome Gene Sets	R-HSA-381042	PERK regulates gene expression	-2.05095	-0.834274	3/32	1965,1968,8894	EIF2S1,EIF2S3,EIF2S2
14_Summary	Reactome Gene Sets	R-HSA-5687128	MAPK6/MAPK4 signaling	-12.0344	-9.68377	15/89	983,3337,4343,5702,5705,5706,5708,5709,5713,9861,10642,23112,27161,27327,192669,1104,1778,1783,5501,5901,8243,8655,9126,9631,9688,10381,23165,23279,84617,161,1173,3836,5478,4173,4174,4175,4176,5500,5862,7283,10051,10592,203068,387,1213,3710,7520,10015,11198,10856,1965,1968,8894,10613,11160,3098,6513,817,5245,5908,8826,328,811,1654,3192,3276,4733,5591,6154,8766,9349,10432,23019,27044,51441,10657,1…	CDK1,DNAJB1,MOV10,PSMC3,PSMC5,PSMC6,PSMD2,PSMD3,PSMD7,PSMD6,IGF2BP1,TNRC6B,AGO2,TNRC6A,AGO3,RCC1,DYNC1H1,DYNC1LI2,PPP1CC,RAN,SMC1A,DYNLL1,SMC3,NUP155,NUP93,TUBB3,NUP205,NUP160,TUBB6,AP2A2,AP2M1,KPNA1,PPIA,MCM4,MCM5,MCM6,MCM7,PPP1CB,RAB2A,TUBG1,SMC4,SMC2,TUBB,RHOA,CLTC,ITPR3,XRCC5,PDCD6IP,SUPT16H,RUVBL2,EIF2S1,EIF2S3,EIF2S2,ERLIN1,ERLIN2,HK1,SLC2A1,CAMK2D,PHB,RAP1B,IQGAP1,APEX1,CALR,DDX3X,HNRNPU,P…
14_Member	Reactome Gene Sets	R-HSA-5687128	MAPK6/MAPK4 signaling	-12.0344	-9.68377	15/89	983,3337,4343,5702,5705,5706,5708,5709,5713,9861,10642,23112,27161,27327,192669	CDK1,DNAJB1,MOV10,PSMC3,PSMC5,PSMC6,PSMD2,PSMD3,PSMD7,PSMD6,IGF2BP1,TNRC6B,AGO2,TNRC6A,AGO3
14_Member	Reactome Gene Sets	R-HSA-68882	Mitotic Anaphase	-11.9506	-9.60925	22/235	983,1104,1778,1783,5501,5702,5705,5706,5708,5709,5713,5901,8243,8655,9126,9631,9688,9861,10381,23165,23279,84617	CDK1,RCC1,DYNC1H1,DYNC1LI2,PPP1CC,PSMC3,PSMC5,PSMC6,PSMD2,PSMD3,PSMD7,RAN,SMC1A,DYNLL1,SMC3,NUP155,NUP93,PSMD6,TUBB3,NUP205,NUP160,TUBB6
14_Member	Reactome Gene Sets	R-HSA-2555396	Mitotic Metaphase and Anaphase	-11.9134	-9.57655	22/236	983,1104,1778,1783,5501,5702,5705,5706,5708,5709,5713,5901,8243,8655,9126,9631,9688,9861,10381,23165,23279,84617	CDK1,RCC1,DYNC1H1,DYNC1LI2,PPP1CC,PSMC3,PSMC5,PSMC6,PSMD2,PSMD3,PSMD7,RAN,SMC1A,DYNLL1,SMC3,NUP155,NUP93,PSMD6,TUBB3,NUP205,NUP160,TUBB6
14_Member	Reactome Gene Sets	R-HSA-162909	Host Interactions of HIV factors	-11.3736	-9.07154	17/136	161,1104,1173,3836,5478,5702,5705,5706,5708,5709,5713,5901,9631,9688,9861,23165,23279	AP2A2,RCC1,AP2M1,KPNA1,PPIA,PSMC3,PSMC5,PSMC6,PSMD2,PSMD3,PSMD7,RAN,NUP155,NUP93,PSMD6,NUP205,NUP160
14_Member	Reactome Gene Sets	R-HSA-69278	Cell Cycle, Mitotic	-11.1956	-8.90989	32/560	983,1104,1778,1783,4173,4174,4175,4176,5500,5501,5702,5705,5706,5708,5709,5713,5862,5901,7283,8243,8655,9126,9631,9688,9861,10051,10381,10592,23165,23279,84617,203068	CDK1,RCC1,DYNC1H1,DYNC1LI2,MCM4,MCM5,MCM6,MCM7,PPP1CB,PPP1CC,PSMC3,PSMC5,PSMC6,PSMD2,PSMD3,PSMD7,RAB2A,RAN,TUBG1,SMC1A,DYNLL1,SMC3,NUP155,NUP93,PSMD6,SMC4,TUBB3,SMC2,NUP205,NUP160,TUBB6,TUBB
14_Member	Reactome Gene Sets	R-HSA-3858494	Beta-catenin independent WNT signaling	-10.8699	-8.60198	17/146	161,387,1173,1213,3710,4343,5702,5705,5706,5708,5709,5713,9861,23112,27161,27327,192669	AP2A2,RHOA,AP2M1,CLTC,ITPR3,MOV10,PSMC3,PSMC5,PSMC6,PSMD2,PSMD3,PSMD7,PSMD6,TNRC6B,AGO2,TNRC6A,AGO3
14_Member	Reactome Gene Sets	R-HSA-68886	M Phase	-10.7328	-8.47438	27/417	983,1104,1778,1783,5501,5702,5705,5706,5708,5709,5713,5862,5901,7283,8243,8655,9126,9631,9688,9861,10051,10381,10592,23165,23279,84617,203068	CDK1,RCC1,DYNC1H1,DYNC1LI2,PPP1CC,PSMC3,PSMC5,PSMC6,PSMD2,PSMD3,PSMD7,RAB2A,RAN,TUBG1,SMC1A,DYNLL1,SMC3,NUP155,NUP93,PSMD6,SMC4,TUBB3,SMC2,NUP205,NUP160,TUBB6,TUBB
14_Member	Reactome Gene Sets	R-HSA-162906	HIV Infection	-9.96342	-7.74123	20/241	161,1104,1173,3836,5478,5702,5705,5706,5708,5709,5713,5901,7520,9631,9688,9861,10015,11198,23165,23279	AP2A2,RCC1,AP2M1,KPNA1,PPIA,PSMC3,PSMC5,PSMC6,PSMD2,PSMD3,PSMD7,RAN,XRCC5,NUP155,NUP93,PSMD6,PDCD6IP,SUPT16H,NUP205,NUP160
14_Member	Reactome Gene Sets	R-HSA-1640170	Cell Cycle	-9.77896	-7.57134	33/673	983,1104,1778,1783,4173,4174,4175,4176,5500,5501,5702,5705,5706,5708,5709,5713,5862,5901,7283,8243,8655,9126,9631,9688,9861,10051,10381,10592,10856,23165,23279,84617,203068	CDK1,RCC1,DYNC1H1,DYNC1LI2,MCM4,MCM5,MCM6,MCM7,PPP1CB,PPP1CC,PSMC3,PSMC5,PSMC6,PSMD2,PSMD3,PSMD7,RAB2A,RAN,TUBG1,SMC1A,DYNLL1,SMC3,NUP155,NUP93,PSMD6,SMC4,TUBB3,SMC2,RUVBL2,NUP205,NUP160,TUBB6,TUBB
14_Member	GO Biological Processes	GO:0035567	non-canonical Wnt signaling pathway	-9.64361	-7.44508	16/151	161,387,1173,1213,4343,5702,5705,5706,5708,5709,5713,9861,23112,27161,27327,192669	AP2A2,RHOA,AP2M1,CLTC,MOV10,PSMC3,PSMC5,PSMC6,PSMD2,PSMD3,PSMD7,PSMD6,TNRC6B,AGO2,TNRC6A,AGO3
14_Member	Reactome Gene Sets	R-HSA-68867	Assembly of the pre-replicative complex	-8.78078	-6.63486	11/68	4173,4174,4175,4176,5702,5705,5706,5708,5709,5713,9861	MCM4,MCM5,MCM6,MCM7,PSMC3,PSMC5,PSMC6,PSMD2,PSMD3,PSMD7,PSMD6
14_Member	Reactome Gene Sets	R-HSA-68949	Orc1 removal from chromatin	-8.57354	-6.45033	11/71	4173,4174,4175,4176,5702,5705,5706,5708,5709,5713,9861	MCM4,MCM5,MCM6,MCM7,PSMC3,PSMC5,PSMC6,PSMD2,PSMD3,PSMD7,PSMD6
14_Member	CORUM	CORUM:32	PA700 complex	-8.31107	-6.22241	7/20	5702,5705,5706,5708,5709,5713,9861	PSMC3,PSMC5,PSMC6,PSMD2,PSMD3,PSMD7,PSMD6
14_Member	Reactome Gene Sets	R-HSA-2467813	Separation of Sister Chromatids	-8.17604	-6.09748	16/190	1778,1783,5501,5702,5705,5706,5708,5709,5713,8243,8655,9126,9861,10381,23279,84617	DYNC1H1,DYNC1LI2,PPP1CC,PSMC3,PSMC5,PSMC6,PSMD2,PSMD3,PSMD7,SMC1A,DYNLL1,SMC3,PSMD6,TUBB3,NUP160,TUBB6
14_Member	Reactome Gene Sets	R-HSA-382556	ABC-family proteins mediated transport	-7.84712	-5.80447	12/103	1965,1968,5702,5705,5706,5708,5709,5713,8894,9861,10613,11160	EIF2S1,EIF2S3,PSMC3,PSMC5,PSMC6,PSMD2,PSMD3,PSMD7,EIF2S2,PSMD6,ERLIN1,ERLIN2
14_Member	Reactome Gene Sets	R-HSA-5619115	Disorders of transmembrane transporters	-7.80526	-5.76718	15/175	3098,5702,5705,5706,5708,5709,5713,6513,9631,9688,9861,10613,11160,23165,23279	HK1,PSMC3,PSMC5,PSMC6,PSMD2,PSMD3,PSMD7,SLC2A1,NUP155,NUP93,PSMD6,ERLIN1,ERLIN2,NUP205,NUP160
14_Member	Reactome Gene Sets	R-HSA-69002	DNA Replication Pre-Initiation	-7.72521	-5.69166	11/85	4173,4174,4175,4176,5702,5705,5706,5708,5709,5713,9861	MCM4,MCM5,MCM6,MCM7,PSMC3,PSMC5,PSMC6,PSMD2,PSMD3,PSMD7,PSMD6
14_Member	Reactome Gene Sets	R-HSA-5683057	MAPK family signaling cascades	-7.71951	-5.6882	19/293	817,983,3337,4343,5245,5702,5705,5706,5708,5709,5713,5908,8826,9861,10642,23112,27161,27327,192669	CAMK2D,CDK1,DNAJB1,MOV10,PHB,PSMC3,PSMC5,PSMC6,PSMD2,PSMD3,PSMD7,RAP1B,IQGAP1,PSMD6,IGF2BP1,TNRC6B,AGO2,TNRC6A,AGO3
14_Member	Reactome Gene Sets	R-HSA-69052	Switching of origins to a post-replicative state	-7.46102	-5.44294	11/90	4173,4174,4175,4176,5702,5705,5706,5708,5709,5713,9861	MCM4,MCM5,MCM6,MCM7,PSMC3,PSMC5,PSMC6,PSMD2,PSMD3,PSMD7,PSMD6
14_Member	GO Biological Processes	GO:0010564	regulation of cell cycle process	-7.43388	-5.41942	32/795	328,387,811,983,1104,1213,1654,1778,3192,3276,4733,5591,5702,5705,5706,5708,5709,5713,6154,7283,8243,8655,8766,9126,9349,9861,10015,10432,23019,27044,51441,203068	APEX1,RHOA,CALR,CDK1,RCC1,CLTC,DDX3X,DYNC1H1,HNRNPU,PRMT1,DRG1,PRKDC,PSMC3,PSMC5,PSMC6,PSMD2,PSMD3,PSMD7,RPL26,TUBG1,SMC1A,DYNLL1,RAB11A,SMC3,RPL23,PSMD6,PDCD6IP,RBM14,CNOT1,SND1,YTHDF2,TUBB
14_Member	GO Biological Processes	GO:0044772	mitotic cell cycle phase transition	-7.38332	-5.37596	27/595	328,983,1104,1654,1778,3276,4173,4174,4175,4176,5500,5591,5702,5705,5706,5708,5709,5713,6154,7283,8655,8766,9861,10657,23019,128239,203068	APEX1,CDK1,RCC1,DDX3X,DYNC1H1,PRMT1,MCM4,MCM5,MCM6,MCM7,PPP1CB,PRKDC,PSMC3,PSMC5,PSMC6,PSMD2,PSMD3,PSMD7,RPL26,TUBG1,DYNLL1,RAB11A,PSMD6,KHDRBS1,CNOT1,IQGAP3,TUBB
14_Member	Reactome Gene Sets	R-HSA-4086400	PCP/CE pathway	-7.36011	-5.35487	11/92	161,387,1173,1213,5702,5705,5706,5708,5709,5713,9861	AP2A2,RHOA,AP2M1,CLTC,PSMC3,PSMC5,PSMC6,PSMD2,PSMD3,PSMD7,PSMD6
14_Member	GO Biological Processes	GO:0044770	cell cycle phase transition	-7.30504	-5.30608	28/640	328,983,1104,1654,1778,3276,4173,4174,4175,4176,5500,5591,5702,5705,5706,5708,5709,5713,5976,6154,7283,8655,8766,9861,10657,23019,128239,203068	APEX1,CDK1,RCC1,DDX3X,DYNC1H1,PRMT1,MCM4,MCM5,MCM6,MCM7,PPP1CB,PRKDC,PSMC3,PSMC5,PSMC6,PSMD2,PSMD3,PSMD7,UPF1,RPL26,TUBG1,DYNLL1,RAB11A,PSMD6,KHDRBS1,CNOT1,IQGAP3,TUBB
14_Member	Reactome Gene Sets	R-HSA-69275	G2/M Transition	-7.14733	-5.16669	15/196	983,1778,5500,5702,5705,5706,5708,5709,5713,7283,8655,9861,10381,84617,203068	CDK1,DYNC1H1,PPP1CB,PSMC3,PSMC5,PSMC6,PSMD2,PSMD3,PSMD7,TUBG1,DYNLL1,PSMD6,TUBB3,TUBB6,TUBB
14_Member	Reactome Gene Sets	R-HSA-8852276	The role of GTSE1 in G2/M progression after G2 checkpoint	-7.08999	-5.11838	10/77	983,5702,5705,5706,5708,5709,5713,9861,10381,84617	CDK1,PSMC3,PSMC5,PSMC6,PSMD2,PSMD3,PSMD7,PSMD6,TUBB3,TUBB6
14_Member	Reactome Gene Sets	R-HSA-453274	Mitotic G2-G2/M phases	-7.08918	-5.11838	15/198	983,1778,5500,5702,5705,5706,5708,5709,5713,7283,8655,9861,10381,84617,203068	CDK1,DYNC1H1,PPP1CB,PSMC3,PSMC5,PSMC6,PSMD2,PSMD3,PSMD7,TUBG1,DYNLL1,PSMD6,TUBB3,TUBB6,TUBB
14_Member	Reactome Gene Sets	R-HSA-5678895	Defective CFTR causes cystic fibrosis	-6.92738	-4.97	9/61	5702,5705,5706,5708,5709,5713,9861,10613,11160	PSMC3,PSMC5,PSMC6,PSMD2,PSMD3,PSMD7,PSMD6,ERLIN1,ERLIN2
14_Member	GO Biological Processes	GO:0060218	hematopoietic stem cell differentiation	-6.7251	-4.78621	10/84	5610,5702,5705,5706,5708,5709,5713,7520,9861,51441	EIF2AK2,PSMC3,PSMC5,PSMC6,PSMD2,PSMD3,PSMD7,XRCC5,PSMD6,YTHDF2
14_Member	Reactome Gene Sets	R-HSA-382551	Transport of small molecules	-6.68532	-4.74823	29/728	161,476,488,817,1173,1213,1468,1965,1968,2778,3069,5245,5702,5705,5706,5708,5709,5713,6513,7416,7419,8766,8894,9123,9861,10613,11160,55832,57552	AP2A2,ATP1A1,ATP2A2,CAMK2D,AP2M1,CLTC,SLC25A10,EIF2S1,EIF2S3,GNAS,HDLBP,PHB,PSMC3,PSMC5,PSMC6,PSMD2,PSMD3,PSMD7,SLC2A1,VDAC1,VDAC3,RAB11A,EIF2S2,SLC16A3,PSMD6,ERLIN1,ERLIN2,CAND1,NCEH1
14_Member	Reactome Gene Sets	R-HSA-1236974	ER-Phagosome pathway	-6.67588	-4.74196	10/85	811,2923,5702,5705,5706,5708,5709,5713,9861,29927	CALR,PDIA3,PSMC3,PSMC5,PSMC6,PSMD2,PSMD3,PSMD7,PSMD6,SEC61A1
14_Member	Reactome Gene Sets	R-HSA-69206	G1/S Transition	-6.67546	-4.74196	12/131	983,4173,4174,4175,4176,5702,5705,5706,5708,5709,5713,9861	CDK1,MCM4,MCM5,MCM6,MCM7,PSMC3,PSMC5,PSMC6,PSMD2,PSMD3,PSMD7,PSMD6
14_Member	GO Biological Processes	GO:0060071	Wnt signaling pathway, planar cell polarity pathway	-6.63538	-4.70544	11/108	161,387,1173,1213,5702,5705,5706,5708,5709,5713,9861	AP2A2,RHOA,AP2M1,CLTC,PSMC3,PSMC5,PSMC6,PSMD2,PSMD3,PSMD7,PSMD6
14_Member	GO Biological Processes	GO:0090175	regulation of establishment of planar polarity	-6.55375	-4.63084	11/110	161,387,1173,1213,5702,5705,5706,5708,5709,5713,9861	AP2A2,RHOA,AP2M1,CLTC,PSMC3,PSMC5,PSMC6,PSMD2,PSMD3,PSMD7,PSMD6
14_Member	Reactome Gene Sets	R-HSA-69242	S Phase	-6.54021	-4.62033	13/161	4173,4174,4175,4176,5702,5705,5706,5708,5709,5713,8243,9126,9861	MCM4,MCM5,MCM6,MCM7,PSMC3,PSMC5,PSMC6,PSMD2,PSMD3,PSMD7,SMC1A,SMC3,PSMD6
14_Member	Reactome Gene Sets	R-HSA-450531	Regulation of mRNA stability by proteins that bind AU-rich elements	-6.5322	-4.61449	10/88	1994,5702,5705,5706,5708,5709,5713,9861,26986,54464	ELAVL1,PSMC3,PSMC5,PSMC6,PSMD2,PSMD3,PSMD7,PSMD6,PABPC1,XRN1
14_Member	Reactome Gene Sets	R-HSA-6807070	PTEN Regulation	-6.36093	-4.45979	12/140	4343,5702,5705,5706,5708,5709,5713,9861,23112,27161,27327,192669	MOV10,PSMC3,PSMC5,PSMC6,PSMD2,PSMD3,PSMD7,PSMD6,TNRC6B,AGO2,TNRC6A,AGO3
14_Member	CORUM	CORUM:193	PA700-20S-PA28 complex	-6.35894	-4.45979	7/36	5702,5705,5706,5708,5709,5713,9861	PSMC3,PSMC5,PSMC6,PSMD2,PSMD3,PSMD7,PSMD6
14_Member	GO Biological Processes	GO:0062012	regulation of small molecule metabolic process	-6.35357	-4.45606	22/469	387,983,1213,1717,2224,5500,5702,5705,5706,5708,5709,5713,5901,6319,9631,9688,9861,10059,10613,11160,23165,23279	RHOA,CDK1,CLTC,DHCR7,FDPS,PPP1CB,PSMC3,PSMC5,PSMC6,PSMD2,PSMD3,PSMD7,RAN,SCD,NUP155,NUP93,PSMD6,DNM1L,ERLIN1,ERLIN2,NUP205,NUP160
14_Member	GO Biological Processes	GO:1902036	regulation of hematopoietic stem cell differentiation	-6.29261	-4.40487	9/72	5610,5702,5705,5706,5708,5709,5713,9861,51441	EIF2AK2,PSMC3,PSMC5,PSMC6,PSMD2,PSMD3,PSMD7,PSMD6,YTHDF2
14_Member	GO Biological Processes	GO:0007346	regulation of mitotic cell cycle	-6.28708	-4.40094	28/718	328,983,1104,1213,1654,1778,3192,3276,4436,4733,5591,5702,5705,5706,5708,5709,5713,6154,7283,8243,8655,8766,8826,9126,9861,10015,23019,203068	APEX1,CDK1,RCC1,CLTC,DDX3X,DYNC1H1,HNRNPU,PRMT1,MSH2,DRG1,PRKDC,PSMC3,PSMC5,PSMC6,PSMD2,PSMD3,PSMD7,RPL26,TUBG1,SMC1A,DYNLL1,RAB11A,IQGAP1,SMC3,PSMD6,PDCD6IP,CNOT1,TUBB
14_Member	Reactome Gene Sets	R-HSA-69620	Cell Cycle Checkpoints	-6.28277	-4.39996	17/293	983,1778,1783,4173,4174,4175,4176,5501,5702,5705,5706,5708,5709,5713,8655,9861,23279	CDK1,DYNC1H1,DYNC1LI2,MCM4,MCM5,MCM6,MCM7,PPP1CC,PSMC3,PSMC5,PSMC6,PSMD2,PSMD3,PSMD7,DYNLL1,PSMD6,NUP160
14_Member	Reactome Gene Sets	R-HSA-69239	Synthesis of DNA	-6.20701	-4.33351	11/119	4173,4174,4175,4176,5702,5705,5706,5708,5709,5713,9861	MCM4,MCM5,MCM6,MCM7,PSMC3,PSMC5,PSMC6,PSMD2,PSMD3,PSMD7,PSMD6
14_Member	Reactome Gene Sets	R-HSA-195721	Signaling by WNT	-6.18822	-4.31627	18/332	161,387,1173,1213,3710,4343,5702,5705,5706,5708,5709,5713,9861,23112,27161,27327,55737,192669	AP2A2,RHOA,AP2M1,CLTC,ITPR3,MOV10,PSMC3,PSMC5,PSMC6,PSMD2,PSMD3,PSMD7,PSMD6,TNRC6B,AGO2,TNRC6A,VPS35,AGO3
14_Member	GO Biological Processes	GO:0002479	antigen processing and presentation of exogenous peptide antigen via MHC class I, TAP-dependent	-6.13893	-4.27619	9/75	811,2923,5702,5705,5706,5708,5709,5713,9861	CALR,PDIA3,PSMC3,PSMC5,PSMC6,PSMD2,PSMD3,PSMD7,PSMD6
14_Member	Reactome Gene Sets	R-HSA-450408	AUF1 (hnRNP D0) binds and destabilizes mRNA	-6.10796	-4.25126	8/56	5702,5705,5706,5708,5709,5713,9861,26986	PSMC3,PSMC5,PSMC6,PSMD2,PSMD3,PSMD7,PSMD6,PABPC1
14_Member	Reactome Gene Sets	R-HSA-453279	Mitotic G1 phase and G1/S transition	-6.06981	-4.21608	12/149	983,4173,4174,4175,4176,5702,5705,5706,5708,5709,5713,9861	CDK1,MCM4,MCM5,MCM6,MCM7,PSMC3,PSMC5,PSMC6,PSMD2,PSMD3,PSMD7,PSMD6
14_Member	Reactome Gene Sets	R-HSA-5619084	ABC transporter disorders	-6.0404	-4.18817	9/77	5702,5705,5706,5708,5709,5713,9861,10613,11160	PSMC3,PSMC5,PSMC6,PSMD2,PSMD3,PSMD7,PSMD6,ERLIN1,ERLIN2
14_Member	GO Biological Processes	GO:0001736	establishment of planar polarity	-6.0276	-4.17979	11/124	161,387,1173,1213,5702,5705,5706,5708,5709,5713,9861	AP2A2,RHOA,AP2M1,CLTC,PSMC3,PSMC5,PSMC6,PSMD2,PSMD3,PSMD7,PSMD6
14_Member	GO Biological Processes	GO:0007164	establishment of tissue polarity	-6.0276	-4.17979	11/124	161,387,1173,1213,5702,5705,5706,5708,5709,5713,9861	AP2A2,RHOA,AP2M1,CLTC,PSMC3,PSMC5,PSMC6,PSMD2,PSMD3,PSMD7,PSMD6
14_Member	GO Biological Processes	GO:0002474	antigen processing and presentation of peptide antigen via MHC class I	-5.96989	-4.13289	10/101	811,2923,5702,5705,5706,5708,5709,5713,9632,9861	CALR,PDIA3,PSMC3,PSMC5,PSMC6,PSMD2,PSMD3,PSMD7,SEC24C,PSMD6
14_Member	Reactome Gene Sets	R-HSA-1236975	Antigen processing-Cross presentation	-5.96989	-4.13289	10/101	811,2923,5702,5705,5706,5708,5709,5713,9861,29927	CALR,PDIA3,PSMC3,PSMC5,PSMC6,PSMD2,PSMD3,PSMD7,PSMD6,SEC61A1
14_Member	GO Biological Processes	GO:0042590	antigen processing and presentation of exogenous peptide antigen via MHC class I	-5.94482	-4.11286	9/79	811,2923,5702,5705,5706,5708,5709,5713,9861	CALR,PDIA3,PSMC3,PSMC5,PSMC6,PSMD2,PSMD3,PSMD7,PSMD6
14_Member	Reactome Gene Sets	R-HSA-69306	DNA Replication	-5.92405	-4.09491	11/127	4173,4174,4175,4176,5702,5705,5706,5708,5709,5713,9861	MCM4,MCM5,MCM6,MCM7,PSMC3,PSMC5,PSMC6,PSMD2,PSMD3,PSMD7,PSMD6
14_Member	GO Biological Processes	GO:0038061	NIK/NF-kappaB signaling	-5.79943	-3.98412	13/187	387,811,1654,3611,5610,5702,5705,5706,5708,5709,5713,9861,192669	RHOA,CALR,DDX3X,ILK,EIF2AK2,PSMC3,PSMC5,PSMC6,PSMD2,PSMD3,PSMD7,PSMD6,AGO3
14_Member	GO Biological Processes	GO:0000086	G2/M transition of mitotic cell cycle	-5.74866	-3.9347	15/252	983,1778,5500,5702,5705,5706,5708,5709,5713,7283,8655,8766,9861,10657,203068	CDK1,DYNC1H1,PPP1CB,PSMC3,PSMC5,PSMC6,PSMD2,PSMD3,PSMD7,TUBG1,DYNLL1,RAB11A,PSMD6,KHDRBS1,TUBB
14_Member	GO Biological Processes	GO:1901532	regulation of hematopoietic progenitor cell differentiation	-5.67425	-3.86703	9/85	5610,5702,5705,5706,5708,5709,5713,9861,51441	EIF2AK2,PSMC3,PSMC5,PSMC6,PSMD2,PSMD3,PSMD7,PSMD6,YTHDF2
14_Member	KEGG Pathway	hsa03050	Proteasome	-5.66857	-3.86268	7/45	5702,5705,5706,5708,5709,5713,9861	PSMC3,PSMC5,PSMC6,PSMD2,PSMD3,PSMD7,PSMD6
14_Member	GO Biological Processes	GO:0016055	Wnt signaling pathway	-5.54655	-3.76147	22/525	161,387,1173,1213,1654,3611,4035,4343,5702,5705,5706,5708,5709,5713,9861,10146,10856,23112,27161,27327,55737,192669	AP2A2,RHOA,AP2M1,CLTC,DDX3X,ILK,LRP1,MOV10,PSMC3,PSMC5,PSMC6,PSMD2,PSMD3,PSMD7,PSMD6,G3BP1,RUVBL2,TNRC6B,AGO2,TNRC6A,VPS35,AGO3
14_Member	Reactome Gene Sets	R-HSA-5610787	Hedgehog 'off' state	-5.52201	-3.73982	10/113	2778,5702,5705,5706,5708,5709,5713,9861,10381,84617	GNAS,PSMC3,PSMC5,PSMC6,PSMD2,PSMD3,PSMD7,PSMD6,TUBB3,TUBB6
14_Member	GO Biological Processes	GO:0198738	cell-cell signaling by wnt	-5.51998	-3.73982	22/527	161,387,1173,1213,1654,3611,4035,4343,5702,5705,5706,5708,5709,5713,9861,10146,10856,23112,27161,27327,55737,192669	AP2A2,RHOA,AP2M1,CLTC,DDX3X,ILK,LRP1,MOV10,PSMC3,PSMC5,PSMC6,PSMD2,PSMD3,PSMD7,PSMD6,G3BP1,RUVBL2,TNRC6B,AGO2,TNRC6A,VPS35,AGO3
14_Member	GO Biological Processes	GO:0002244	hematopoietic progenitor cell differentiation	-5.51985	-3.73982	12/168	103,5591,5610,5702,5705,5706,5708,5709,5713,7520,9861,51441	ADAR,PRKDC,EIF2AK2,PSMC3,PSMC5,PSMC6,PSMD2,PSMD3,PSMD7,XRCC5,PSMD6,YTHDF2
14_Member	Reactome Gene Sets	R-HSA-69481	G2/M Checkpoints	-5.51985	-3.73982	12/168	983,4173,4174,4175,4176,5702,5705,5706,5708,5709,5713,9861	CDK1,MCM4,MCM5,MCM6,MCM7,PSMC3,PSMC5,PSMC6,PSMD2,PSMD3,PSMD7,PSMD6
14_Member	GO Biological Processes	GO:0010389	regulation of G2/M transition of mitotic cell cycle	-5.4992	-3.72292	13/199	983,1778,5702,5705,5706,5708,5709,5713,7283,8655,8766,9861,203068	CDK1,DYNC1H1,PSMC3,PSMC5,PSMC6,PSMD2,PSMD3,PSMD7,TUBG1,DYNLL1,RAB11A,PSMD6,TUBB
14_Member	GO Biological Processes	GO:0045088	regulation of innate immune response	-5.45652	-3.68519	20/451	103,1654,5591,5702,5705,5706,5708,5709,5713,6059,7184,7520,7706,9698,9861,10211,10432,51441,55269,253943	ADAR,DDX3X,PRKDC,PSMC3,PSMC5,PSMC6,PSMD2,PSMD3,PSMD7,ABCE1,HSP90B1,XRCC5,TRIM25,PUM1,PSMD6,FLOT1,RBM14,YTHDF2,PSPC1,YTHDF3
14_Member	Reactome Gene Sets	R-HSA-157118	Signaling by NOTCH	-5.3868	-3.6228	14/236	488,4343,5702,5705,5706,5708,5709,5713,5870,9861,23112,27161,27327,192669	ATP2A2,MOV10,PSMC3,PSMC5,PSMC6,PSMD2,PSMD3,PSMD7,RAB6A,PSMD6,TNRC6B,AGO2,TNRC6A,AGO3
14_Member	GO Biological Processes	GO:0044839	cell cycle G2/M phase transition	-5.36111	-3.60191	15/271	983,1778,5500,5702,5705,5706,5708,5709,5713,7283,8655,8766,9861,10657,203068	CDK1,DYNC1H1,PPP1CB,PSMC3,PSMC5,PSMC6,PSMD2,PSMD3,PSMD7,TUBG1,DYNLL1,RAB11A,PSMD6,KHDRBS1,TUBB
14_Member	GO Biological Processes	GO:0001738	morphogenesis of a polarized epithelium	-5.35901	-3.60101	11/145	161,387,1173,1213,5702,5705,5706,5708,5709,5713,9861	AP2A2,RHOA,AP2M1,CLTC,PSMC3,PSMC5,PSMC6,PSMD2,PSMD3,PSMD7,PSMD6
14_Member	Reactome Gene Sets	R-HSA-1236978	Cross-presentation of soluble exogenous antigens (endosomes)	-5.35086	-3.59642	7/50	5702,5705,5706,5708,5709,5713,9861	PSMC3,PSMC5,PSMC6,PSMD2,PSMD3,PSMD7,PSMD6
14_Member	Reactome Gene Sets	R-HSA-211733	Regulation of activated PAK-2p34 by proteasome mediated degradation	-5.35086	-3.59642	7/50	5702,5705,5706,5708,5709,5713,9861	PSMC3,PSMC5,PSMC6,PSMD2,PSMD3,PSMD7,PSMD6
14_Member	Reactome Gene Sets	R-HSA-8878171	Transcriptional regulation by RUNX1	-5.32344	-3.57253	14/239	3276,4343,5702,5705,5706,5708,5709,5713,7057,9861,23112,27161,27327,192669	PRMT1,MOV10,PSMC3,PSMC5,PSMC6,PSMD2,PSMD3,PSMD7,THBS1,PSMD6,TNRC6B,AGO2,TNRC6A,AGO3
14_Member	GO Biological Processes	GO:2000736	regulation of stem cell differentiation	-5.31885	-3.56912	10/119	3192,5610,5702,5705,5706,5708,5709,5713,9861,51441	HNRNPU,EIF2AK2,PSMC3,PSMC5,PSMC6,PSMD2,PSMD3,PSMD7,PSMD6,YTHDF2
14_Member	Reactome Gene Sets	R-HSA-350562	Regulation of ornithine decarboxylase (ODC)	-5.29173	-3.54433	7/51	5702,5705,5706,5708,5709,5713,9861	PSMC3,PSMC5,PSMC6,PSMD2,PSMD3,PSMD7,PSMD6
14_Member	GO Biological Processes	GO:1905114	cell surface receptor signaling pathway involved in cell-cell signaling	-5.27844	-3.53221	24/631	161,387,1173,1213,1654,3611,4035,4343,5702,5705,5706,5708,5709,5713,9775,9861,10146,10856,22930,23112,27161,27327,55737,192669	AP2A2,RHOA,AP2M1,CLTC,DDX3X,ILK,LRP1,MOV10,PSMC3,PSMC5,PSMC6,PSMD2,PSMD3,PSMD7,EIF4A3,PSMD6,G3BP1,RUVBL2,RAB3GAP1,TNRC6B,AGO2,TNRC6A,VPS35,AGO3
14_Member	Reactome Gene Sets	R-HSA-174184	Cdc20:Phospho-APC/C mediated degradation of Cyclin A	-5.26311	-3.52264	8/72	983,5702,5705,5706,5708,5709,5713,9861	CDK1,PSMC3,PSMC5,PSMC6,PSMD2,PSMD3,PSMD7,PSMD6
14_Member	Reactome Gene Sets	R-HSA-180534	Vpu mediated degradation of CD4	-5.23392	-3.50253	7/52	5702,5705,5706,5708,5709,5713,9861	PSMC3,PSMC5,PSMC6,PSMD2,PSMD3,PSMD7,PSMD6
14_Member	Reactome Gene Sets	R-HSA-349425	Autodegradation of the E3 ubiquitin ligase COP1	-5.23392	-3.50253	7/52	5702,5705,5706,5708,5709,5713,9861	PSMC3,PSMC5,PSMC6,PSMD2,PSMD3,PSMD7,PSMD6
14_Member	Reactome Gene Sets	R-HSA-69601	Ubiquitin Mediated Degradation of Phosphorylated Cdc25A	-5.23392	-3.50253	7/52	5702,5705,5706,5708,5709,5713,9861	PSMC3,PSMC5,PSMC6,PSMD2,PSMD3,PSMD7,PSMD6
14_Member	Reactome Gene Sets	R-HSA-69610	p53-Independent DNA Damage Response	-5.23392	-3.50253	7/52	5702,5705,5706,5708,5709,5713,9861	PSMC3,PSMC5,PSMC6,PSMD2,PSMD3,PSMD7,PSMD6
14_Member	Reactome Gene Sets	R-HSA-69613	p53-Independent G1/S DNA damage checkpoint	-5.23392	-3.50253	7/52	5702,5705,5706,5708,5709,5713,9861	PSMC3,PSMC5,PSMC6,PSMD2,PSMD3,PSMD7,PSMD6
14_Member	Reactome Gene Sets	R-HSA-75815	Ubiquitin-dependent degradation of Cyclin D	-5.23392	-3.50253	7/52	5702,5705,5706,5708,5709,5713,9861	PSMC3,PSMC5,PSMC6,PSMD2,PSMD3,PSMD7,PSMD6
14_Member	Reactome Gene Sets	R-HSA-179419	APC:Cdc20 mediated degradation of cell cycle proteins prior to satisfation of the cell cycle checkpo	-5.21774	-3.48858	8/73	983,5702,5705,5706,5708,5709,5713,9861	CDK1,PSMC3,PSMC5,PSMC6,PSMD2,PSMD3,PSMD7,PSMD6
14_Member	Reactome Gene Sets	R-HSA-169911	Regulation of Apoptosis	-5.17738	-3.45707	7/53	5702,5705,5706,5708,5709,5713,9861	PSMC3,PSMC5,PSMC6,PSMD2,PSMD3,PSMD7,PSMD6
14_Member	Reactome Gene Sets	R-HSA-176409	APC/C:Cdc20 mediated degradation of mitotic proteins	-5.12915	-3.4121	8/75	983,5702,5705,5706,5708,5709,5713,9861	CDK1,PSMC3,PSMC5,PSMC6,PSMD2,PSMD3,PSMD7,PSMD6
14_Member	Reactome Gene Sets	R-HSA-8854050	FBXL7 down-regulates AURKA during mitotic entry and in early mitosis	-5.12207	-3.40801	7/54	5702,5705,5706,5708,5709,5713,9861	PSMC3,PSMC5,PSMC6,PSMD2,PSMD3,PSMD7,PSMD6
14_Member	Reactome Gene Sets	R-HSA-9604323	Negative regulation of NOTCH4 signaling	-5.12207	-3.40801	7/54	5702,5705,5706,5708,5709,5713,9861	PSMC3,PSMC5,PSMC6,PSMD2,PSMD3,PSMD7,PSMD6
14_Member	GO Biological Processes	GO:1902749	regulation of cell cycle G2/M phase transition	-5.11068	-3.39796	13/216	983,1778,5702,5705,5706,5708,5709,5713,7283,8655,8766,9861,203068	CDK1,DYNC1H1,PSMC3,PSMC5,PSMC6,PSMD2,PSMD3,PSMD7,TUBG1,DYNLL1,RAB11A,PSMD6,TUBB
14_Member	GO Biological Processes	GO:0001666	response to hypoxia	-5.10594	-3.39429	17/358	387,824,4323,5352,5702,5705,5706,5708,5709,5713,6513,7057,7184,9520,9861,10059,10525	RHOA,CAPN2,MMP14,PLOD2,PSMC3,PSMC5,PSMC6,PSMD2,PSMD3,PSMD7,SLC2A1,THBS1,HSP90B1,NPEPPS,PSMD6,DNM1L,HYOU1
14_Member	Reactome Gene Sets	R-HSA-176814	Activation of APC/C and APC/C:Cdc20 mediated degradation of mitotic proteins	-5.08588	-3.3785	8/76	983,5702,5705,5706,5708,5709,5713,9861	CDK1,PSMC3,PSMC5,PSMC6,PSMD2,PSMD3,PSMD7,PSMD6
14_Member	Reactome Gene Sets	R-HSA-174113	SCF-beta-TrCP mediated degradation of Emi1	-5.06793	-3.36477	7/55	5702,5705,5706,5708,5709,5713,9861	PSMC3,PSMC5,PSMC6,PSMD2,PSMD3,PSMD7,PSMD6
14_Member	Reactome Gene Sets	R-HSA-180585	Vif-mediated degradation of APOBEC3G	-5.06793	-3.36477	7/55	5702,5705,5706,5708,5709,5713,9861	PSMC3,PSMC5,PSMC6,PSMD2,PSMD3,PSMD7,PSMD6
14_Member	Reactome Gene Sets	R-HSA-4641257	Degradation of AXIN	-5.06793	-3.36477	7/55	5702,5705,5706,5708,5709,5713,9861	PSMC3,PSMC5,PSMC6,PSMD2,PSMD3,PSMD7,PSMD6
14_Member	Reactome Gene Sets	R-HSA-8941858	Regulation of RUNX3 expression and activity	-5.06793	-3.36477	7/55	5702,5705,5706,5708,5709,5713,9861	PSMC3,PSMC5,PSMC6,PSMD2,PSMD3,PSMD7,PSMD6
14_Member	GO Biological Processes	GO:0002218	activation of innate immune response	-5.04992	-3.34886	16/324	1654,5591,5702,5705,5706,5708,5709,5713,7184,7520,7706,9698,9861,10211,10432,55269	DDX3X,PRKDC,PSMC3,PSMC5,PSMC6,PSMD2,PSMD3,PSMD7,HSP90B1,XRCC5,TRIM25,PUM1,PSMD6,FLOT1,RBM14,PSPC1
14_Member	Reactome Gene Sets	R-HSA-5362768	Hh mutants that don't undergo autocatalytic processing are degraded by ERAD	-5.01491	-3.32317	7/56	5702,5705,5706,5708,5709,5713,9861	PSMC3,PSMC5,PSMC6,PSMD2,PSMD3,PSMD7,PSMD6
14_Member	GO Biological Processes	GO:0045899	positive regulation of RNA polymerase II transcriptional preinitiation complex assembly	-5.01172	-3.32305	4/11	5702,5705,5706,55832	PSMC3,PSMC5,PSMC6,CAND1
14_Member	Reactome Gene Sets	R-HSA-4641258	Degradation of DVL	-4.96299	-3.28237	7/57	5702,5705,5706,5708,5709,5713,9861	PSMC3,PSMC5,PSMC6,PSMD2,PSMD3,PSMD7,PSMD6
14_Member	Reactome Gene Sets	R-HSA-69541	Stabilization of p53	-4.96299	-3.28237	7/57	5702,5705,5706,5708,5709,5713,9861	PSMC3,PSMC5,PSMC6,PSMD2,PSMD3,PSMD7,PSMD6
14_Member	GO Biological Processes	GO:1901990	regulation of mitotic cell cycle phase transition	-4.9246	-3.24993	19/449	328,983,1654,1778,3276,5591,5702,5705,5706,5708,5709,5713,6154,7283,8655,8766,9861,23019,203068	APEX1,CDK1,DDX3X,DYNC1H1,PRMT1,PRKDC,PSMC3,PSMC5,PSMC6,PSMD2,PSMD3,PSMD7,RPL26,TUBG1,DYNLL1,RAB11A,PSMD6,CNOT1,TUBB
14_Member	GO Biological Processes	GO:0036293	response to decreased oxygen levels	-4.91979	-3.24755	17/370	387,824,4323,5352,5702,5705,5706,5708,5709,5713,6513,7057,7184,9520,9861,10059,10525	RHOA,CAPN2,MMP14,PLOD2,PSMC3,PSMC5,PSMC6,PSMD2,PSMD3,PSMD7,SLC2A1,THBS1,HSP90B1,NPEPPS,PSMD6,DNM1L,HYOU1
14_Member	Reactome Gene Sets	R-HSA-176408	Regulation of APC/C activators between G1/S and early anaphase	-4.91927	-3.24755	8/80	983,5702,5705,5706,5708,5709,5713,9861	CDK1,PSMC3,PSMC5,PSMC6,PSMD2,PSMD3,PSMD7,PSMD6
14_Member	GO Biological Processes	GO:0031145	anaphase-promoting complex-dependent catabolic process	-4.87915	-3.21325	8/81	983,5702,5705,5706,5708,5709,5713,9861	CDK1,PSMC3,PSMC5,PSMC6,PSMD2,PSMD3,PSMD7,PSMD6
14_Member	GO Biological Processes	GO:0033238	regulation of cellular amine metabolic process	-4.87915	-3.21325	8/81	5702,5705,5706,5708,5709,5713,9861,55737	PSMC3,PSMC5,PSMC6,PSMD2,PSMD3,PSMD7,PSMD6,VPS35
14_Member	Reactome Gene Sets	R-HSA-351202	Metabolism of polyamines	-4.86224	-3.20305	7/59	5702,5705,5706,5708,5709,5713,9861	PSMC3,PSMC5,PSMC6,PSMD2,PSMD3,PSMD7,PSMD6
14_Member	Reactome Gene Sets	R-HSA-5387390	Hh mutants abrogate ligand secretion	-4.86224	-3.20305	7/59	5702,5705,5706,5708,5709,5713,9861	PSMC3,PSMC5,PSMC6,PSMD2,PSMD3,PSMD7,PSMD6
14_Member	Reactome Gene Sets	R-HSA-5676590	NIK-->noncanonical NF-kB signaling	-4.86224	-3.20305	7/59	5702,5705,5706,5708,5709,5713,9861	PSMC3,PSMC5,PSMC6,PSMD2,PSMD3,PSMD7,PSMD6
14_Member	Reactome Gene Sets	R-HSA-68827	CDT1 association with the CDC6:ORC:origin complex	-4.86224	-3.20305	7/59	5702,5705,5706,5708,5709,5713,9861	PSMC3,PSMC5,PSMC6,PSMD2,PSMD3,PSMD7,PSMD6
14_Member	Reactome Gene Sets	R-HSA-187577	SCF(Skp2)-mediated degradation of p27/p21	-4.81334	-3.16633	7/60	5702,5705,5706,5708,5709,5713,9861	PSMC3,PSMC5,PSMC6,PSMD2,PSMD3,PSMD7,PSMD6
14_Member	Reactome Gene Sets	R-HSA-5607761	Dectin-1 mediated noncanonical NF-kB signaling	-4.81334	-3.16633	7/60	5702,5705,5706,5708,5709,5713,9861	PSMC3,PSMC5,PSMC6,PSMD2,PSMD3,PSMD7,PSMD6
14_Member	Reactome Gene Sets	R-HSA-5610780	Degradation of GLI1 by the proteasome	-4.81334	-3.16633	7/60	5702,5705,5706,5708,5709,5713,9861	PSMC3,PSMC5,PSMC6,PSMD2,PSMD3,PSMD7,PSMD6
14_Member	Reactome Gene Sets	R-HSA-5610783	Degradation of GLI2 by the proteasome	-4.81334	-3.16633	7/60	5702,5705,5706,5708,5709,5713,9861	PSMC3,PSMC5,PSMC6,PSMD2,PSMD3,PSMD7,PSMD6
14_Member	Reactome Gene Sets	R-HSA-5610785	GLI3 is processed to GLI3R by the proteasome	-4.81334	-3.16633	7/60	5702,5705,5706,5708,5709,5713,9861	PSMC3,PSMC5,PSMC6,PSMD2,PSMD3,PSMD7,PSMD6
14_Member	Reactome Gene Sets	R-HSA-1168372	Downstream signaling events of B Cell Receptor (BCR)	-4.80062	-3.15546	8/83	5478,5702,5705,5706,5708,5709,5713,9861	PPIA,PSMC3,PSMC5,PSMC6,PSMD2,PSMD3,PSMD7,PSMD6
14_Member	Reactome Gene Sets	R-HSA-174143	APC/C-mediated degradation of cell cycle proteins	-4.68692	-3.0502	8/86	983,5702,5705,5706,5708,5709,5713,9861	CDK1,PSMC3,PSMC5,PSMC6,PSMD2,PSMD3,PSMD7,PSMD6
14_Member	Reactome Gene Sets	R-HSA-453276	Regulation of mitotic cell cycle	-4.68692	-3.0502	8/86	983,5702,5705,5706,5708,5709,5713,9861	CDK1,PSMC3,PSMC5,PSMC6,PSMD2,PSMD3,PSMD7,PSMD6
14_Member	Reactome Gene Sets	R-HSA-983705	Signaling by the B Cell Receptor (BCR)	-4.68626	-3.0502	9/112	3710,5478,5702,5705,5706,5708,5709,5713,9861	ITPR3,PPIA,PSMC3,PSMC5,PSMC6,PSMD2,PSMD3,PSMD7,PSMD6
14_Member	GO Biological Processes	GO:0006521	regulation of cellular amino acid metabolic process	-4.67214	-3.03967	7/63	5702,5705,5706,5708,5709,5713,9861	PSMC3,PSMC5,PSMC6,PSMD2,PSMD3,PSMD7,PSMD6
14_Member	Reactome Gene Sets	R-HSA-174084	Autodegradation of Cdh1 by Cdh1:APC/C	-4.67214	-3.03967	7/63	5702,5705,5706,5708,5709,5713,9861	PSMC3,PSMC5,PSMC6,PSMD2,PSMD3,PSMD7,PSMD6
14_Member	Reactome Gene Sets	R-HSA-4608870	Asymmetric localization of PCP proteins	-4.62681	-3.00318	7/64	5702,5705,5706,5708,5709,5713,9861	PSMC3,PSMC5,PSMC6,PSMD2,PSMD3,PSMD7,PSMD6
14_Member	Reactome Gene Sets	R-HSA-5358346	Hedgehog ligand biogenesis	-4.58229	-2.96302	7/65	5702,5705,5706,5708,5709,5713,9861	PSMC3,PSMC5,PSMC6,PSMD2,PSMD3,PSMD7,PSMD6
14_Member	GO Biological Processes	GO:0070482	response to oxygen levels	-4.57129	-2.95461	17/394	387,824,4323,5352,5702,5705,5706,5708,5709,5713,6513,7057,7184,9520,9861,10059,10525	RHOA,CAPN2,MMP14,PLOD2,PSMC3,PSMC5,PSMC6,PSMD2,PSMD3,PSMD7,SLC2A1,THBS1,HSP90B1,NPEPPS,PSMD6,DNM1L,HYOU1
14_Member	Reactome Gene Sets	R-HSA-1234176	Oxygen-dependent proline hydroxylation of Hypoxia-inducible Factor Alpha	-4.53857	-2.92693	7/66	5702,5705,5706,5708,5709,5713,9861	PSMC3,PSMC5,PSMC6,PSMD2,PSMD3,PSMD7,PSMD6
14_Member	Reactome Gene Sets	R-HSA-69563	p53-Dependent G1 DNA Damage Response	-4.53857	-2.92693	7/66	5702,5705,5706,5708,5709,5713,9861	PSMC3,PSMC5,PSMC6,PSMD2,PSMD3,PSMD7,PSMD6
14_Member	Reactome Gene Sets	R-HSA-69580	p53-Dependent G1/S DNA damage checkpoint	-4.53857	-2.92693	7/66	5702,5705,5706,5708,5709,5713,9861	PSMC3,PSMC5,PSMC6,PSMD2,PSMD3,PSMD7,PSMD6
14_Member	Reactome Gene Sets	R-HSA-1169091	Activation of NF-kappaB in B cells	-4.49562	-2.88832	7/67	5702,5705,5706,5708,5709,5713,9861	PSMC3,PSMC5,PSMC6,PSMD2,PSMD3,PSMD7,PSMD6
14_Member	Reactome Gene Sets	R-HSA-174154	APC/C:Cdc20 mediated degradation of Securin	-4.49562	-2.88832	7/67	5702,5705,5706,5708,5709,5713,9861	PSMC3,PSMC5,PSMC6,PSMD2,PSMD3,PSMD7,PSMD6
14_Member	GO Biological Processes	GO:0090263	positive regulation of canonical Wnt signaling pathway	-4.4863	-2.87984	10/148	1654,3611,5702,5705,5706,5708,5709,5713,9861,55737	DDX3X,ILK,PSMC3,PSMC5,PSMC6,PSMD2,PSMD3,PSMD7,PSMD6,VPS35
14_Member	GO Biological Processes	GO:0043618	regulation of transcription from RNA polymerase II promoter in response to stress	-4.47619	-2.87142	9/119	3337,5702,5705,5706,5708,5709,5713,9861,10985	DNAJB1,PSMC3,PSMC5,PSMC6,PSMD2,PSMD3,PSMD7,PSMD6,GCN1
14_Member	Reactome Gene Sets	R-HSA-109581	Apoptosis	-4.47267	-2.86873	11/180	3836,5702,5705,5706,5708,5709,5713,8655,9414,9861,10059	KPNA1,PSMC3,PSMC5,PSMC6,PSMD2,PSMD3,PSMD7,DYNLL1,TJP2,PSMD6,DNM1L
14_Member	Reactome Gene Sets	R-HSA-5358351	Signaling by Hedgehog	-4.46123	-2.85897	10/149	2778,5702,5705,5706,5708,5709,5713,9861,10381,84617	GNAS,PSMC3,PSMC5,PSMC6,PSMD2,PSMD3,PSMD7,PSMD6,TUBB3,TUBB6
14_Member	Reactome Gene Sets	R-HSA-5658442	Regulation of RAS by GAPs	-4.45341	-2.85363	7/68	5702,5705,5706,5708,5709,5713,9861	PSMC3,PSMC5,PSMC6,PSMD2,PSMD3,PSMD7,PSMD6
14_Member	Reactome Gene Sets	R-HSA-69615	G1/S DNA Damage Checkpoints	-4.45341	-2.85363	7/68	5702,5705,5706,5708,5709,5713,9861	PSMC3,PSMC5,PSMC6,PSMD2,PSMD3,PSMD7,PSMD6
14_Member	GO Biological Processes	GO:1905330	regulation of morphogenesis of an epithelium	-4.45058	-2.85246	11/181	161,387,1173,1213,5702,5705,5706,5708,5709,5713,9861	AP2A2,RHOA,AP2M1,CLTC,PSMC3,PSMC5,PSMC6,PSMD2,PSMD3,PSMD7,PSMD6
14_Member	GO Biological Processes	GO:1901987	regulation of cell cycle phase transition	-4.44014	-2.84367	19/487	328,983,1654,1778,3276,5591,5702,5705,5706,5708,5709,5713,6154,7283,8655,8766,9861,23019,203068	APEX1,CDK1,DDX3X,DYNC1H1,PRMT1,PRKDC,PSMC3,PSMC5,PSMC6,PSMD2,PSMD3,PSMD7,RPL26,TUBG1,DYNLL1,RAB11A,PSMD6,CNOT1,TUBB
14_Member	GO Biological Processes	GO:1903706	regulation of hemopoiesis	-4.44014	-2.84367	19/487	387,2778,3276,4323,4343,5610,5702,5705,5706,5708,5709,5713,7057,9861,23112,27327,51441,84959,192669	RHOA,GNAS,PRMT1,MMP14,MOV10,EIF2AK2,PSMC3,PSMC5,PSMC6,PSMD2,PSMD3,PSMD7,THBS1,PSMD6,TNRC6B,TNRC6A,YTHDF2,UBASH3B,AGO3
14_Member	Reactome Gene Sets	R-HSA-8878166	Transcriptional regulation by RUNX2	-4.41892	-2.82816	9/121	983,5702,5705,5706,5708,5709,5713,9861,10432	CDK1,PSMC3,PSMC5,PSMC6,PSMD2,PSMD3,PSMD7,PSMD6,RBM14
14_Member	GO Biological Processes	GO:0045898	regulation of RNA polymerase II transcriptional preinitiation complex assembly	-4.41355	-2.82684	4/15	5702,5705,5706,55832	PSMC3,PSMC5,PSMC6,CAND1
14_Member	Reactome Gene Sets	R-HSA-8948751	Regulation of PTEN stability and activity	-4.41192	-2.82681	7/69	5702,5705,5706,5708,5709,5713,9861	PSMC3,PSMC5,PSMC6,PSMD2,PSMD3,PSMD7,PSMD6
14_Member	GO Biological Processes	GO:0010972	negative regulation of G2/M transition of mitotic cell cycle	-4.3722	-2.7908	8/95	983,5702,5705,5706,5708,5709,5713,9861	CDK1,PSMC3,PSMC5,PSMC6,PSMD2,PSMD3,PSMD7,PSMD6
14_Member	Reactome Gene Sets	R-HSA-5357801	Programmed Cell Death	-4.36374	-2.7842	11/185	3836,5702,5705,5706,5708,5709,5713,8655,9414,9861,10059	KPNA1,PSMC3,PSMC5,PSMC6,PSMD2,PSMD3,PSMD7,DYNLL1,TJP2,PSMD6,DNM1L
14_Member	GO Biological Processes	GO:0043620	regulation of DNA-templated transcription in response to stress	-4.30775	-2.73539	9/125	3337,5702,5705,5706,5708,5709,5713,9861,10985	DNAJB1,PSMC3,PSMC5,PSMC6,PSMD2,PSMD3,PSMD7,PSMD6,GCN1
14_Member	GO Biological Processes	GO:0048863	stem cell differentiation	-4.29877	-2.72862	13/258	1072,3192,5610,5702,5705,5706,5708,5709,5713,7520,9698,9861,51441	CFL1,HNRNPU,EIF2AK2,PSMC3,PSMC5,PSMC6,PSMD2,PSMD3,PSMD7,XRCC5,PUM1,PSMD6,YTHDF2
14_Member	Reactome Gene Sets	R-HSA-174178	APC/C:Cdh1 mediated degradation of Cdc20 and other APC/C:Cdh1 targeted proteins in late mitosis/earl	-4.29156	-2.72373	7/72	5702,5705,5706,5708,5709,5713,9861	PSMC3,PSMC5,PSMC6,PSMD2,PSMD3,PSMD7,PSMD6
14_Member	Reactome Gene Sets	R-HSA-69017	CDK-mediated phosphorylation and removal of Cdc6	-4.29156	-2.72373	7/72	5702,5705,5706,5708,5709,5713,9861	PSMC3,PSMC5,PSMC6,PSMD2,PSMD3,PSMD7,PSMD6
14_Member	Reactome Gene Sets	R-HSA-8939902	Regulation of RUNX2 expression and activity	-4.25275	-2.68978	7/73	5702,5705,5706,5708,5709,5713,9861	PSMC3,PSMC5,PSMC6,PSMD2,PSMD3,PSMD7,PSMD6
14_Member	GO Biological Processes	GO:0045089	positive regulation of innate immune response	-4.18323	-2.62605	16/382	1654,5591,5702,5705,5706,5708,5709,5713,7184,7520,7706,9698,9861,10211,10432,55269	DDX3X,PRKDC,PSMC3,PSMC5,PSMC6,PSMD2,PSMD3,PSMD7,HSP90B1,XRCC5,TRIM25,PUM1,PSMD6,FLOT1,RBM14,PSPC1
14_Member	Reactome Gene Sets	R-HSA-5607764	CLEC7A (Dectin-1) signaling	-4.18155	-2.62513	8/101	3710,5702,5705,5706,5708,5709,5713,9861	ITPR3,PSMC3,PSMC5,PSMC6,PSMD2,PSMD3,PSMD7,PSMD6
14_Member	Reactome Gene Sets	R-HSA-1234174	Cellular response to hypoxia	-4.17696	-2.62203	7/75	5702,5705,5706,5708,5709,5713,9861	PSMC3,PSMC5,PSMC6,PSMD2,PSMD3,PSMD7,PSMD6
14_Member	Reactome Gene Sets	R-HSA-9006925	Intracellular signaling by second messengers	-4.13174	-2.58275	14/306	817,3710,4343,5702,5705,5706,5708,5709,5713,9861,23112,27161,27327,192669	CAMK2D,ITPR3,MOV10,PSMC3,PSMC5,PSMC6,PSMD2,PSMD3,PSMD7,PSMD6,TNRC6B,AGO2,TNRC6A,AGO3
14_Member	GO Biological Processes	GO:0061418	regulation of transcription from RNA polymerase II promoter in response to hypoxia	-4.10353	-2.55821	7/77	5702,5705,5706,5708,5709,5713,9861	PSMC3,PSMC5,PSMC6,PSMD2,PSMD3,PSMD7,PSMD6
14_Member	KEGG Pathway	hsa05169	Epstein-Barr virus infection	-4.03894	-2.50445	11/201	983,5610,5702,5705,5706,5708,5709,5713,5901,9861,27044	CDK1,EIF2AK2,PSMC3,PSMC5,PSMC6,PSMD2,PSMD3,PSMD7,RAN,PSMD6,SND1
14_Member	GO Biological Processes	GO:1902750	negative regulation of cell cycle G2/M phase transition	-4.00408	-2.47596	8/107	983,5702,5705,5706,5708,5709,5713,9861	CDK1,PSMC3,PSMC5,PSMC6,PSMD2,PSMD3,PSMD7,PSMD6
14_Member	GO Biological Processes	GO:0010948	negative regulation of cell cycle process	-3.97183	-2.44791	15/357	811,983,3276,5591,5702,5705,5706,5708,5709,5713,6154,9349,9861,10432,23019	CALR,CDK1,PRMT1,PRKDC,PSMC3,PSMC5,PSMC6,PSMD2,PSMD3,PSMD7,RPL26,RPL23,PSMD6,RBM14,CNOT1
14_Member	Reactome Gene Sets	R-HSA-2871837	FCERI mediated NF-kB activation	-3.92941	-2.41034	7/82	5702,5705,5706,5708,5709,5713,9861	PSMC3,PSMC5,PSMC6,PSMD2,PSMD3,PSMD7,PSMD6
14_Member	Reactome Gene Sets	R-HSA-9013694	Signaling by NOTCH4	-3.92941	-2.41034	7/82	5702,5705,5706,5708,5709,5713,9861	PSMC3,PSMC5,PSMC6,PSMD2,PSMD3,PSMD7,PSMD6
14_Member	Reactome Gene Sets	R-HSA-195253	Degradation of beta-catenin by the destruction complex	-3.89611	-2.38135	7/83	5702,5705,5706,5708,5709,5713,9861	PSMC3,PSMC5,PSMC6,PSMD2,PSMD3,PSMD7,PSMD6
14_Member	Reactome Gene Sets	R-HSA-69202	Cyclin E associated events during G1/S transition	-3.89611	-2.38135	7/83	5702,5705,5706,5708,5709,5713,9861	PSMC3,PSMC5,PSMC6,PSMD2,PSMD3,PSMD7,PSMD6
14_Member	Reactome Gene Sets	R-HSA-5632684	Hedgehog 'on' state	-3.8309	-2.32936	7/85	5702,5705,5706,5708,5709,5713,9861	PSMC3,PSMC5,PSMC6,PSMD2,PSMD3,PSMD7,PSMD6
14_Member	Reactome Gene Sets	R-HSA-69656	Cyclin A:Cdk2-associated events at S phase entry	-3.8309	-2.32936	7/85	5702,5705,5706,5708,5709,5713,9861	PSMC3,PSMC5,PSMC6,PSMD2,PSMD3,PSMD7,PSMD6
14_Member	GO Biological Processes	GO:1901991	negative regulation of mitotic cell cycle phase transition	-3.81347	-2.31391	12/250	983,3276,5591,5702,5705,5706,5708,5709,5713,6154,9861,23019	CDK1,PRMT1,PRKDC,PSMC3,PSMC5,PSMC6,PSMD2,PSMD3,PSMD7,RPL26,PSMD6,CNOT1
14_Member	GO Biological Processes	GO:0044257	cellular protein catabolic process	-3.7652	-2.27217	24/786	161,824,983,1173,1213,4035,5702,5705,5706,5708,5709,5713,6125,7184,7317,7706,7879,9100,9349,9861,10015,10613,11160,55737	AP2A2,CAPN2,CDK1,AP2M1,CLTC,LRP1,PSMC3,PSMC5,PSMC6,PSMD2,PSMD3,PSMD7,RPL5,HSP90B1,UBA1,TRIM25,RAB7A,USP10,RPL23,PSMD6,PDCD6IP,ERLIN1,ERLIN2,VPS35
14_Member	Reactome Gene Sets	R-HSA-5684996	MAPK1/MAPK3 signaling	-3.74948	-2.25774	12/254	817,983,5245,5702,5705,5706,5708,5709,5713,5908,8826,9861	CAMK2D,CDK1,PHB,PSMC3,PSMC5,PSMC6,PSMD2,PSMD3,PSMD7,RAP1B,IQGAP1,PSMD6
14_Member	GO Biological Processes	GO:0002009	morphogenesis of an epithelium	-3.73832	-2.24852	19/551	161,387,389,1072,1173,1213,1969,3611,4323,4522,5702,5705,5706,5708,5709,5713,7408,9861,25932	AP2A2,RHOA,RHOC,CFL1,AP2M1,CLTC,EPHA2,ILK,MMP14,MTHFD1,PSMC3,PSMC5,PSMC6,PSMD2,PSMD3,PSMD7,VASP,PSMD6,CLIC4
14_Member	GO Biological Processes	GO:0030177	positive regulation of Wnt signaling pathway	-3.73602	-2.2475	10/182	1654,3611,5702,5705,5706,5708,5709,5713,9861,55737	DDX3X,ILK,PSMC3,PSMC5,PSMC6,PSMD2,PSMD3,PSMD7,PSMD6,VPS35
14_Member	Reactome Gene Sets	R-HSA-5688426	Deubiquitination	-3.68793	-2.2083	13/297	387,983,5702,5705,5706,5708,5709,5713,7416,7419,7706,9100,9861	RHOA,CDK1,PSMC3,PSMC5,PSMC6,PSMD2,PSMD3,PSMD7,VDAC1,VDAC3,TRIM25,USP10,PSMD6
14_Member	Reactome Gene Sets	R-HSA-202403	TCR signaling	-3.65799	-2.18024	8/120	5702,5705,5706,5708,5709,5713,7408,9861	PSMC3,PSMC5,PSMC6,PSMD2,PSMD3,PSMD7,VASP,PSMD6
14_Member	Reactome Gene Sets	R-HSA-1257604	PIP3 activates AKT signaling	-3.59529	-2.12437	12/264	4343,5702,5705,5706,5708,5709,5713,9861,23112,27161,27327,192669	MOV10,PSMC3,PSMC5,PSMC6,PSMD2,PSMD3,PSMD7,PSMD6,TNRC6B,AGO2,TNRC6A,AGO3
14_Member	GO Biological Processes	GO:0060261	positive regulation of transcription initiation from RNA polymerase II promoter	-3.5637	-2.09951	4/24	5702,5705,5706,55832	PSMC3,PSMC5,PSMC6,CAND1
14_Member	GO Biological Processes	GO:0031146	SCF-dependent proteasomal ubiquitin-dependent protein catabolic process	-3.53038	-2.06921	7/95	5702,5705,5706,5708,5709,5713,9861	PSMC3,PSMC5,PSMC6,PSMD2,PSMD3,PSMD7,PSMD6
14_Member	GO Biological Processes	GO:1901988	negative regulation of cell cycle phase transition	-3.52115	-2.06118	12/269	983,3276,5591,5702,5705,5706,5708,5709,5713,6154,9861,23019	CDK1,PRMT1,PRKDC,PSMC3,PSMC5,PSMC6,PSMD2,PSMD3,PSMD7,RPL26,PSMD6,CNOT1
14_Member	Reactome Gene Sets	R-HSA-8878159	Transcriptional regulation by RUNX3	-3.47486	-2.02026	7/97	5702,5705,5706,5708,5709,5713,9861	PSMC3,PSMC5,PSMC6,PSMD2,PSMD3,PSMD7,PSMD6
14_Member	Reactome Gene Sets	R-HSA-202424	Downstream TCR signaling	-3.44761	-1.9942	7/98	5702,5705,5706,5708,5709,5713,9861	PSMC3,PSMC5,PSMC6,PSMD2,PSMD3,PSMD7,PSMD6
14_Member	GO Biological Processes	GO:0044106	cellular amine metabolic process	-3.42181	-1.9737	8/130	5702,5705,5706,5708,5709,5713,9861,55737	PSMC3,PSMC5,PSMC6,PSMD2,PSMD3,PSMD7,PSMD6,VPS35
14_Member	GO Biological Processes	GO:0070498	interleukin-1-mediated signaling pathway	-3.39413	-1.94776	7/100	5702,5705,5706,5708,5709,5713,9861	PSMC3,PSMC5,PSMC6,PSMD2,PSMD3,PSMD7,PSMD6
14_Member	Reactome Gene Sets	R-HSA-5668541	TNFR2 non-canonical NF-kB pathway	-3.34193	-1.9002	7/102	5702,5705,5706,5708,5709,5713,9861	PSMC3,PSMC5,PSMC6,PSMD2,PSMD3,PSMD7,PSMD6
14_Member	Reactome Gene Sets	R-HSA-5689603	UCH proteinases	-3.34193	-1.9002	7/102	5702,5705,5706,5708,5709,5713,9861	PSMC3,PSMC5,PSMC6,PSMD2,PSMD3,PSMD7,PSMD6
14_Member	Reactome Gene Sets	R-HSA-2454202	Fc epsilon receptor (FCERI) signaling	-3.33362	-1.89418	8/134	3710,5702,5705,5706,5708,5709,5713,9861	ITPR3,PSMC3,PSMC5,PSMC6,PSMD2,PSMD3,PSMD7,PSMD6
14_Member	GO Biological Processes	GO:0033209	tumor necrosis factor-mediated signaling pathway	-3.3176	-1.88143	9/169	3611,3735,5702,5705,5706,5708,5709,5713,9861	ILK,KARS1,PSMC3,PSMC5,PSMC6,PSMD2,PSMD3,PSMD7,PSMD6
14_Member	Reactome Gene Sets	R-HSA-9020702	Interleukin-1 signaling	-3.31631	-1.88143	7/103	5702,5705,5706,5708,5709,5713,9861	PSMC3,PSMC5,PSMC6,PSMD2,PSMD3,PSMD7,PSMD6
14_Member	GO Biological Processes	GO:0051123	RNA polymerase II preinitiation complex assembly	-3.29719	-1.86514	4/28	5702,5705,5706,55832	PSMC3,PSMC5,PSMC6,CAND1
14_Member	Reactome Gene Sets	R-HSA-5673001	RAF/MAP kinase cascade	-3.25253	-1.82663	11/248	817,5245,5702,5705,5706,5708,5709,5713,5908,8826,9861	CAMK2D,PHB,PSMC3,PSMC5,PSMC6,PSMD2,PSMD3,PSMD7,RAP1B,IQGAP1,PSMD6
14_Member	Reactome Gene Sets	R-HSA-5663202	Diseases of signal transduction by growth factor receptors and second messengers	-3.22853	-1.80634	14/375	817,5245,5702,5705,5706,5708,5709,5713,5908,8087,8826,9861,11160,27044	CAMK2D,PHB,PSMC3,PSMC5,PSMC6,PSMD2,PSMD3,PSMD7,RAP1B,FXR1,IQGAP1,PSMD6,ERLIN2,SND1
14_Member	GO Biological Processes	GO:0009308	amine metabolic process	-3.22793	-1.80634	8/139	5702,5705,5706,5708,5709,5713,9861,55737	PSMC3,PSMC5,PSMC6,PSMD2,PSMD3,PSMD7,PSMD6,VPS35
14_Member	GO Biological Processes	GO:0060828	regulation of canonical Wnt signaling pathway	-3.17712	-1.76864	12/294	1654,3611,5702,5705,5706,5708,5709,5713,9861,10146,10856,55737	DDX3X,ILK,PSMC3,PSMC5,PSMC6,PSMD2,PSMD3,PSMD7,PSMD6,G3BP1,RUVBL2,VPS35
14_Member	GO Biological Processes	GO:0031349	positive regulation of defense response	-3.17076	-1.76281	17/517	1654,3735,5591,5702,5705,5706,5708,5709,5713,7184,7520,7706,9698,9861,10211,10432,55269	DDX3X,KARS1,PRKDC,PSMC3,PSMC5,PSMC6,PSMD2,PSMD3,PSMD7,HSP90B1,XRCC5,TRIM25,PUM1,PSMD6,FLOT1,RBM14,PSPC1
14_Member	GO Biological Processes	GO:2000027	regulation of animal organ morphogenesis	-3.15259	-1.74783	11/255	161,387,1173,1213,5702,5705,5706,5708,5709,5713,9861	AP2A2,RHOA,AP2M1,CLTC,PSMC3,PSMC5,PSMC6,PSMD2,PSMD3,PSMD7,PSMD6
14_Member	Reactome Gene Sets	R-HSA-5621481	C-type lectin receptors (CLRs)	-3.14679	-1.74255	8/143	3710,5702,5705,5706,5708,5709,5713,9861	ITPR3,PSMC3,PSMC5,PSMC6,PSMD2,PSMD3,PSMD7,PSMD6
14_Member	GO Biological Processes	GO:0045930	negative regulation of mitotic cell cycle	-3.13156	-1.72786	13/340	983,3276,4436,5591,5702,5705,5706,5708,5709,5713,6154,9861,23019	CDK1,PRMT1,MSH2,PRKDC,PSMC3,PSMC5,PSMC6,PSMD2,PSMD3,PSMD7,RPL26,PSMD6,CNOT1
14_Member	GO Biological Processes	GO:2000144	positive regulation of DNA-templated transcription, initiation	-3.12432	-1.72377	4/31	5702,5705,5706,55832	PSMC3,PSMC5,PSMC6,CAND1
14_Member	GO Biological Processes	GO:0071347	cellular response to interleukin-1	-3.12073	-1.72122	9/180	5702,5705,5706,5708,5709,5713,5976,9100,9861	PSMC3,PSMC5,PSMC6,PSMD2,PSMD3,PSMD7,UPF1,USP10,PSMD6
14_Member	GO Biological Processes	GO:0036294	cellular response to decreased oxygen levels	-3.11688	-1.7179	10/218	5702,5705,5706,5708,5709,5713,9520,9861,10059,10525	PSMC3,PSMC5,PSMC6,PSMD2,PSMD3,PSMD7,NPEPPS,PSMD6,DNM1L,HYOU1
14_Member	GO Biological Processes	GO:0002758	innate immune response-activating signal transduction	-3.08808	-1.69377	12/301	1654,5702,5705,5706,5708,5709,5713,7184,7706,9698,9861,10211	DDX3X,PSMC3,PSMC5,PSMC6,PSMD2,PSMD3,PSMD7,HSP90B1,TRIM25,PUM1,PSMD6,FLOT1
14_Member	GO Biological Processes	GO:0030178	negative regulation of Wnt signaling pathway	-3.08653	-1.69325	10/220	4035,5702,5705,5706,5708,5709,5713,9861,10146,10856	LRP1,PSMC3,PSMC5,PSMC6,PSMD2,PSMD3,PSMD7,PSMD6,G3BP1,RUVBL2
14_Member	Reactome Gene Sets	R-HSA-5689880	Ub-specific processing proteases	-3.08653	-1.69325	10/220	5702,5705,5706,5708,5709,5713,7416,7419,9100,9861	PSMC3,PSMC5,PSMC6,PSMD2,PSMD3,PSMD7,VDAC1,VDAC3,USP10,PSMD6
14_Member	GO Biological Processes	GO:0002223	stimulatory C-type lectin receptor signaling pathway	-3.07576	-1.68403	7/113	5702,5705,5706,5708,5709,5713,9861	PSMC3,PSMC5,PSMC6,PSMD2,PSMD3,PSMD7,PSMD6
14_Member	GO Biological Processes	GO:0060260	regulation of transcription initiation from RNA polymerase II promoter	-3.0709	-1.68224	4/32	5702,5705,5706,55832	PSMC3,PSMC5,PSMC6,CAND1
14_Member	GO Biological Processes	GO:0010565	regulation of cellular ketone metabolic process	-3.05301	-1.66942	9/184	5702,5705,5706,5708,5709,5713,9861,10613,11160	PSMC3,PSMC5,PSMC6,PSMD2,PSMD3,PSMD7,PSMD6,ERLIN1,ERLIN2
14_Member	GO Biological Processes	GO:0090090	negative regulation of canonical Wnt signaling pathway	-3.03639	-1.6543	9/185	5702,5705,5706,5708,5709,5713,9861,10146,10856	PSMC3,PSMC5,PSMC6,PSMD2,PSMD3,PSMD7,PSMD6,G3BP1,RUVBL2
14_Member	GO Biological Processes	GO:0048729	tissue morphogenesis	-3.02693	-1.64635	20/680	161,387,389,1072,1173,1213,1969,3611,4323,4522,4638,5702,5705,5706,5708,5709,5713,7408,9861,25932	AP2A2,RHOA,RHOC,CFL1,AP2M1,CLTC,EPHA2,ILK,MMP14,MTHFD1,MYLK,PSMC3,PSMC5,PSMC6,PSMD2,PSMD3,PSMD7,VASP,PSMD6,CLIC4
14_Member	GO Biological Processes	GO:0002220	innate immune response activating cell surface receptor signaling pathway	-3.00871	-1.63211	7/116	5702,5705,5706,5708,5709,5713,9861	PSMC3,PSMC5,PSMC6,PSMD2,PSMD3,PSMD7,PSMD6
14_Member	Reactome Gene Sets	R-HSA-9607240	FLT3 Signaling	-3.003	-1.62721	11/266	817,5245,5702,5705,5706,5708,5709,5713,5908,8826,9861	CAMK2D,PHB,PSMC3,PSMC5,PSMC6,PSMD2,PSMD3,PSMD7,RAP1B,IQGAP1,PSMD6
14_Member	GO Biological Processes	GO:0071453	cellular response to oxygen levels	-2.87028	-1.51543	10/235	5702,5705,5706,5708,5709,5713,9520,9861,10059,10525	PSMC3,PSMC5,PSMC6,PSMD2,PSMD3,PSMD7,NPEPPS,PSMD6,DNM1L,HYOU1
14_Member	GO Biological Processes	GO:0043687	post-translational protein modification	-2.86328	-1.51078	13/364	3703,5702,5705,5706,5708,5709,5713,5862,5872,7184,8766,9861,55832	STT3A,PSMC3,PSMC5,PSMC6,PSMD2,PSMD3,PSMD7,RAB2A,RAB13,HSP90B1,RAB11A,PSMD6,CAND1
14_Member	GO Biological Processes	GO:0038093	Fc receptor signaling pathway	-2.78904	-1.44628	10/241	4641,5702,5705,5706,5708,5709,5713,9861,10096,23191	MYO1C,PSMC3,PSMC5,PSMC6,PSMD2,PSMD3,PSMD7,PSMD6,ACTR3,CYFIP1
14_Member	GO Biological Processes	GO:0016579	protein deubiquitination	-2.77609	-1.43608	11/284	387,983,5702,5705,5706,5708,5709,5713,8665,9100,9861	RHOA,CDK1,PSMC3,PSMC5,PSMC6,PSMD2,PSMD3,PSMD7,EIF3F,USP10,PSMD6
14_Member	Reactome Gene Sets	R-HSA-983169	Class I MHC mediated antigen processing & presentation	-2.76936	-1.43252	13/373	811,2923,5702,5705,5706,5708,5709,5713,7317,9520,9632,9861,29927	CALR,PDIA3,PSMC3,PSMC5,PSMC6,PSMD2,PSMD3,PSMD7,UBA1,NPEPPS,SEC24C,PSMD6,SEC61A1
14_Member	GO Biological Processes	GO:0030111	regulation of Wnt signaling pathway	-2.7388	-1.40557	13/376	1654,3611,4035,5702,5705,5706,5708,5709,5713,9861,10146,10856,55737	DDX3X,ILK,LRP1,PSMC3,PSMC5,PSMC6,PSMD2,PSMD3,PSMD7,PSMD6,G3BP1,RUVBL2,VPS35
14_Member	Reactome Gene Sets	R-HSA-8939236	RUNX1 regulates transcription of genes involved in differentiation of HSCs	-2.72237	-1.39093	7/130	5702,5705,5706,5708,5709,5713,9861	PSMC3,PSMC5,PSMC6,PSMD2,PSMD3,PSMD7,PSMD6
14_Member	GO Biological Processes	GO:0070555	response to interleukin-1	-2.68433	-1.36085	9/208	5702,5705,5706,5708,5709,5713,5976,9100,9861	PSMC3,PSMC5,PSMC6,PSMD2,PSMD3,PSMD7,UPF1,USP10,PSMD6
14_Member	GO Biological Processes	GO:0071456	cellular response to hypoxia	-2.68433	-1.36085	9/208	5702,5705,5706,5708,5709,5713,9520,9861,10525	PSMC3,PSMC5,PSMC6,PSMD2,PSMD3,PSMD7,NPEPPS,PSMD6,HYOU1
14_Member	GO Biological Processes	GO:2000142	regulation of DNA-templated transcription, initiation	-2.66232	-1.34278	4/41	5702,5705,5706,55832	PSMC3,PSMC5,PSMC6,CAND1
14_Member	GO Biological Processes	GO:0002253	activation of immune response	-2.65666	-1.34015	20/731	1654,4641,5245,5591,5702,5705,5706,5708,5709,5713,7184,7520,7706,9698,9861,10096,10211,10432,23191,55269	DDX3X,MYO1C,PHB,PRKDC,PSMC3,PSMC5,PSMC6,PSMD2,PSMD3,PSMD7,HSP90B1,XRCC5,TRIM25,PUM1,PSMD6,ACTR3,FLOT1,RBM14,CYFIP1,PSPC1
14_Member	GO Biological Processes	GO:0060070	canonical Wnt signaling pathway	-2.64166	-1.32859	12/340	1654,3611,5702,5705,5706,5708,5709,5713,9861,10146,10856,55737	DDX3X,ILK,PSMC3,PSMC5,PSMC6,PSMD2,PSMD3,PSMD7,PSMD6,G3BP1,RUVBL2,VPS35
14_Member	GO Biological Processes	GO:0070646	protein modification by small protein removal	-2.59107	-1.28648	11/300	387,983,5702,5705,5706,5708,5709,5713,8665,9100,9861	RHOA,CDK1,PSMC3,PSMC5,PSMC6,PSMD2,PSMD3,PSMD7,EIF3F,USP10,PSMD6
14_Member	GO Biological Processes	GO:0045786	negative regulation of cell cycle	-2.5901	-1.28594	18/637	811,983,3276,3611,4436,5591,5702,5705,5706,5708,5709,5713,6154,7057,9349,9861,10432,23019	CALR,CDK1,PRMT1,ILK,MSH2,PRKDC,PSMC3,PSMC5,PSMC6,PSMD2,PSMD3,PSMD7,RPL26,THBS1,RPL23,PSMD6,RBM14,CNOT1
14_Member	GO Biological Processes	GO:0070897	transcription preinitiation complex assembly	-2.58555	-1.28306	4/43	5702,5705,5706,55832	PSMC3,PSMC5,PSMC6,CAND1
14_Member	GO Biological Processes	GO:0019221	cytokine-mediated signaling pathway	-2.5759	-1.27546	21/796	103,817,829,1072,3611,3735,5478,5702,5705,5706,5708,5709,5713,5908,6059,6950,7184,7706,9861,51441,253943	ADAR,CAMK2D,CAPZA1,CFL1,ILK,KARS1,PPIA,PSMC3,PSMC5,PSMC6,PSMD2,PSMD3,PSMD7,RAP1B,ABCE1,TCP1,HSP90B1,TRIM25,PSMD6,YTHDF2,YTHDF3
14_Member	Reactome Gene Sets	R-HSA-446652	Interleukin-1 family signaling	-2.54094	-1.24385	7/140	5702,5705,5706,5708,5709,5713,9861	PSMC3,PSMC5,PSMC6,PSMD2,PSMD3,PSMD7,PSMD6
14_Member	CORUM	CORUM:181	26S proteasome	-2.51608	-1.2235	3/22	5702,5705,5706	PSMC3,PSMC5,PSMC6
14_Member	GO Biological Processes	GO:0071824	protein-DNA complex subunit organization	-2.2389	-0.993509	10/288	4173,4174,4175,4176,5702,5705,5706,9349,11198,55832	MCM4,MCM5,MCM6,MCM7,PSMC3,PSMC5,PSMC6,RPL23,SUPT16H,CAND1
14_Member	GO Biological Processes	GO:0071356	cellular response to tumor necrosis factor	-2.18811	-0.951428	10/293	3611,3735,5702,5705,5706,5708,5709,5713,7057,9861	ILK,KARS1,PSMC3,PSMC5,PSMC6,PSMD2,PSMD3,PSMD7,THBS1,PSMD6
14_Member	GO Biological Processes	GO:0042180	cellular ketone metabolic process	-2.14087	-0.912725	9/252	5702,5705,5706,5708,5709,5713,9861,10613,11160	PSMC3,PSMC5,PSMC6,PSMD2,PSMD3,PSMD7,PSMD6,ERLIN1,ERLIN2
14_Member	GO Biological Processes	GO:0038095	Fc-epsilon receptor signaling pathway	-2.09874	-0.874235	7/169	5702,5705,5706,5708,5709,5713,9861	PSMC3,PSMC5,PSMC6,PSMD2,PSMD3,PSMD7,PSMD6
14_Member	Reactome Gene Sets	R-HSA-449147	Signaling by Interleukins	-2.0064	-0.796883	13/461	829,1072,5478,5702,5705,5706,5708,5709,5713,5908,6950,7184,9861	CAPZA1,CFL1,PPIA,PSMC3,PSMC5,PSMC6,PSMD2,PSMD3,PSMD7,RAP1B,TCP1,HSP90B1,PSMD6
15_Summary	CORUM	CORUM:1332	Large Drosha complex	-11.7315	-9.41244	9/20	1653,1654,3192,3608,3609,6732,10521,11100,22913,8826	DDX1,DDX3X,HNRNPU,ILF2,ILF3,SRPK1,DDX17,HNRNPUL1,RALY,IQGAP1
15_Member	CORUM	CORUM:1332	Large Drosha complex	-11.7315	-9.41244	9/20	1653,1654,3192,3608,3609,6732,10521,11100,22913	DDX1,DDX3X,HNRNPU,ILF2,ILF3,SRPK1,DDX17,HNRNPUL1,RALY
15_Member	CORUM	CORUM:3082	DGCR8 multiprotein complex	-3.43866	-1.9882	3/11	3192,3609,10521	HNRNPU,ILF3,DDX17
15_Member	CORUM	CORUM:5615	Emerin complex 52	-2.45967	-1.1772	3/23	3192,3609,8826	HNRNPU,ILF3,IQGAP1
16_Summary	GO Biological Processes	GO:0006446	regulation of translational initiation	-10.3699	-8.13359	13/79	1653,1654,1965,3646,5610,8662,8672,10657,27161,51441,54505,54915,253943,103,6059	DDX1,DDX3X,EIF2S1,EIF3E,EIF2AK2,EIF3B,EIF4G3,KHDRBS1,AGO2,YTHDF2,DHX29,YTHDF1,YTHDF3,ADAR,ABCE1
16_Member	GO Biological Processes	GO:0006446	regulation of translational initiation	-10.3699	-8.13359	13/79	1653,1654,1965,3646,5610,8662,8672,10657,27161,51441,54505,54915,253943	DDX1,DDX3X,EIF2S1,EIF3E,EIF2AK2,EIF3B,EIF4G3,KHDRBS1,AGO2,YTHDF2,DHX29,YTHDF1,YTHDF3
16_Member	GO Biological Processes	GO:0045948	positive regulation of translational initiation	-5.51072	-3.73194	6/31	1654,10657,51441,54505,54915,253943	DDX3X,KHDRBS1,YTHDF2,DHX29,YTHDF1,YTHDF3
16_Member	GO Biological Processes	GO:0060339	negative regulation of type I interferon-mediated signaling pathway	-3.01543	-1.63734	3/15	103,51441,253943	ADAR,YTHDF2,YTHDF3
16_Member	GO Biological Processes	GO:0060338	regulation of type I interferon-mediated signaling pathway	-2.92143	-1.55946	4/35	103,6059,51441,253943	ADAR,ABCE1,YTHDF2,YTHDF3
17_Summary	CORUM	CORUM:126	CCT complex (chaperonin containing TCP1 complex)	-9.81753	-7.60223	6/8	908,6950,7203,10574,10575,22948,10856,10381,84617,811,2771,2773,2923,3301,3337,5478,7184,10131,23193,3192,7520,54464,26985,5976,983,4436,328,5591,5245,7706,9100,6125,8575,9349,10211,9276,5901,10657,55737,382,1969,2181,4035,4641,8766,8826,9520,1173,1213,4323,3836,9126,79596,2778,11171,84959,6895,25932,817	CCT6A,TCP1,CCT3,CCT7,CCT4,CCT5,RUVBL2,TUBB3,TUBB6,CALR,GNAI2,GNAI3,PDIA3,DNAJA1,DNAJB1,PPIA,HSP90B1,TRAP1,GANAB,HNRNPU,XRCC5,XRN1,AP3M1,UPF1,CDK1,MSH2,APEX1,PRKDC,PHB,TRIM25,USP10,RPL5,PRKRA,RPL23,FLOT1,COPB2,RAN,KHDRBS1,VPS35,ARF6,EPHA2,ACSL3,LRP1,MYO1C,RAB11A,IQGAP1,NPEPPS,AP2M1,CLTC,MMP14,KPNA1,SMC3,OBI1,GNAS,STRAP,UBASH3B,TARBP2,CLIC4,CAMK2D
17_Member	CORUM	CORUM:126	CCT complex (chaperonin containing TCP1 complex)	-9.81753	-7.60223	6/8	908,6950,7203,10574,10575,22948	CCT6A,TCP1,CCT3,CCT7,CCT4,CCT5
17_Member	GO Biological Processes	GO:1904874	positive regulation of telomerase RNA localization to Cajal body	-9.36689	-7.17163	7/15	908,6950,7203,10574,10575,10856,22948	CCT6A,TCP1,CCT3,CCT7,CCT4,RUVBL2,CCT5
17_Member	GO Biological Processes	GO:1904869	regulation of protein localization to Cajal body	-9.34534	-7.15657	6/9	908,6950,7203,10574,10575,22948	CCT6A,TCP1,CCT3,CCT7,CCT4,CCT5
17_Member	GO Biological Processes	GO:1904871	positive regulation of protein localization to Cajal body	-9.34534	-7.15657	6/9	908,6950,7203,10574,10575,22948	CCT6A,TCP1,CCT3,CCT7,CCT4,CCT5
17_Member	Reactome Gene Sets	R-HSA-389960	Formation of tubulin folding intermediates by CCT/TriC	-9.06941	-6.89018	8/25	908,6950,7203,10381,10574,10575,22948,84617	CCT6A,TCP1,CCT3,TUBB3,CCT7,CCT4,CCT5,TUBB6
17_Member	GO Biological Processes	GO:1903405	protein localization to nuclear body	-8.95232	-6.79459	6/10	908,6950,7203,10574,10575,22948	CCT6A,TCP1,CCT3,CCT7,CCT4,CCT5
17_Member	GO Biological Processes	GO:1904851	positive regulation of establishment of protein localization to telomere	-8.95232	-6.79459	6/10	908,6950,7203,10574,10575,22948	CCT6A,TCP1,CCT3,CCT7,CCT4,CCT5
17_Member	GO Biological Processes	GO:1904867	protein localization to Cajal body	-8.95232	-6.79459	6/10	908,6950,7203,10574,10575,22948	CCT6A,TCP1,CCT3,CCT7,CCT4,CCT5
17_Member	Reactome Gene Sets	R-HSA-390450	Folding of actin by CCT/TriC	-8.95232	-6.79459	6/10	908,6950,7203,10574,10575,22948	CCT6A,TCP1,CCT3,CCT7,CCT4,CCT5
17_Member	GO Biological Processes	GO:1904872	regulation of telomerase RNA localization to Cajal body	-8.68771	-6.54758	7/18	908,6950,7203,10574,10575,10856,22948	CCT6A,TCP1,CCT3,CCT7,CCT4,RUVBL2,CCT5
17_Member	Reactome Gene Sets	R-HSA-389957	Prefoldin mediated transfer of substrate to CCT/TriC	-8.62618	-6.4946	8/28	908,6950,7203,10381,10574,10575,22948,84617	CCT6A,TCP1,CCT3,TUBB3,CCT7,CCT4,CCT5,TUBB6
17_Member	GO Biological Processes	GO:0070203	regulation of establishment of protein localization to telomere	-8.61483	-6.48605	6/11	908,6950,7203,10574,10575,22948	CCT6A,TCP1,CCT3,CCT7,CCT4,CCT5
17_Member	GO Biological Processes	GO:0090670	RNA localization to Cajal body	-8.49315	-6.39026	7/19	908,6950,7203,10574,10575,10856,22948	CCT6A,TCP1,CCT3,CCT7,CCT4,RUVBL2,CCT5
17_Member	GO Biological Processes	GO:0090671	telomerase RNA localization to Cajal body	-8.49315	-6.39026	7/19	908,6950,7203,10574,10575,10856,22948	CCT6A,TCP1,CCT3,CCT7,CCT4,RUVBL2,CCT5
17_Member	GO Biological Processes	GO:0090672	telomerase RNA localization	-8.49315	-6.39026	7/19	908,6950,7203,10574,10575,10856,22948	CCT6A,TCP1,CCT3,CCT7,CCT4,RUVBL2,CCT5
17_Member	GO Biological Processes	GO:0090685	RNA localization to nucleus	-8.49315	-6.39026	7/19	908,6950,7203,10574,10575,10856,22948	CCT6A,TCP1,CCT3,CCT7,CCT4,RUVBL2,CCT5
17_Member	GO Biological Processes	GO:0070202	regulation of establishment of protein localization to chromosome	-8.31872	-6.22493	6/12	908,6950,7203,10574,10575,22948	CCT6A,TCP1,CCT3,CCT7,CCT4,CCT5
17_Member	GO Biological Processes	GO:1904816	positive regulation of protein localization to chromosome, telomeric region	-8.31872	-6.22493	6/12	908,6950,7203,10574,10575,22948	CCT6A,TCP1,CCT3,CCT7,CCT4,CCT5
17_Member	GO Biological Processes	GO:1990173	protein localization to nucleoplasm	-8.31872	-6.22493	6/12	908,6950,7203,10574,10575,22948	CCT6A,TCP1,CCT3,CCT7,CCT4,CCT5
17_Member	Reactome Gene Sets	R-HSA-389958	Cooperation of Prefoldin and TriC/CCT in actin and tubulin folding	-8.11701	-6.04094	8/32	908,6950,7203,10381,10574,10575,22948,84617	CCT6A,TCP1,CCT3,TUBB3,CCT7,CCT4,CCT5,TUBB6
17_Member	GO Biological Processes	GO:0006457	protein folding	-7.854	-5.80905	17/228	811,908,2771,2773,2923,3301,3337,5478,6950,7184,7203,10131,10574,10575,10856,22948,23193	CALR,CCT6A,GNAI2,GNAI3,PDIA3,DNAJA1,DNAJB1,PPIA,TCP1,HSP90B1,CCT3,TRAP1,CCT7,CCT4,RUVBL2,CCT5,GANAB
17_Member	GO Biological Processes	GO:1904814	regulation of protein localization to chromosome, telomeric region	-7.81668	-5.77633	6/14	908,6950,7203,10574,10575,22948	CCT6A,TCP1,CCT3,CCT7,CCT4,CCT5
17_Member	GO Biological Processes	GO:0070199	establishment of protein localization to chromosome	-7.54364	-5.52339	7/25	908,6950,7203,10574,10575,10856,22948	CCT6A,TCP1,CCT3,CCT7,CCT4,RUVBL2,CCT5
17_Member	GO Biological Processes	GO:0032210	regulation of telomere maintenance via telomerase	-7.40498	-5.39337	9/54	908,3192,6950,7203,7520,10574,10575,22948,54464	CCT6A,HNRNPU,TCP1,CCT3,XRCC5,CCT7,CCT4,CCT5,XRN1
17_Member	GO Biological Processes	GO:0070200	establishment of protein localization to telomere	-7.40056	-5.39108	6/16	908,6950,7203,10574,10575,22948	CCT6A,TCP1,CCT3,CCT7,CCT4,CCT5
17_Member	Reactome Gene Sets	R-HSA-390466	Chaperonin-mediated protein folding	-7.21345	-5.22678	11/95	908,2771,2773,6950,7203,10381,10574,10575,22948,26985,84617	CCT6A,GNAI2,GNAI3,TCP1,CCT3,TUBB3,CCT7,CCT4,CCT5,AP3M1,TUBB6
17_Member	Reactome Gene Sets	R-HSA-6814122	Cooperation of PDCL (PhLP1) and TRiC/CCT in G-protein beta folding	-7.11761	-5.13922	8/42	908,2771,2773,6950,7203,10574,10575,22948	CCT6A,GNAI2,GNAI3,TCP1,CCT3,CCT7,CCT4,CCT5
17_Member	GO Biological Processes	GO:0006278	RNA-dependent DNA biosynthetic process	-7.08999	-5.11838	10/77	908,3192,5478,6950,7203,7520,10574,10575,22948,54464	CCT6A,HNRNPU,PPIA,TCP1,CCT3,XRCC5,CCT7,CCT4,CCT5,XRN1
17_Member	GO Biological Processes	GO:0070198	protein localization to chromosome, telomeric region	-7.05218	-5.08718	7/29	908,6950,7203,7520,10574,10575,22948	CCT6A,TCP1,CCT3,XRCC5,CCT7,CCT4,CCT5
17_Member	Reactome Gene Sets	R-HSA-391251	Protein folding	-6.93578	-4.97651	11/101	908,2771,2773,6950,7203,10381,10574,10575,22948,26985,84617	CCT6A,GNAI2,GNAI3,TCP1,CCT3,TUBB3,CCT7,CCT4,CCT5,AP3M1,TUBB6
17_Member	GO Biological Processes	GO:0032204	regulation of telomere maintenance	-6.87697	-4.92324	10/81	908,3192,5976,6950,7203,7520,10574,10575,22948,54464	CCT6A,HNRNPU,UPF1,TCP1,CCT3,XRCC5,CCT7,CCT4,CCT5,XRN1
17_Member	GO Biological Processes	GO:1904356	regulation of telomere maintenance via telomere lengthening	-6.86437	-4.91262	9/62	908,3192,6950,7203,7520,10574,10575,22948,54464	CCT6A,HNRNPU,TCP1,CCT3,XRCC5,CCT7,CCT4,CCT5,XRN1
17_Member	GO Biological Processes	GO:0034502	protein localization to chromosome	-6.77501	-4.82882	10/83	908,983,4436,6950,7203,7520,10574,10575,10856,22948	CCT6A,CDK1,MSH2,TCP1,CCT3,XRCC5,CCT7,CCT4,RUVBL2,CCT5
17_Member	GO Biological Processes	GO:0032212	positive regulation of telomere maintenance via telomerase	-6.53977	-4.62033	7/34	908,6950,7203,7520,10574,10575,22948	CCT6A,TCP1,CCT3,XRCC5,CCT7,CCT4,CCT5
17_Member	GO Biological Processes	GO:0007004	telomere maintenance via telomerase	-6.39927	-4.49178	9/70	908,3192,6950,7203,7520,10574,10575,22948,54464	CCT6A,HNRNPU,TCP1,CCT3,XRCC5,CCT7,CCT4,CCT5,XRN1
17_Member	GO Biological Processes	GO:1904358	positive regulation of telomere maintenance via telomere lengthening	-6.27286	-4.39308	7/37	908,6950,7203,7520,10574,10575,22948	CCT6A,TCP1,CCT3,XRCC5,CCT7,CCT4,CCT5
17_Member	Reactome Gene Sets	R-HSA-390471	Association of TriC/CCT with target proteins during biosynthesis	-6.10851	-4.25126	7/39	908,6950,7203,10574,10575,22948,26985	CCT6A,TCP1,CCT3,CCT7,CCT4,CCT5,AP3M1
17_Member	GO Biological Processes	GO:0010833	telomere maintenance via telomere lengthening	-5.80664	-3.98996	9/82	908,3192,6950,7203,7520,10574,10575,22948,54464	CCT6A,HNRNPU,TCP1,CCT3,XRCC5,CCT7,CCT4,CCT5,XRN1
17_Member	GO Biological Processes	GO:0000723	telomere maintenance	-5.68495	-3.87505	12/162	328,908,3192,5591,5976,6950,7203,7520,10574,10575,22948,54464	APEX1,CCT6A,HNRNPU,PRKDC,UPF1,TCP1,CCT3,XRCC5,CCT7,CCT4,CCT5,XRN1
17_Member	GO Biological Processes	GO:0071897	DNA biosynthetic process	-5.45136	-3.68248	13/201	908,3192,5245,5478,6950,7203,7520,7706,9100,10574,10575,22948,54464	CCT6A,HNRNPU,PHB,PPIA,TCP1,CCT3,XRCC5,TRIM25,USP10,CCT7,CCT4,CCT5,XRN1
17_Member	GO Biological Processes	GO:0032200	telomere organization	-5.33618	-3.58411	12/175	328,908,3192,5591,5976,6950,7203,7520,10574,10575,22948,54464	APEX1,CCT6A,HNRNPU,PRKDC,UPF1,TCP1,CCT3,XRCC5,CCT7,CCT4,CCT5,XRN1
17_Member	GO Biological Processes	GO:0032206	positive regulation of telomere maintenance	-5.29173	-3.54433	7/51	908,6950,7203,7520,10574,10575,22948	CCT6A,TCP1,CCT3,XRCC5,CCT7,CCT4,CCT5
17_Member	CORUM	CORUM:6247	BBS-chaperonin complex	-5.2034	-3.47758	4/10	6950,7203,10575,22948	TCP1,CCT3,CCT4,CCT5
17_Member	GO Biological Processes	GO:0050821	protein stabilization	-5.08906	-3.37954	12/185	811,908,5245,6125,6950,7203,8575,9349,10211,10574,10575,22948	CALR,CCT6A,PHB,RPL5,TCP1,CCT3,PRKRA,RPL23,FLOT1,CCT7,CCT4,CCT5
17_Member	GO Biological Processes	GO:1901998	toxin transport	-5.04079	-3.3439	6/37	6950,7203,9276,10574,10575,22948	TCP1,CCT3,COPB2,CCT7,CCT4,CCT5
17_Member	GO Biological Processes	GO:1900182	positive regulation of protein localization to nucleus	-5.00132	-3.31569	8/78	908,983,5901,6950,7203,10574,10575,22948	CCT6A,CDK1,RAN,TCP1,CCT3,CCT7,CCT4,CCT5
17_Member	GO Biological Processes	GO:0031647	regulation of protein stability	-4.9896	-3.30497	15/291	811,908,5245,5591,6125,6950,7203,8575,9349,10211,10574,10575,10657,22948,55737	CALR,CCT6A,PHB,PRKDC,RPL5,TCP1,CCT3,PRKRA,RPL23,FLOT1,CCT7,CCT4,KHDRBS1,CCT5,VPS35
17_Member	GO Biological Processes	GO:1903829	positive regulation of cellular protein localization	-4.93445	-3.25781	16/331	382,908,983,1969,2181,4035,4641,5901,6950,7203,8766,8826,9520,10574,10575,22948	ARF6,CCT6A,CDK1,EPHA2,ACSL3,LRP1,MYO1C,RAN,TCP1,CCT3,RAB11A,IQGAP1,NPEPPS,CCT7,CCT4,CCT5
17_Member	GO Biological Processes	GO:1903827	regulation of cellular protein localization	-4.87678	-3.21281	21/536	382,908,983,1173,1213,1969,2181,3301,4035,4323,4641,5901,6950,7203,8766,8826,9520,10574,10575,22948,55737	ARF6,CCT6A,CDK1,AP2M1,CLTC,EPHA2,ACSL3,DNAJA1,LRP1,MMP14,MYO1C,RAN,TCP1,CCT3,RAB11A,IQGAP1,NPEPPS,CCT7,CCT4,CCT5,VPS35
17_Member	GO Biological Processes	GO:2000278	regulation of DNA biosynthetic process	-4.62465	-3.0019	9/114	908,3192,6950,7203,7520,10574,10575,22948,54464	CCT6A,HNRNPU,TCP1,CCT3,XRCC5,CCT7,CCT4,CCT5,XRN1
17_Member	GO Biological Processes	GO:2000573	positive regulation of DNA biosynthetic process	-4.41192	-2.82681	7/69	908,6950,7203,7520,10574,10575,22948	CCT6A,TCP1,CCT3,XRCC5,CCT7,CCT4,CCT5
17_Member	GO Biological Processes	GO:0007339	binding of sperm to zona pellucida	-3.88943	-2.37853	5/37	6950,7203,10574,10575,22948	TCP1,CCT3,CCT7,CCT4,CCT5
17_Member	Reactome Gene Sets	R-HSA-5620922	BBSome-mediated cargo-targeting to cilium	-3.63829	-2.16366	4/23	6950,7203,10575,22948	TCP1,CCT3,CCT4,CCT5
17_Member	GO Biological Processes	GO:1900180	regulation of protein localization to nucleus	-3.58464	-2.11557	8/123	908,983,5901,6950,7203,10574,10575,22948	CCT6A,CDK1,RAN,TCP1,CCT3,CCT7,CCT4,CCT5
17_Member	GO Biological Processes	GO:0051052	regulation of DNA metabolic process	-3.43087	-1.98158	16/445	908,983,3192,3836,4436,5591,5976,6950,7203,7520,9126,10574,10575,22948,54464,79596	CCT6A,CDK1,HNRNPU,KPNA1,MSH2,PRKDC,UPF1,TCP1,CCT3,XRCC5,SMC3,CCT7,CCT4,CCT5,XRN1,OBI1
17_Member	GO Biological Processes	GO:0035036	sperm-egg recognition	-3.22444	-1.80515	5/51	6950,7203,10574,10575,22948	TCP1,CCT3,CCT7,CCT4,CCT5
17_Member	Reactome Gene Sets	R-HSA-5620920	Cargo trafficking to the periciliary membrane	-3.22444	-1.80515	5/51	6950,7203,8766,10575,22948	TCP1,CCT3,RAB11A,CCT4,CCT5
17_Member	GO Biological Processes	GO:2001252	positive regulation of chromosome organization	-3.05301	-1.66942	9/184	908,3192,6950,7203,7520,10574,10575,10856,22948	CCT6A,HNRNPU,TCP1,CCT3,XRCC5,CCT7,CCT4,RUVBL2,CCT5
17_Member	GO Biological Processes	GO:0060249	anatomical structure homeostasis	-3.04602	-1.66292	15/437	328,908,2778,3192,5591,5976,6950,7203,7520,10574,10575,11171,22948,54464,84959	APEX1,CCT6A,GNAS,HNRNPU,PRKDC,UPF1,TCP1,CCT3,XRCC5,CCT7,CCT4,STRAP,CCT5,XRN1,UBASH3B
17_Member	GO Biological Processes	GO:0051054	positive regulation of DNA metabolic process	-2.84288	-1.49319	10/237	908,983,4436,5591,6950,7203,7520,10574,10575,22948	CCT6A,CDK1,MSH2,PRKDC,TCP1,CCT3,XRCC5,CCT7,CCT4,CCT5
17_Member	GO Biological Processes	GO:0009988	cell-cell recognition	-2.54868	-1.25076	5/72	6950,7203,10574,10575,22948	TCP1,CCT3,CCT7,CCT4,CCT5
17_Member	GO Biological Processes	GO:0009566	fertilization	-2.46963	-1.18395	8/183	983,6895,6950,7203,10574,10575,22948,25932	CDK1,TARBP2,TCP1,CCT3,CCT7,CCT4,CCT5,CLIC4
17_Member	GO Biological Processes	GO:0033044	regulation of chromosome organization	-2.45076	-1.17067	12/359	817,908,3192,5976,6950,7203,7520,10574,10575,10856,22948,54464	CAMK2D,CCT6A,HNRNPU,UPF1,TCP1,CCT3,XRCC5,CCT7,CCT4,RUVBL2,CCT5,XRN1
17_Member	GO Biological Processes	GO:0007338	single fertilization	-2.39152	-1.12202	7/149	983,6895,6950,7203,10574,10575,22948	CDK1,TARBP2,TCP1,CCT3,CCT7,CCT4,CCT5
18_Summary	GO Biological Processes	GO:0019058	viral life cycle	-9.07563	-6.89018	22/330	103,983,1654,1656,1969,3609,3836,5093,5478,5610,5901,6732,6780,6895,7706,7879,9631,9688,10015,23165,23279,26986,1072,5702,1653,4343,6059,8575,9698,10146,10521,11100,22948,27161,811,51441	ADAR,CDK1,DDX3X,DDX6,EPHA2,ILF3,KPNA1,PCBP1,PPIA,EIF2AK2,RAN,SRPK1,STAU1,TARBP2,TRIM25,RAB7A,NUP155,NUP93,PDCD6IP,NUP205,NUP160,PABPC1,CFL1,PSMC3,DDX1,MOV10,ABCE1,PRKRA,PUM1,G3BP1,DDX17,HNRNPUL1,CCT5,AGO2,CALR,YTHDF2
18_Member	GO Biological Processes	GO:0019058	viral life cycle	-9.07563	-6.89018	22/330	103,983,1654,1656,1969,3609,3836,5093,5478,5610,5901,6732,6780,6895,7706,7879,9631,9688,10015,23165,23279,26986	ADAR,CDK1,DDX3X,DDX6,EPHA2,ILF3,KPNA1,PCBP1,PPIA,EIF2AK2,RAN,SRPK1,STAU1,TARBP2,TRIM25,RAB7A,NUP155,NUP93,PDCD6IP,NUP205,NUP160,PABPC1
18_Member	GO Biological Processes	GO:0045070	positive regulation of viral genome replication	-6.35894	-4.45979	7/36	103,1654,5478,6732,6780,6895,26986	ADAR,DDX3X,PPIA,SRPK1,STAU1,TARBP2,PABPC1
18_Member	GO Biological Processes	GO:0050792	regulation of viral process	-5.26582	-3.52264	13/209	103,1072,1654,3609,5478,5610,5702,6732,6780,6895,7706,7879,26986	ADAR,CFL1,DDX3X,ILF3,PPIA,EIF2AK2,PSMC3,SRPK1,STAU1,TARBP2,TRIM25,RAB7A,PABPC1
18_Member	GO Biological Processes	GO:0045069	regulation of viral genome replication	-5.12181	-3.40801	9/99	103,1654,3609,5478,5610,6732,6780,6895,26986	ADAR,DDX3X,ILF3,PPIA,EIF2AK2,SRPK1,STAU1,TARBP2,PABPC1
18_Member	GO Biological Processes	GO:0019079	viral genome replication	-5.06635	-3.36424	10/127	103,1654,3609,5093,5478,5610,6732,6780,6895,26986	ADAR,DDX3X,ILF3,PCBP1,PPIA,EIF2AK2,SRPK1,STAU1,TARBP2,PABPC1
18_Member	GO Biological Processes	GO:0043903	regulation of symbiosis, encompassing mutualism through parasitism	-4.92038	-3.24755	13/225	103,1072,1654,3609,5478,5610,5702,6732,6780,6895,7706,7879,26986	ADAR,CFL1,DDX3X,ILF3,PPIA,EIF2AK2,PSMC3,SRPK1,STAU1,TARBP2,TRIM25,RAB7A,PABPC1
18_Member	GO Biological Processes	GO:0048524	positive regulation of viral process	-4.91277	-3.24203	9/105	103,1072,1654,5478,6732,6780,6895,7879,26986	ADAR,CFL1,DDX3X,PPIA,SRPK1,STAU1,TARBP2,RAB7A,PABPC1
18_Member	GO Biological Processes	GO:0009615	response to virus	-4.88596	-3.21813	16/334	103,1072,1653,1654,3609,4343,5610,6059,6895,7706,8575,9698,10146,10521,11100,22948	ADAR,CFL1,DDX1,DDX3X,ILF3,MOV10,EIF2AK2,ABCE1,TARBP2,TRIM25,PRKRA,PUM1,G3BP1,DDX17,HNRNPUL1,CCT5
18_Member	GO Biological Processes	GO:1903902	positive regulation of viral life cycle	-4.86224	-3.20305	7/59	103,1654,5478,6732,6780,6895,26986	ADAR,DDX3X,PPIA,SRPK1,STAU1,TARBP2,PABPC1
18_Member	GO Biological Processes	GO:1903900	regulation of viral life cycle	-4.46123	-2.85897	10/149	103,1654,3609,5478,5610,6732,6780,6895,7706,26986	ADAR,DDX3X,ILF3,PPIA,EIF2AK2,SRPK1,STAU1,TARBP2,TRIM25,PABPC1
18_Member	GO Biological Processes	GO:0043902	positive regulation of multi-organism process	-4.3424	-2.76444	11/186	103,1072,1654,5478,6732,6780,6895,7879,9698,26986,27161	ADAR,CFL1,DDX3X,PPIA,SRPK1,STAU1,TARBP2,RAB7A,PUM1,PABPC1,AGO2
18_Member	GO Biological Processes	GO:0043900	regulation of multi-organism process	-4.32883	-2.75479	17/412	103,811,1072,1654,3609,5478,5610,5702,6732,6780,6895,7706,7879,9698,26986,27161,51441	ADAR,CALR,CFL1,DDX3X,ILF3,PPIA,EIF2AK2,PSMC3,SRPK1,STAU1,TARBP2,TRIM25,RAB7A,PUM1,PABPC1,AGO2,YTHDF2
18_Member	GO Biological Processes	GO:0051607	defense response to virus	-3.25253	-1.82663	11/248	103,1653,3609,4343,5610,6059,6895,7706,9698,10146,10521	ADAR,DDX1,ILF3,MOV10,EIF2AK2,ABCE1,TARBP2,TRIM25,PUM1,G3BP1,DDX17
19_Summary	GO Biological Processes	GO:0061014	positive regulation of mRNA catabolic process	-9.07133	-6.89018	10/49	4343,5976,9698,23019,23112,26986,27161,27327,51441,253943,9588,192669,817,6319,1654,2773,4035,22930,23530,55737,3710,1509,3276,8243,9126,2771,7879,1656,488,5870,7057,328,27044,54464,1653,3836,10146	MOV10,UPF1,PUM1,CNOT1,TNRC6B,PABPC1,AGO2,TNRC6A,YTHDF2,YTHDF3,PRDX6,AGO3,CAMK2D,SCD,DDX3X,GNAI3,LRP1,RAB3GAP1,NNT,VPS35,ITPR3,CTSD,PRMT1,SMC1A,SMC3,GNAI2,RAB7A,DDX6,ATP2A2,RAB6A,THBS1,APEX1,SND1,XRN1,DDX1,KPNA1,G3BP1
19_Member	GO Biological Processes	GO:0061014	positive regulation of mRNA catabolic process	-9.07133	-6.89018	10/49	4343,5976,9698,23019,23112,26986,27161,27327,51441,253943	MOV10,UPF1,PUM1,CNOT1,TNRC6B,PABPC1,AGO2,TNRC6A,YTHDF2,YTHDF3
19_Member	GO Biological Processes	GO:1903313	positive regulation of mRNA metabolic process	-7.94997	-5.88676	11/81	4343,5976,9588,9698,23019,23112,26986,27161,27327,51441,253943	MOV10,UPF1,PRDX6,PUM1,CNOT1,TNRC6B,PABPC1,AGO2,TNRC6A,YTHDF2,YTHDF3
19_Member	Reactome Gene Sets	R-HSA-8948700	Competing endogenous RNAs (ceRNAs) regulate PTEN translation	-7.64192	-5.61728	5/8	4343,23112,27161,27327,192669	MOV10,TNRC6B,AGO2,TNRC6A,AGO3
19_Member	Reactome Gene Sets	R-HSA-8943723	Regulation of PTEN mRNA translation	-7.29454	-5.30075	5/9	4343,23112,27161,27327,192669	MOV10,TNRC6B,AGO2,TNRC6A,AGO3
19_Member	GO Biological Processes	GO:0060213	positive regulation of nuclear-transcribed mRNA poly(A) tail shortening	-6.51058	-4.59631	5/12	23019,23112,26986,27161,27327	CNOT1,TNRC6B,PABPC1,AGO2,TNRC6A
19_Member	GO Biological Processes	GO:0060211	regulation of nuclear-transcribed mRNA poly(A) tail shortening	-6.11743	-4.25772	5/14	23019,23112,26986,27161,27327	CNOT1,TNRC6B,PABPC1,AGO2,TNRC6A
19_Member	Reactome Gene Sets	R-HSA-426496	Post-transcriptional silencing by small RNAs	-5.96769	-4.13289	4/7	23112,27161,27327,192669	TNRC6B,AGO2,TNRC6A,AGO3
19_Member	Reactome Gene Sets	R-HSA-8934593	Regulation of RUNX1 Expression and Activity	-5.64173	-3.83982	5/17	4343,23112,27161,27327,192669	MOV10,TNRC6B,AGO2,TNRC6A,AGO3
19_Member	GO Biological Processes	GO:1900153	positive regulation of nuclear-transcribed mRNA catabolic process, deadenylation-dependent decay	-5.50519	-3.72766	5/18	23019,23112,26986,27161,27327	CNOT1,TNRC6B,PABPC1,AGO2,TNRC6A
19_Member	Reactome Gene Sets	R-HSA-9022692	Regulation of MECP2 expression and activity	-5.3432	-3.58994	6/33	817,4343,23112,27161,27327,192669	CAMK2D,MOV10,TNRC6B,AGO2,TNRC6A,AGO3
19_Member	GO Biological Processes	GO:1900151	regulation of nuclear-transcribed mRNA catabolic process, deadenylation-dependent decay	-5.2572	-3.51902	5/20	23019,23112,26986,27161,27327	CNOT1,TNRC6B,PABPC1,AGO2,TNRC6A
19_Member	GO Biological Processes	GO:0035279	mRNA cleavage involved in gene silencing by miRNA	-4.63012	-3.00562	3/5	4343,27161,192669	MOV10,AGO2,AGO3
19_Member	GO Biological Processes	GO:0098795	mRNA cleavage involved in gene silencing	-4.63012	-3.00562	3/5	4343,27161,192669	MOV10,AGO2,AGO3
19_Member	Reactome Gene Sets	R-HSA-9024446	NR1H2 and NR1H3-mediated signaling	-4.42519	-2.83362	6/47	4343,6319,23112,27161,27327,192669	MOV10,SCD,TNRC6B,AGO2,TNRC6A,AGO3
19_Member	GO Biological Processes	GO:0061157	mRNA destabilization	-4.26999	-2.70408	5/31	4343,5976,9698,51441,253943	MOV10,UPF1,PUM1,YTHDF2,YTHDF3
19_Member	GO Biological Processes	GO:0050779	RNA destabilization	-4.07007	-2.53344	5/34	4343,5976,9698,51441,253943	MOV10,UPF1,PUM1,YTHDF2,YTHDF3
19_Member	GO Biological Processes	GO:0000289	nuclear-transcribed mRNA poly(A) tail shortening	-3.94771	-2.42518	5/36	23019,23112,26986,27161,27327	CNOT1,TNRC6B,PABPC1,AGO2,TNRC6A
19_Member	GO Biological Processes	GO:0010501	RNA secondary structure unwinding	-3.89495	-2.38135	3/8	1654,27161,192669	DDX3X,AGO2,AGO3
19_Member	Reactome Gene Sets	R-HSA-9029569	NR1H3 & NR1H2 regulate gene expression linked to cholesterol transport and efflux	-3.88943	-2.37853	5/37	4343,23112,27161,27327,192669	MOV10,TNRC6B,AGO2,TNRC6A,AGO3
19_Member	GO Biological Processes	GO:0007223	Wnt signaling pathway, calcium modulating pathway	-3.83292	-2.33005	5/38	4343,23112,27161,27327,192669	MOV10,TNRC6B,AGO2,TNRC6A,AGO3
19_Member	GO Biological Processes	GO:0031331	positive regulation of cellular catabolic process	-3.77641	-2.28208	15/372	2773,4035,4343,5976,9698,22930,23019,23112,23530,26986,27161,27327,51441,55737,253943	GNAI3,LRP1,MOV10,UPF1,PUM1,RAB3GAP1,CNOT1,TNRC6B,NNT,PABPC1,AGO2,TNRC6A,YTHDF2,VPS35,YTHDF3
19_Member	Reactome Gene Sets	R-HSA-4086398	Ca2+ pathway	-3.74058	-2.25013	6/62	3710,4343,23112,27161,27327,192669	ITPR3,MOV10,TNRC6B,AGO2,TNRC6A,AGO3
19_Member	Reactome Gene Sets	R-HSA-8986944	Transcriptional Regulation by MECP2	-3.74058	-2.25013	6/62	817,4343,23112,27161,27327,192669	CAMK2D,MOV10,TNRC6B,AGO2,TNRC6A,AGO3
19_Member	Reactome Gene Sets	R-HSA-9018519	Estrogen-dependent gene expression	-3.69996	-2.2197	9/150	1509,3276,4343,8243,9126,23112,27161,27327,192669	CTSD,PRMT1,MOV10,SMC1A,SMC3,TNRC6B,AGO2,TNRC6A,AGO3
19_Member	Reactome Gene Sets	R-HSA-8939211	ESR-mediated signaling	-3.64339	-2.16752	11/223	1509,2771,2773,3276,4343,8243,9126,23112,27161,27327,192669	CTSD,GNAI2,GNAI3,PRMT1,MOV10,SMC1A,SMC3,TNRC6B,AGO2,TNRC6A,AGO3
19_Member	GO Biological Processes	GO:0009896	positive regulation of catabolic process	-3.52848	-2.06791	16/436	2773,4035,4343,5976,7879,9698,22930,23019,23112,23530,26986,27161,27327,51441,55737,253943	GNAI3,LRP1,MOV10,UPF1,RAB7A,PUM1,RAB3GAP1,CNOT1,TNRC6B,NNT,PABPC1,AGO2,TNRC6A,YTHDF2,VPS35,YTHDF3
19_Member	GO Biological Processes	GO:0000288	nuclear-transcribed mRNA catabolic process, deadenylation-dependent decay	-3.22727	-1.80634	6/77	1656,23019,23112,26986,27161,27327	DDX6,CNOT1,TNRC6B,PABPC1,AGO2,TNRC6A
19_Member	Reactome Gene Sets	R-HSA-1912422	Pre-NOTCH Expression and Processing	-3.1687	-1.76128	7/109	488,4343,5870,23112,27161,27327,192669	ATP2A2,MOV10,RAB6A,TNRC6B,AGO2,TNRC6A,AGO3
19_Member	Reactome Gene Sets	R-HSA-9006931	Signaling by Nuclear Receptors	-3.11322	-1.71476	12/299	1509,2771,2773,3276,4343,6319,8243,9126,23112,27161,27327,192669	CTSD,GNAI2,GNAI3,PRMT1,MOV10,SCD,SMC1A,SMC3,TNRC6B,AGO2,TNRC6A,AGO3
19_Member	GO Biological Processes	GO:0045652	regulation of megakaryocyte differentiation	-3.08216	-1.68991	6/82	3276,4343,7057,23112,27327,192669	PRMT1,MOV10,THBS1,TNRC6B,TNRC6A,AGO3
19_Member	Reactome Gene Sets	R-HSA-2559585	Oncogene Induced Senescence	-2.92143	-1.55946	4/35	4343,23112,27327,192669	MOV10,TNRC6B,TNRC6A,AGO3
19_Member	Reactome Gene Sets	R-HSA-8936459	RUNX1 regulates genes involved in megakaryocyte differentiation and platelet function	-2.70415	-1.37494	6/97	3276,4343,7057,23112,27327,192669	PRMT1,MOV10,THBS1,TNRC6B,TNRC6A,AGO3
19_Member	Reactome Gene Sets	R-HSA-8853884	Transcriptional Regulation by VENTX	-2.70234	-1.37446	4/40	4343,23112,27327,192669	MOV10,TNRC6B,TNRC6A,AGO3
19_Member	GO Biological Processes	GO:0030219	megakaryocyte differentiation	-2.65921	-1.34141	6/99	3276,4343,7057,23112,27327,192669	PRMT1,MOV10,THBS1,TNRC6B,TNRC6A,AGO3
19_Member	GO Biological Processes	GO:0006379	mRNA cleavage	-2.35475	-1.09293	3/25	4343,27161,192669	MOV10,AGO2,AGO3
19_Member	GO Biological Processes	GO:0090501	RNA phosphodiester bond hydrolysis	-2.2684	-1.01525	7/157	328,4343,23019,27044,27161,54464,192669	APEX1,MOV10,CNOT1,SND1,AGO2,XRN1,AGO3
19_Member	Reactome Gene Sets	R-HSA-5628897	TP53 Regulates Metabolic Genes	-2.19736	-0.958881	5/87	4343,23112,27161,27327,192669	MOV10,TNRC6B,AGO2,TNRC6A,AGO3
19_Member	Reactome Gene Sets	R-HSA-1912408	Pre-NOTCH Transcription and Translation	-2.07728	-0.857505	5/93	4343,23112,27161,27327,192669	MOV10,TNRC6B,AGO2,TNRC6A,AGO3
19_Member	GO Biological Processes	GO:0090305	nucleic acid phosphodiester bond hydrolysis	-2.03402	-0.820426	10/309	328,1653,3836,4343,10146,23019,27044,27161,54464,192669	APEX1,DDX1,KPNA1,MOV10,G3BP1,CNOT1,SND1,AGO2,XRN1,AGO3
20_Summary	KEGG Pathway	hsa04141	Protein processing in endoplasmic reticulum	-9.03074	-6.85465	16/166	811,824,1650,1965,2923,3301,3337,3703,5610,6184,6238,7184,9632,10525,23193,29927,488,1654,2673,5706,6734,7057,7706,10211,10613,11160,1968,8894,4035	CALR,CAPN2,DDOST,EIF2S1,PDIA3,DNAJA1,DNAJB1,STT3A,EIF2AK2,RPN1,RRBP1,HSP90B1,SEC24C,HYOU1,GANAB,SEC61A1,ATP2A2,DDX3X,GFPT1,PSMC6,SRPRA,THBS1,TRIM25,FLOT1,ERLIN1,ERLIN2,EIF2S3,EIF2S2,LRP1
20_Member	KEGG Pathway	hsa04141	Protein processing in endoplasmic reticulum	-9.03074	-6.85465	16/166	811,824,1650,1965,2923,3301,3337,3703,5610,6184,6238,7184,9632,10525,23193,29927	CALR,CAPN2,DDOST,EIF2S1,PDIA3,DNAJA1,DNAJB1,STT3A,EIF2AK2,RPN1,RRBP1,HSP90B1,SEC24C,HYOU1,GANAB,SEC61A1
20_Member	GO Biological Processes	GO:0034976	response to endoplasmic reticulum stress	-5.60435	-3.81029	16/293	488,811,1654,1965,2673,2923,5610,5706,6734,7057,7184,7706,10211,10525,10613,11160	ATP2A2,CALR,DDX3X,EIF2S1,GFPT1,PDIA3,EIF2AK2,PSMC6,SRPRA,THBS1,HSP90B1,TRIM25,FLOT1,HYOU1,ERLIN1,ERLIN2
20_Member	Reactome Gene Sets	R-HSA-381119	Unfolded Protein Response (UPR)	-4.40538	-2.82108	8/94	811,1965,1968,2673,6734,7184,8894,10525	CALR,EIF2S1,EIF2S3,GFPT1,SRPRA,HSP90B1,EIF2S2,HYOU1
20_Member	GO Biological Processes	GO:0006986	response to unfolded protein	-3.73602	-2.2475	10/182	811,1965,2673,3301,3337,5610,6734,7057,7184,10525	CALR,EIF2S1,GFPT1,DNAJA1,DNAJB1,EIF2AK2,SRPRA,THBS1,HSP90B1,HYOU1
20_Member	GO Biological Processes	GO:0035966	response to topologically incorrect protein	-3.34039	-1.89923	10/204	811,1965,2673,3301,3337,5610,6734,7057,7184,10525	CALR,EIF2S1,GFPT1,DNAJA1,DNAJB1,EIF2AK2,SRPRA,THBS1,HSP90B1,HYOU1
20_Member	GO Biological Processes	GO:0030968	endoplasmic reticulum unfolded protein response	-2.81995	-1.47351	7/125	811,1965,2673,5610,6734,7184,10525	CALR,EIF2S1,GFPT1,EIF2AK2,SRPRA,HSP90B1,HYOU1
20_Member	Reactome Gene Sets	R-HSA-2173782	Binding and Uptake of Ligands by Scavenger Receptors	-2.62341	-1.3146	4/42	811,4035,7184,10525	CALR,LRP1,HSP90B1,HYOU1
20_Member	GO Biological Processes	GO:0034620	cellular response to unfolded protein	-2.45642	-1.17514	7/145	811,1965,2673,5610,6734,7184,10525	CALR,EIF2S1,GFPT1,EIF2AK2,SRPRA,HSP90B1,HYOU1
20_Member	GO Biological Processes	GO:0035967	cellular response to topologically incorrect protein	-2.16738	-0.936409	7/164	811,1965,2673,5610,6734,7184,10525	CALR,EIF2S1,GFPT1,EIF2AK2,SRPRA,HSP90B1,HYOU1
