# Supplementary material for: STAU2 protein level is controlled by caspases and the CHK1 pathway and regulates cell cycle progression in the non-transformed hTERT-RPE1 cells
Source: BMC Mol Cell Biol. 2021 Mar 4;22:16. doi: 10.1186/s12860-021-00352-y (PMC7934504; doi:10.1186/s12860-021-00352-y)
Supplement: Supplementary file 12 — Additional file 12: Table S5. List of all biotinylated peptides in the TurboID assay. The TurboID assay was performed in standard conditions or in the presence of the CHK1 inhibitor PF47. [file 12860_2021_352_MOESM12_ESM.xlsx]

## Sheet: Feuil1
Supplementary Table S5
List of all biotinylated proteins in proximity to STAU2
TurboID: Stau2-biotinylase
Identified Proteins (886)	Accession Number	Alternate ID	Molecular Weight	CPT-ST2	PF-ST2	RPE	WT-ST2	YFP
Neuroblast differentiation-associated protein AHNAK OS=Homo sapiens OX=9606 GN=AHNAK PE=1 SV=2	AHNK_HUMAN	AHNAK	629 kDa	292	198	0	262	488
Filamin-A OS=Homo sapiens OX=9606 GN=FLNA PE=1 SV=4	FLNA_HUMAN	FLNA	281 kDa	157	122	0	140	249
Myosin-9 OS=Homo sapiens OX=9606 GN=MYH9 PE=1 SV=4	MYH9_HUMAN	MYH9	227 kDa	160	65	69	175	111
Vimentin OS=Homo sapiens OX=9606 GN=VIM PE=1 SV=4	VIME_HUMAN	VIM	54 kDa	85	86	20	77	140
Keratin, type II cytoskeletal 1 OS=Homo sapiens OX=9606 GN=KRT1 PE=1 SV=6	K2C1_HUMAN	KRT1	66 kDa	72	91	79	76	67
Serum albumin OS=Homo sapiens OX=9606 GN=ALB PE=1 SV=2	ALBU_HUMAN	ALB	69 kDa	66	54	61	52	63
Regulator of nonsense transcripts 1 OS=Homo sapiens OX=9606 GN=UPF1 PE=1 SV=2	RENT1_HUMAN	UPF1	124 kDa	88	82	0	99	26
Keratin, type I cytoskeletal 10 OS=Homo sapiens OX=9606 GN=KRT10 PE=1 SV=6	K1C10_HUMAN	KRT10	59 kDa	54	72	45	46	46
T-complex protein 1 subunit theta OS=Homo sapiens OX=9606 GN=CCT8 PE=1 SV=4	TCPQ_HUMAN	CCT8	60 kDa	63	53	0	63	66
Keratin, type I cytoskeletal 9 OS=Homo sapiens OX=9606 GN=KRT9 PE=1 SV=3	K1C9_HUMAN	KRT9	62 kDa	51	49	41	42	40
Talin-1 OS=Homo sapiens OX=9606 GN=TLN1 PE=1 SV=3	TLN1_HUMAN	TLN1	270 kDa	54	27	0	54	94
Ribosome-binding protein 1 OS=Homo sapiens OX=9606 GN=RRBP1 PE=1 SV=5	RRBP1_HUMAN	RRBP1	152 kDa	72	52	0	71	15
Protein AHNAK2 OS=Homo sapiens OX=9606 GN=AHNAK2 PE=1 SV=2	AHNK2_HUMAN	AHNAK2	617 kDa	37	19	0	31	106
Eukaryotic translation initiation factor 4 gamma 1 OS=Homo sapiens OX=9606 GN=EIF4G1 PE=1 SV=4	IF4G1_HUMAN	EIF4G1	175 kDa	62	44	0	62	35
Activating signal cointegrator 1 complex subunit 3 OS=Homo sapiens OX=9606 GN=ASCC3 PE=1 SV=3	ASCC3_HUMAN	ASCC3	251 kDa	67	25	0	69	19
Putative trypsin-6 OS=Homo sapiens OX=9606 GN=PRSS3P2 PE=5 SV=2	TRY6_HUMAN	PRSS3P2	27 kDa	29	25	46	40	37
Protein PRRC2A OS=Homo sapiens OX=9606 GN=PRRC2A PE=1 SV=3	PRC2A_HUMAN	PRRC2A	229 kDa	62	48	0	60	6
Heterogeneous nuclear ribonucleoprotein M OS=Homo sapiens OX=9606 GN=HNRNPM PE=1 SV=3	HNRPM_HUMAN	HNRNPM	78 kDa	53	22	0	34	13
Protein PRRC2C OS=Homo sapiens OX=9606 GN=PRRC2C PE=1 SV=4	PRC2C_HUMAN	PRRC2C	317 kDa	48	43	0	61	3
Ubiquitin-associated protein 2-like OS=Homo sapiens OX=9606 GN=UBAP2L PE=1 SV=2	UBP2L_HUMAN	UBAP2L	115 kDa	52	46	0	58	14
Gamma-interferon-inducible protein 16 OS=Homo sapiens OX=9606 GN=IFI16 PE=1 SV=3	IF16_HUMAN	IFI16	88 kDa	44	42	0	45	32
Microtubule-associated protein 4 OS=Homo sapiens OX=9606 GN=MAP4 PE=1 SV=3	MAP4_HUMAN	MAP4	121 kDa	25	18	0	27	76
Keratin, type II cytoskeletal 2 epidermal OS=Homo sapiens OX=9606 GN=KRT2 PE=1 SV=2	K22E_HUMAN	KRT2	65 kDa	48	43	43	46	36
Microtubule-associated protein 1B OS=Homo sapiens OX=9606 GN=MAP1B PE=1 SV=2	MAP1B_HUMAN	MAP1B	271 kDa	33	16	0	39	54
Polyadenylate-binding protein 1 OS=Homo sapiens OX=9606 GN=PABPC1 PE=1 SV=2	PABP1_HUMAN	PABPC1	71 kDa	43	35	0	55	2
Pyruvate carboxylase, mitochondrial OS=Homo sapiens OX=9606 GN=PC PE=1 SV=2	PYC_HUMAN	PC	130 kDa	31	19	36	30	12
Ataxin-2-like protein OS=Homo sapiens OX=9606 GN=ATXN2L PE=1 SV=2	ATX2L_HUMAN	ATXN2L	113 kDa	41	34	0	39	9
Heat shock cognate 71 kDa protein OS=Homo sapiens OX=9606 GN=HSPA8 PE=1 SV=1	HSP7C_HUMAN	HSPA8	71 kDa	37	23	1	33	27
Tubulin beta chain OS=Homo sapiens OX=9606 GN=TUBB PE=1 SV=2	TBB5_HUMAN	TUBB	50 kDa	46	18	9	32	29
Actin, cytoplasmic 1 OS=Homo sapiens OX=9606 GN=ACTB PE=1 SV=1	ACTB_HUMAN (+1)	ACTB	42 kDa	29	23	16	32	26
ATP-dependent RNA helicase DDX3X OS=Homo sapiens OX=9606 GN=DDX3X PE=1 SV=3	DDX3X_HUMAN	DDX3X	73 kDa	32	27	0	31	25
Src substrate cortactin OS=Homo sapiens OX=9606 GN=CTTN PE=1 SV=2	SRC8_HUMAN	CTTN	62 kDa	22	20	0	20	31
Constitutive coactivator of PPAR-gamma-like protein 1 OS=Homo sapiens OX=9606 GN=FAM120A PE=1 SV=2	F120A_HUMAN	FAM120A	122 kDa	35	24	0	42	0
Eukaryotic translation initiation factor 4 gamma 2 OS=Homo sapiens OX=9606 GN=EIF4G2 PE=1 SV=1	IF4G2_HUMAN	EIF4G2	102 kDa	34	15	0	30	23
Double-stranded RNA-binding protein Staufen homolog 2 OS=Homo sapiens OX=9606 GN=STAU2 PE=1 SV=2	STAU2_HUMAN	STAU2	63 kDa	38	32	0	39	0
Methylcrotonoyl-CoA carboxylase subunit alpha, mitochondrial OS=Homo sapiens OX=9606 GN=MCCC1 PE=1 SV=3	MCCA_HUMAN	MCCC1	80 kDa	20	17	18	23	9
RNA-binding protein 14 OS=Homo sapiens OX=9606 GN=RBM14 PE=1 SV=2	RBM14_HUMAN	RBM14	69 kDa	34	23	0	27	11
Pyruvate kinase PKM OS=Homo sapiens OX=9606 GN=PKM PE=1 SV=4	KPYM_HUMAN	PKM	58 kDa	19	17	5	18	21
Heterogeneous nuclear ribonucleoprotein U OS=Homo sapiens OX=9606 GN=HNRNPU PE=1 SV=6	HNRPU_HUMAN	HNRNPU	91 kDa	13	14	0	15	23
5'-3' exoribonuclease 1 OS=Homo sapiens OX=9606 GN=XRN1 PE=1 SV=1	XRN1_HUMAN	XRN1	194 kDa	30	15	0	40	3
Double-stranded RNA-specific adenosine deaminase OS=Homo sapiens OX=9606 GN=ADAR PE=1 SV=4	DSRAD_HUMAN	ADAR	136 kDa	25	19	0	24	2
Annexin A2 OS=Homo sapiens OX=9606 GN=ANXA2 PE=1 SV=2	ANXA2_HUMAN	ANXA2	39 kDa	18	18	1	21	26
Ankyrin repeat domain-containing protein 17 OS=Homo sapiens OX=9606 GN=ANKRD17 PE=1 SV=3	ANR17_HUMAN	ANKRD17	274 kDa	30	21	0	39	0
Heterogeneous nuclear ribonucleoprotein K OS=Homo sapiens OX=9606 GN=HNRNPK PE=1 SV=1	HNRPK_HUMAN	HNRNPK	51 kDa	25	18	0	31	21
Protein PRRC2B OS=Homo sapiens OX=9606 GN=PRRC2B PE=1 SV=2	PRC2B_HUMAN	PRRC2B	243 kDa	32	22	0	39	1
Double-stranded RNA-binding protein Staufen homolog 1 OS=Homo sapiens OX=9606 GN=STAU1 PE=1 SV=2	STAU1_HUMAN	STAU1	63 kDa	31	17	0	29	4
Elongation factor 1-alpha 1 OS=Homo sapiens OX=9606 GN=EEF1A1 PE=1 SV=1	EF1A1_HUMAN (+1)	EEF1A1	50 kDa	25	11	5	18	19
Transgelin OS=Homo sapiens OX=9606 GN=TAGLN PE=1 SV=4	TAGL_HUMAN	TAGLN	23 kDa	22	11	0	20	26
Nuclear fragile X mental retardation-interacting protein 2 OS=Homo sapiens OX=9606 GN=NUFIP2 PE=1 SV=1	NUFP2_HUMAN	NUFIP2	76 kDa	30	24	0	29	8
YTH domain-containing family protein 3 OS=Homo sapiens OX=9606 GN=YTHDF3 PE=1 SV=1	YTHD3_HUMAN	YTHDF3	64 kDa	26	26	0	31	4
Heterogeneous nuclear ribonucleoprotein A1 OS=Homo sapiens OX=9606 GN=HNRNPA1 PE=1 SV=5	ROA1_HUMAN	HNRNPA1	39 kDa	28	23	1	16	23
Protein argonaute-2 OS=Homo sapiens OX=9606 GN=AGO2 PE=1 SV=3	AGO2_HUMAN	AGO2	97 kDa	31	13	0	27	2
Far upstream element-binding protein 3 OS=Homo sapiens OX=9606 GN=FUBP3 PE=1 SV=2	FUBP3_HUMAN	FUBP3	62 kDa	25	24	0	26	1
Keratin, type II cytoskeletal 8 OS=Homo sapiens OX=9606 GN=KRT8 PE=1 SV=7	K2C8_HUMAN	KRT8	54 kDa	24	29	9	31	40
Proliferation marker protein Ki-67 OS=Homo sapiens OX=9606 GN=MKI67 PE=1 SV=2	KI67_HUMAN	MKI67	359 kDa	4	12	0	17	45
E3 ubiquitin/ISG15 ligase TRIM25 OS=Homo sapiens OX=9606 GN=TRIM25 PE=1 SV=2	TRI25_HUMAN	TRIM25	71 kDa	24	13	0	32	14
Ataxin-2 OS=Homo sapiens OX=9606 GN=ATXN2 PE=1 SV=2	ATX2_HUMAN	ATXN2	140 kDa	30	22	0	29	1
Trypsin-1 OS=Homo sapiens OX=9606 GN=PRSS1 PE=1 SV=1	TRY1_HUMAN	PRSS1	27 kDa	31	28	55	45	35
Eukaryotic translation initiation factor 4B OS=Homo sapiens OX=9606 GN=EIF4B PE=1 SV=2	IF4B_HUMAN	EIF4B	69 kDa	15	8	0	13	31
Eukaryotic translation initiation factor 4 gamma 3 OS=Homo sapiens OX=9606 GN=EIF4G3 PE=1 SV=2	IF4G3_HUMAN	EIF4G3	177 kDa	52	23	0	36	0
Fibronectin type III domain-containing protein 3B OS=Homo sapiens OX=9606 GN=FNDC3B PE=1 SV=2	FND3B_HUMAN	FNDC3B	133 kDa	32	16	0	30	0
Tubulin alpha-1B chain OS=Homo sapiens OX=9606 GN=TUBA1B PE=1 SV=1	TBA1B_HUMAN	TUBA1B	50 kDa	22	10	3	18	13
Zinc finger CCCH-type antiviral protein 1 OS=Homo sapiens OX=9606 GN=ZC3HAV1 PE=1 SV=3	ZCCHV_HUMAN	ZC3HAV1	101 kDa	22	16	0	26	9
Propionyl-CoA carboxylase alpha chain, mitochondrial OS=Homo sapiens OX=9606 GN=PCCA PE=1 SV=4	PCCA_HUMAN	PCCA	80 kDa	14	5	33	18	0
Vigilin OS=Homo sapiens OX=9606 GN=HDLBP PE=1 SV=2	VIGLN_HUMAN	HDLBP	141 kDa	17	10	0	28	8
Keratin, type II cytoskeletal 5 OS=Homo sapiens OX=9606 GN=KRT5 PE=1 SV=3	K2C5_HUMAN	KRT5	62 kDa	32	24	22	20	20
Keratin, type I cytoskeletal 18 OS=Homo sapiens OX=9606 GN=KRT18 PE=1 SV=2	K1C18_HUMAN	KRT18	48 kDa	12	11	0	12	29
Trinucleotide repeat-containing gene 6B protein OS=Homo sapiens OX=9606 GN=TNRC6B PE=1 SV=4	TNR6B_HUMAN	TNRC6B	194 kDa	23	18	0	29	0
Coronin-1C OS=Homo sapiens OX=9606 GN=CORO1C PE=1 SV=1	COR1C_HUMAN	CORO1C	53 kDa	13	12	0	17	18
60S ribosomal protein L4 OS=Homo sapiens OX=9606 GN=RPL4 PE=1 SV=5	RL4_HUMAN	RPL4	48 kDa	17	13	1	21	18
Caldesmon OS=Homo sapiens OX=9606 GN=CALD1 PE=1 SV=3	CALD1_HUMAN	CALD1	93 kDa	12	9	0	13	23
Enhancer of mRNA-decapping protein 3 OS=Homo sapiens OX=9606 GN=EDC3 PE=1 SV=1	EDC3_HUMAN	EDC3	56 kDa	19	15	0	18	16
Cold shock domain-containing protein E1 OS=Homo sapiens OX=9606 GN=CSDE1 PE=1 SV=2	CSDE1_HUMAN	CSDE1	89 kDa	22	5	0	22	8
Filamin-C OS=Homo sapiens OX=9606 GN=FLNC PE=1 SV=3	FLNC_HUMAN	FLNC	291 kDa	24	14	0	21	50
Interleukin enhancer-binding factor 3 OS=Homo sapiens OX=9606 GN=ILF3 PE=1 SV=3	ILF3_HUMAN	ILF3	95 kDa	22	13	0	25	4
Kinectin OS=Homo sapiens OX=9606 GN=KTN1 PE=1 SV=1	KTN1_HUMAN	KTN1	156 kDa	22	14	0	25	1
Plectin OS=Homo sapiens OX=9606 GN=PLEC PE=1 SV=3	PLEC_HUMAN	PLEC	532 kDa	10	2	0	11	35
Probable ATP-dependent RNA helicase DDX5 OS=Homo sapiens OX=9606 GN=DDX5 PE=1 SV=1	DDX5_HUMAN	DDX5	69 kDa	25	17	1	24	16
Elongation factor 2 OS=Homo sapiens OX=9606 GN=EEF2 PE=1 SV=4	EF2_HUMAN	EEF2	95 kDa	17	9	0	13	15
Keratin, type I cytoskeletal 14 OS=Homo sapiens OX=9606 GN=KRT14 PE=1 SV=4	K1C14_HUMAN	KRT14	52 kDa	26	17	16	15	13
Eukaryotic peptide chain release factor GTP-binding subunit ERF3A OS=Homo sapiens OX=9606 GN=GSPT1 PE=1 SV=1	ERF3A_HUMAN	GSPT1	56 kDa	17	7	0	20	15
ATP-dependent RNA helicase A OS=Homo sapiens OX=9606 GN=DHX9 PE=1 SV=4	DHX9_HUMAN	DHX9	141 kDa	19	10	0	16	12
Protein LYRIC OS=Homo sapiens OX=9606 GN=MTDH PE=1 SV=2	LYRIC_HUMAN	MTDH	64 kDa	21	17	0	20	8
Probable helicase with zinc finger domain OS=Homo sapiens OX=9606 GN=HELZ PE=1 SV=2	HELZ_HUMAN	HELZ	219 kDa	21	14	0	23	0
40S ribosomal protein S3 OS=Homo sapiens OX=9606 GN=RPS3 PE=1 SV=2	RS3_HUMAN	RPS3	27 kDa	17	11	1	17	14
Synaptojanin-2 OS=Homo sapiens OX=9606 GN=SYNJ2 PE=1 SV=3	SYNJ2_HUMAN	SYNJ2	166 kDa	18	6	0	21	15
E3 SUMO-protein ligase RanBP2 OS=Homo sapiens OX=9606 GN=RANBP2 PE=1 SV=2	RBP2_HUMAN	RANBP2	358 kDa	7	5	0	11	31
Unconventional myosin-VI OS=Homo sapiens OX=9606 GN=MYO6 PE=1 SV=4	MYO6_HUMAN	MYO6	150 kDa	11	0	0	8	38
Heat shock protein HSP 90-beta OS=Homo sapiens OX=9606 GN=HSP90AB1 PE=1 SV=4	HS90B_HUMAN	HSP90AB1	83 kDa	17	10	6	14	11
Plasminogen activator inhibitor 1 RNA-binding protein OS=Homo sapiens OX=9606 GN=SERBP1 PE=1 SV=2	PAIRB_HUMAN	SERBP1	45 kDa	17	14	0	18	7
Zinc finger RNA-binding protein OS=Homo sapiens OX=9606 GN=ZFR PE=1 SV=2	ZFR_HUMAN	ZFR	117 kDa	20	13	0	20	1
DNA-dependent protein kinase catalytic subunit OS=Homo sapiens OX=9606 GN=PRKDC PE=1 SV=3	PRKDC_HUMAN	PRKDC	469 kDa	5	0	0	2	46
60S ribosomal protein L3 OS=Homo sapiens OX=9606 GN=RPL3 PE=1 SV=2	RL3_HUMAN	RPL3	46 kDa	12	12	0	13	12
Non-POU domain-containing octamer-binding protein OS=Homo sapiens OX=9606 GN=NONO PE=1 SV=4	NONO_HUMAN	NONO	54 kDa	21	7	0	7	18
Dihydropyrimidinase-related protein 2 OS=Homo sapiens OX=9606 GN=DPYSL2 PE=1 SV=1	DPYL2_HUMAN	DPYSL2	62 kDa	11	1	0	12	21
PDZ and LIM domain protein 5 OS=Homo sapiens OX=9606 GN=PDLIM5 PE=1 SV=5	PDLI5_HUMAN	PDLIM5	64 kDa	12	6	0	12	17
ADP/ATP translocase 3 OS=Homo sapiens OX=9606 GN=SLC25A6 PE=1 SV=4	ADT3_HUMAN	SLC25A6	33 kDa	8	8	0	13	15
Arf-GAP domain and FG repeat-containing protein 1 OS=Homo sapiens OX=9606 GN=AGFG1 PE=1 SV=2	AGFG1_HUMAN	AGFG1	58 kDa	9	3	0	13	14
Ubiquitin-associated protein 2 OS=Homo sapiens OX=9606 GN=UBAP2 PE=1 SV=1	UBAP2_HUMAN	UBAP2	117 kDa	16	14	0	21	1
GRB10-interacting GYF protein 2 OS=Homo sapiens OX=9606 GN=GIGYF2 PE=1 SV=1	GGYF2_HUMAN	GIGYF2	150 kDa	15	11	0	18	0
Annexin A1 OS=Homo sapiens OX=9606 GN=ANXA1 PE=1 SV=2	ANXA1_HUMAN	ANXA1	39 kDa	8	6	0	11	14
Stromal interaction molecule 1 OS=Homo sapiens OX=9606 GN=STIM1 PE=1 SV=3	STIM1_HUMAN	STIM1	77 kDa	12	6	0	11	11
Filamin-B OS=Homo sapiens OX=9606 GN=FLNB PE=1 SV=2	FLNB_HUMAN	FLNB	278 kDa	27	6	0	16	33
LIM domain only protein 7 OS=Homo sapiens OX=9606 GN=LMO7 PE=1 SV=3	LMO7_HUMAN	LMO7	193 kDa	1	1	0	1	42
OTU domain-containing protein 4 OS=Homo sapiens OX=9606 GN=OTUD4 PE=1 SV=4	OTUD4_HUMAN	OTUD4	124 kDa	15	10	0	16	0
Heterogeneous nuclear ribonucleoproteins C1/C2 OS=Homo sapiens OX=9606 GN=HNRNPC PE=1 SV=4	HNRPC_HUMAN	HNRNPC	34 kDa	12	12	0	17	2
Phosphatidylinositol-binding clathrin assembly protein OS=Homo sapiens OX=9606 GN=PICALM PE=1 SV=2	PICAL_HUMAN	PICALM	71 kDa	15	11	0	15	8
Transgelin-2 OS=Homo sapiens OX=9606 GN=TAGLN2 PE=1 SV=3	TAGL2_HUMAN	TAGLN2	22 kDa	11	10	0	9	12
Signal recognition particle 54 kDa protein OS=Homo sapiens OX=9606 GN=SRP54 PE=1 SV=1	SRP54_HUMAN	SRP54	56 kDa	15	6	0	11	6
Lymphoid-specific helicase OS=Homo sapiens OX=9606 GN=HELLS PE=1 SV=1	HELLS_HUMAN	HELLS	97 kDa	7	2	0	14	17
Serine/threonine-protein kinase PAK 2 OS=Homo sapiens OX=9606 GN=PAK2 PE=1 SV=3	PAK2_HUMAN	PAK2	58 kDa	7	1	0	11	28
Endoplasmic reticulum chaperone BiP OS=Homo sapiens OX=9606 GN=HSPA5 PE=1 SV=2	BIP_HUMAN	HSPA5	72 kDa	16	14	1	19	10
Serine/arginine-rich splicing factor 3 OS=Homo sapiens OX=9606 GN=SRSF3 PE=1 SV=1	SRSF3_HUMAN	SRSF3	19 kDa	16	10	0	12	7
TAR DNA-binding protein 43 OS=Homo sapiens OX=9606 GN=TARDBP PE=1 SV=1	TADBP_HUMAN	TARDBP	45 kDa	16	12	0	16	3
YLP motif-containing protein 1 OS=Homo sapiens OX=9606 GN=YLPM1 PE=1 SV=4	YLPM1_HUMAN	YLPM1	242 kDa	20	3	0	8	3
Leucine zipper protein 1 OS=Homo sapiens OX=9606 GN=LUZP1 PE=1 SV=2	LUZP1_HUMAN	LUZP1	120 kDa	2	4	0	1	36
Ras GTPase-activating protein-binding protein 1 OS=Homo sapiens OX=9606 GN=G3BP1 PE=1 SV=1	G3BP1_HUMAN	G3BP1	52 kDa	10	10	0	11	4
Zyxin OS=Homo sapiens OX=9606 GN=ZYX PE=1 SV=1	ZYX_HUMAN	ZYX	61 kDa	9	5	0	9	16
60S ribosomal protein L6 OS=Homo sapiens OX=9606 GN=RPL6 PE=1 SV=3	RL6_HUMAN	RPL6	33 kDa	9	9	0	11	5
Activating signal cointegrator 1 OS=Homo sapiens OX=9606 GN=TRIP4 PE=1 SV=4	TRIP4_HUMAN	TRIP4	66 kDa	16	2	0	15	3
Centrosomal protein of 170 kDa OS=Homo sapiens OX=9606 GN=CEP170 PE=1 SV=1	CE170_HUMAN	CEP170	175 kDa	7	1	0	6	25
Ceruloplasmin OS=Homo sapiens OX=9606 GN=CP PE=1 SV=1	CERU_HUMAN	CP	122 kDa	8	8	7	6	6
Nucleolin OS=Homo sapiens OX=9606 GN=NCL PE=1 SV=3	NUCL_HUMAN	NCL	77 kDa	7	5	0	12	8
Phosphatidylinositol 4-phosphate 3-kinase C2 domain-containing subunit alpha OS=Homo sapiens OX=9606 GN=PIK3C2A PE=1 SV=2	P3C2A_HUMAN	PIK3C2A	191 kDa	10	3	0	12	3
Tight junction protein ZO-1 OS=Homo sapiens OX=9606 GN=TJP1 PE=1 SV=3	ZO1_HUMAN	TJP1	195 kDa	4	2	0	3	30
Ankyrin repeat and KH domain-containing protein 1 OS=Homo sapiens OX=9606 GN=ANKHD1 PE=1 SV=1	ANKH1_HUMAN	ANKHD1	269 kDa	30	16	0	37	0
Heat shock 70 kDa protein 1A OS=Homo sapiens OX=9606 GN=HSPA1A PE=1 SV=1	HS71A_HUMAN (+1)	HSPA1A	70 kDa	16	8	3	18	10
Heterogeneous nuclear ribonucleoproteins A2/B1 OS=Homo sapiens OX=9606 GN=HNRNPA2B1 PE=1 SV=2	ROA2_HUMAN	HNRNPA2B1	37 kDa	13	10	1	14	9
Clathrin heavy chain 1 OS=Homo sapiens OX=9606 GN=CLTC PE=1 SV=5	CLH1_HUMAN	CLTC	192 kDa	7	4	0	6	15
Cytoskeleton-associated protein 4 OS=Homo sapiens OX=9606 GN=CKAP4 PE=1 SV=2	CKAP4_HUMAN	CKAP4	66 kDa	8	5	0	10	7
Poly(rC)-binding protein 2 OS=Homo sapiens OX=9606 GN=PCBP2 PE=1 SV=1	PCBP2_HUMAN	PCBP2	39 kDa	17	5	0	12	5
Pumilio homolog 1 OS=Homo sapiens OX=9606 GN=PUM1 PE=1 SV=3	PUM1_HUMAN	PUM1	126 kDa	10	11	0	12	0
Serine/arginine-rich splicing factor 1 OS=Homo sapiens OX=9606 GN=SRSF1 PE=1 SV=2	SRSF1_HUMAN	SRSF1	28 kDa	9	6	0	17	7
Cytoplasmic polyadenylation element-binding protein 4 OS=Homo sapiens OX=9606 GN=CPEB4 PE=1 SV=1	CPEB4_HUMAN	CPEB4	80 kDa	10	10	0	17	0
Dedicator of cytokinesis protein 7 OS=Homo sapiens OX=9606 GN=DOCK7 PE=1 SV=4	DOCK7_HUMAN	DOCK7	243 kDa	7	0	0	9	16
Histone H2B type 1-C/E/F/G/I OS=Homo sapiens OX=9606 GN=HIST1H2BC PE=1 SV=4	H2B1C_HUMAN (+6)	HIST1H2BC	14 kDa	6	3	6	8	7
Keratin, type II cytoskeletal 6C OS=Homo sapiens OX=9606 GN=KRT6C PE=1 SV=3	K2C6C_HUMAN	KRT6C	60 kDa	29	27	17	0	19
Probable ATP-dependent RNA helicase DDX6 OS=Homo sapiens OX=9606 GN=DDX6 PE=1 SV=2	DDX6_HUMAN	DDX6	54 kDa	17	4	0	15	1
YTH domain-containing family protein 2 OS=Homo sapiens OX=9606 GN=YTHDF2 PE=1 SV=2	YTHD2_HUMAN	YTHDF2	62 kDa	10	13	0	21	2
Septin-9 OS=Homo sapiens OX=9606 GN=SEPT9 PE=1 SV=2	SEPT9_HUMAN	2009-09-01	65 kDa	2	0	0	8	25
Plasminogen activator inhibitor 2 OS=Homo sapiens OX=9606 GN=SERPINB2 PE=1 SV=2	PAI2_HUMAN	SERPINB2	47 kDa	6	3	0	8	20
Heterogeneous nuclear ribonucleoprotein Q OS=Homo sapiens OX=9606 GN=SYNCRIP PE=1 SV=2	HNRPQ_HUMAN	SYNCRIP	70 kDa	8	6	0	14	3
Polyadenylate-binding protein 4 OS=Homo sapiens OX=9606 GN=PABPC4 PE=1 SV=1	PABP4_HUMAN	PABPC4	71 kDa	31	19	0	36	0
ATP synthase subunit alpha, mitochondrial OS=Homo sapiens OX=9606 GN=ATP5F1A PE=1 SV=1	ATPA_HUMAN	ATP5F1A	60 kDa	10	5	0	8	10
Prelamin-A/C OS=Homo sapiens OX=9606 GN=LMNA PE=1 SV=1	LMNA_HUMAN	LMNA	74 kDa	7	6	0	5	14
60S ribosomal protein L18a OS=Homo sapiens OX=9606 GN=RPL18A PE=1 SV=2	RL18A_HUMAN	RPL18A	21 kDa	7	5	0	9	8
Glyceraldehyde-3-phosphate dehydrogenase OS=Homo sapiens OX=9606 GN=GAPDH PE=1 SV=3	G3P_HUMAN	GAPDH	36 kDa	13	3	7	5	3
Trinucleotide repeat-containing gene 6A protein OS=Homo sapiens OX=9606 GN=TNRC6A PE=1 SV=2	TNR6A_HUMAN	TNRC6A	210 kDa	11	8	0	11	2
Thyroid hormone receptor-associated protein 3 OS=Homo sapiens OX=9606 GN=THRAP3 PE=1 SV=2	TR150_HUMAN	THRAP3	109 kDa	1	0	0	2	19
Heterogeneous nuclear ribonucleoprotein A3 OS=Homo sapiens OX=9606 GN=HNRNPA3 PE=1 SV=2	ROA3_HUMAN	HNRNPA3	40 kDa	15	7	0	8	4
La-related protein 4B OS=Homo sapiens OX=9606 GN=LARP4B PE=1 SV=3	LAR4B_HUMAN	LARP4B	81 kDa	12	4	0	10	0
Putative helicase MOV-10 OS=Homo sapiens OX=9606 GN=MOV10 PE=1 SV=2	MOV10_HUMAN	MOV10	114 kDa	10	3	0	8	0
Trypsin-3 OS=Homo sapiens OX=9606 GN=PRSS3 PE=1 SV=2	TRY3_HUMAN	PRSS3	33 kDa	12	13	10	13	8
60S ribosomal protein L15 OS=Homo sapiens OX=9606 GN=RPL15 PE=1 SV=2	RL15_HUMAN	RPL15	24 kDa	5	5	1	4	6
Protein-glutamine gamma-glutamyltransferase 2 OS=Homo sapiens OX=9606 GN=TGM2 PE=1 SV=2	TGM2_HUMAN	TGM2	77 kDa	7	6	0	7	13
Myosin light chain kinase, smooth muscle OS=Homo sapiens OX=9606 GN=MYLK PE=1 SV=4	MYLK_HUMAN	MYLK	211 kDa	4	3	0	3	18
Roquin-1 OS=Homo sapiens OX=9606 GN=RC3H1 PE=1 SV=1	RC3H1_HUMAN	RC3H1	126 kDa	11	7	0	11	0
YTH domain-containing family protein 1 OS=Homo sapiens OX=9606 GN=YTHDF1 PE=1 SV=1	YTHD1_HUMAN	YTHDF1	61 kDa	19	17	0	24	0
Nuclear migration protein nudC OS=Homo sapiens OX=9606 GN=NUDC PE=1 SV=1	NUDC_HUMAN	NUDC	38 kDa	11	3	0	7	7
Lamin-B receptor OS=Homo sapiens OX=9606 GN=LBR PE=1 SV=2	LBR_HUMAN	LBR	71 kDa	4	2	0	8	9
Synergin gamma OS=Homo sapiens OX=9606 GN=SYNRG PE=1 SV=2	SYNRG_HUMAN	SYNRG	141 kDa	7	1	0	8	7
Heterogeneous nuclear ribonucleoprotein F OS=Homo sapiens OX=9606 GN=HNRNPF PE=1 SV=3	HNRPF_HUMAN	HNRNPF	46 kDa	9	4	0	6	5
60S ribosomal protein L8 OS=Homo sapiens OX=9606 GN=RPL8 PE=1 SV=2	RL8_HUMAN	RPL8	28 kDa	5	5	0	5	4
CD2-associated protein OS=Homo sapiens OX=9606 GN=CD2AP PE=1 SV=1	CD2AP_HUMAN	CD2AP	71 kDa	7	2	0	5	13
Caprin-1 OS=Homo sapiens OX=9606 GN=CAPRIN1 PE=1 SV=2	CAPR1_HUMAN	CAPRIN1	78 kDa	6	7	0	10	1
Splicing factor 3B subunit 1 OS=Homo sapiens OX=9606 GN=SF3B1 PE=1 SV=3	SF3B1_HUMAN	SF3B1	146 kDa	2	1	0	0	26
Peroxiredoxin-1 OS=Homo sapiens OX=9606 GN=PRDX1 PE=1 SV=1	PRDX1_HUMAN	PRDX1	22 kDa	5	4	0	3	9
Nucleophosmin OS=Homo sapiens OX=9606 GN=NPM1 PE=1 SV=2	NPM_HUMAN	NPM1	33 kDa	7	3	0	5	11
Melanoma-associated antigen D1 OS=Homo sapiens OX=9606 GN=MAGED1 PE=1 SV=3	MAGD1_HUMAN	MAGED1	86 kDa	9	5	0	9	0
40S ribosomal protein S8 OS=Homo sapiens OX=9606 GN=RPS8 PE=1 SV=2	RS8_HUMAN	RPS8	24 kDa	5	4	5	5	5
Alpha-actinin-1 OS=Homo sapiens OX=9606 GN=ACTN1 PE=1 SV=2	ACTN1_HUMAN	ACTN1	103 kDa	7	0	0	5	10
Histone H2A type 1-D OS=Homo sapiens OX=9606 GN=HIST1H2AD PE=1 SV=2	H2A1D_HUMAN	HIST1H2AD	14 kDa	6	5	5	3	2
Receptor of activated protein C kinase 1 OS=Homo sapiens OX=9606 GN=RACK1 PE=1 SV=3	RACK1_HUMAN	RACK1	35 kDa	8	4	0	9	6
AP-3 complex subunit delta-1 OS=Homo sapiens OX=9606 GN=AP3D1 PE=1 SV=1	AP3D1_HUMAN	AP3D1	130 kDa	8	1	0	7	11
Eukaryotic translation initiation factor 4E transporter OS=Homo sapiens OX=9606 GN=EIF4ENIF1 PE=1 SV=2	4ET_HUMAN	EIF4ENIF1	108 kDa	9	9	0	7	0
CUGBP Elav-like family member 1 OS=Homo sapiens OX=9606 GN=CELF1 PE=1 SV=2	CELF1_HUMAN	CELF1	52 kDa	7	5	0	10	0
40S ribosomal protein S23 OS=Homo sapiens OX=9606 GN=RPS23 PE=1 SV=3	RS23_HUMAN	RPS23	16 kDa	8	6	0	6	5
Clathrin interactor 1 OS=Homo sapiens OX=9606 GN=CLINT1 PE=1 SV=1	EPN4_HUMAN	CLINT1	68 kDa	5	3	0	6	9
RNA-binding motif protein, X chromosome OS=Homo sapiens OX=9606 GN=RBMX PE=1 SV=3	RBMX_HUMAN	RBMX	42 kDa	5	3	0	7	4
40S ribosomal protein S2 OS=Homo sapiens OX=9606 GN=RPS2 PE=1 SV=2	RS2_HUMAN	RPS2	31 kDa	6	4	0	5	2
Ubiquitin-40S ribosomal protein S27a OS=Homo sapiens OX=9606 GN=RPS27A PE=1 SV=2	RS27A_HUMAN	RPS27A	18 kDa	4	4	5	6	5
60S ribosomal protein L36a OS=Homo sapiens OX=9606 GN=RPL36A PE=1 SV=2	RL36A_HUMAN	RPL36A	12 kDa	6	4	6	4	2
60S ribosomal protein L23 OS=Homo sapiens OX=9606 GN=RPL23 PE=1 SV=1	RL23_HUMAN	RPL23	15 kDa	8	2	0	8	6
CCR4-NOT transcription complex subunit 1 OS=Homo sapiens OX=9606 GN=CNOT1 PE=1 SV=2	CNOT1_HUMAN	CNOT1	267 kDa	6	3	0	10	0
Protein SMG7 OS=Homo sapiens OX=9606 GN=SMG7 PE=1 SV=2	SMG7_HUMAN	SMG7	127 kDa	9	5	0	9	0
Scaffold attachment factor B2 OS=Homo sapiens OX=9606 GN=SAFB2 PE=1 SV=1	SAFB2_HUMAN	SAFB2	107 kDa	2	0	0	1	11
Histone H1.4 OS=Homo sapiens OX=9606 GN=HIST1H1E PE=1 SV=2	H14_HUMAN	HIST1H1E	22 kDa	7	5	2	4	2
60S ribosomal protein L11 OS=Homo sapiens OX=9606 GN=RPL11 PE=1 SV=2	RL11_HUMAN	RPL11	20 kDa	4	3	2	5	5
60S ribosomal protein L24 OS=Homo sapiens OX=9606 GN=RPL24 PE=1 SV=1	RL24_HUMAN	RPL24	18 kDa	6	6	1	6	5
40S ribosomal protein S24 OS=Homo sapiens OX=9606 GN=RPS24 PE=1 SV=1	RS24_HUMAN	RPS24	15 kDa	5	3	0	4	2
40S ribosomal protein S4, X isoform OS=Homo sapiens OX=9606 GN=RPS4X PE=1 SV=2	RS4X_HUMAN	RPS4X	30 kDa	5	1	0	3	5
Insulin-like growth factor 2 mRNA-binding protein 3 OS=Homo sapiens OX=9606 GN=IGF2BP3 PE=1 SV=2	IF2B3_HUMAN	IGF2BP3	64 kDa	9	6	0	9	0
Lamina-associated polypeptide 2, isoforms beta/gamma OS=Homo sapiens OX=9606 GN=TMPO PE=1 SV=2	LAP2B_HUMAN	TMPO	51 kDa	0	1	0	3	20
60S ribosomal protein L18 OS=Homo sapiens OX=9606 GN=RPL18 PE=1 SV=2	RL18_HUMAN	RPL18	22 kDa	4	3	2	5	4
GTP-binding nuclear protein Ran OS=Homo sapiens OX=9606 GN=RAN PE=1 SV=3	RAN_HUMAN	RAN	24 kDa	7	4	1	6	5
60S ribosomal protein L7a OS=Homo sapiens OX=9606 GN=RPL7A PE=1 SV=2	RL7A_HUMAN	RPL7A	30 kDa	7	3	0	5	7
Vinculin OS=Homo sapiens OX=9606 GN=VCL PE=1 SV=4	VINC_HUMAN	VCL	124 kDa	3	1	0	4	13
Fragile X mental retardation syndrome-related protein 1 OS=Homo sapiens OX=9606 GN=FXR1 PE=1 SV=3	FXR1_HUMAN	FXR1	70 kDa	6	4	0	6	0
Protein LSM14 homolog B OS=Homo sapiens OX=9606 GN=LSM14B PE=1 SV=1	LS14B_HUMAN	LSM14B	42 kDa	4	6	0	11	0
Cytoplasmic dynein 1 heavy chain 1 OS=Homo sapiens OX=9606 GN=DYNC1H1 PE=1 SV=5	DYHC1_HUMAN	DYNC1H1	532 kDa	3	0	0	1	15
Semenogelin-1 OS=Homo sapiens OX=9606 GN=SEMG1 PE=1 SV=2	SEMG1_HUMAN	SEMG1	52 kDa	0	23	0	0	0
Eukaryotic initiation factor 4A-I OS=Homo sapiens OX=9606 GN=EIF4A1 PE=1 SV=1	IF4A1_HUMAN	EIF4A1	46 kDa	6	1	0	6	8
Pre-mRNA-splicing factor ATP-dependent RNA helicase DHX15 OS=Homo sapiens OX=9606 GN=DHX15 PE=1 SV=2	DHX15_HUMAN	DHX15	91 kDa	4	1	0	2	10
Dihydropyrimidinase-related protein 3 OS=Homo sapiens OX=9606 GN=DPYSL3 PE=1 SV=1	DPYL3_HUMAN	DPYSL3	62 kDa	3	0	0	7	11
Nucleolar RNA helicase 2 OS=Homo sapiens OX=9606 GN=DDX21 PE=1 SV=5	DDX21_HUMAN	DDX21	87 kDa	3	0	0	10	8
Probable ATP-dependent RNA helicase YTHDC2 OS=Homo sapiens OX=9606 GN=YTHDC2 PE=1 SV=2	YTDC2_HUMAN	YTHDC2	160 kDa	6	1	0	10	0
U4/U6.U5 tri-snRNP-associated protein 1 OS=Homo sapiens OX=9606 GN=SART1 PE=1 SV=1	SNUT1_HUMAN	SART1	90 kDa	0	0	0	0	23
Spectrin alpha chain, non-erythrocytic 1 OS=Homo sapiens OX=9606 GN=SPTAN1 PE=1 SV=3	SPTN1_HUMAN	SPTAN1	285 kDa	0	0	0	0	20
Histone H4 OS=Homo sapiens OX=9606 GN=HIST1H4A PE=1 SV=2	H4_HUMAN	HIST1H4A	11 kDa	5	2	4	6	5
Serine/arginine-rich splicing factor 7 OS=Homo sapiens OX=9606 GN=SRSF7 PE=1 SV=1	SRSF7_HUMAN	SRSF7	27 kDa	7	4	0	5	7
Heterogeneous nuclear ribonucleoprotein H3 OS=Homo sapiens OX=9606 GN=HNRNPH3 PE=1 SV=2	HNRH3_HUMAN	HNRNPH3	37 kDa	4	8	0	6	2
Muscleblind-like protein 1 OS=Homo sapiens OX=9606 GN=MBNL1 PE=1 SV=2	MBNL1_HUMAN	MBNL1	42 kDa	6	2	0	2	0
60S ribosomal protein L23a OS=Homo sapiens OX=9606 GN=RPL23A PE=1 SV=1	RL23A_HUMAN	RPL23A	18 kDa	4	2	3	3	3
40S ribosomal protein S6 OS=Homo sapiens OX=9606 GN=RPS6 PE=1 SV=1	RS6_HUMAN	RPS6	29 kDa	4	5	1	6	3
Poly(rC)-binding protein 1 OS=Homo sapiens OX=9606 GN=PCBP1 PE=1 SV=2	PCBP1_HUMAN	PCBP1	37 kDa	15	7	0	9	5
60S ribosomal protein L13 OS=Homo sapiens OX=9606 GN=RPL13 PE=1 SV=4	RL13_HUMAN	RPL13	24 kDa	5	5	0	6	5
60S ribosomal protein L28 OS=Homo sapiens OX=9606 GN=RPL28 PE=1 SV=3	RL28_HUMAN	RPL28	16 kDa	3	3	0	4	3
Bifunctional glutamate/proline--tRNA ligase OS=Homo sapiens OX=9606 GN=EPRS PE=1 SV=5	SYEP_HUMAN	EPRS	171 kDa	7	3	0	5	4
Polypyrimidine tract-binding protein 1 OS=Homo sapiens OX=9606 GN=PTBP1 PE=1 SV=1	PTBP1_HUMAN	PTBP1	57 kDa	4	6	0	9	1
Valine--tRNA ligase OS=Homo sapiens OX=9606 GN=VARS PE=1 SV=4	SYVC_HUMAN	VARS	140 kDa	8	1	0	2	5
Synaptotagmin-like protein 4 OS=Homo sapiens OX=9606 GN=SYTL4 PE=1 SV=2	SYTL4_HUMAN	SYTL4	76 kDa	0	2	0	3	12
La-related protein 1 OS=Homo sapiens OX=9606 GN=LARP1 PE=1 SV=2	LARP1_HUMAN	LARP1	124 kDa	3	3	0	8	0
Misshapen-like kinase 1 OS=Homo sapiens OX=9606 GN=MINK1 PE=1 SV=2	MINK1_HUMAN	MINK1	150 kDa	5	0	0	6	6
Inositol polyphosphate 5-phosphatase OCRL-1 OS=Homo sapiens OX=9606 GN=OCRL PE=1 SV=3	OCRL_HUMAN	OCRL	104 kDa	4	0	0	4	6
Nuclear pore complex protein Nup214 OS=Homo sapiens OX=9606 GN=NUP214 PE=1 SV=2	NU214_HUMAN	NUP214	214 kDa	1	0	0	1	14
RING finger protein 214 OS=Homo sapiens OX=9606 GN=RNF214 PE=1 SV=2	RN214_HUMAN	RNF214	78 kDa	8	0	0	9	0
60S ribosomal protein L7 OS=Homo sapiens OX=9606 GN=RPL7 PE=1 SV=1	RL7_HUMAN	RPL7	29 kDa	4	2	0	3	6
Splicing factor, proline- and glutamine-rich OS=Homo sapiens OX=9606 GN=SFPQ PE=1 SV=2	SFPQ_HUMAN	SFPQ	76 kDa	9	3	0	4	7
40S ribosomal protein S9 OS=Homo sapiens OX=9606 GN=RPS9 PE=1 SV=3	RS9_HUMAN	RPS9	23 kDa	3	3	0	4	4
Jupiter microtubule associated homolog 2 OS=Homo sapiens OX=9606 GN=JPT2 PE=1 SV=1	JUPI2_HUMAN	JPT2	20 kDa	4	0	0	6	7
Ezrin OS=Homo sapiens OX=9606 GN=EZR PE=1 SV=4	EZRI_HUMAN	EZR	69 kDa	1	0	0	1	9
Interferon-induced, double-stranded RNA-activated protein kinase OS=Homo sapiens OX=9606 GN=EIF2AK2 PE=1 SV=2	E2AK2_HUMAN	EIF2AK2	62 kDa	7	0	0	7	0
28 kDa heat- and acid-stable phosphoprotein OS=Homo sapiens OX=9606 GN=PDAP1 PE=1 SV=1	HAP28_HUMAN	PDAP1	21 kDa	4	3	0	3	8
Heterogeneous nuclear ribonucleoprotein H OS=Homo sapiens OX=9606 GN=HNRNPH1 PE=1 SV=4	HNRH1_HUMAN	HNRNPH1	49 kDa	7	4	0	5	6
Interleukin enhancer-binding factor 2 OS=Homo sapiens OX=9606 GN=ILF2 PE=1 SV=2	ILF2_HUMAN	ILF2	43 kDa	7	6	0	5	1
DNA topoisomerase 2-alpha OS=Homo sapiens OX=9606 GN=TOP2A PE=1 SV=3	TOP2A_HUMAN	TOP2A	174 kDa	1	3	0	2	11
Protein PAT1 homolog 1 OS=Homo sapiens OX=9606 GN=PATL1 PE=1 SV=2	PATL1_HUMAN	PATL1	87 kDa	4	3	0	4	0
Bcl-2-associated transcription factor 1 OS=Homo sapiens OX=9606 GN=BCLAF1 PE=1 SV=2	BCLF1_HUMAN	BCLAF1	106 kDa	4	0	0	3	9
RNA-binding motif, single-stranded-interacting protein 2 OS=Homo sapiens OX=9606 GN=RBMS2 PE=1 SV=1	RBMS2_HUMAN	RBMS2	44 kDa	5	4	0	8	0
Fatty acid synthase OS=Homo sapiens OX=9606 GN=FASN PE=1 SV=3	FAS_HUMAN	FASN	273 kDa	5	0	0	2	9
LIM and calponin homology domains-containing protein 1 OS=Homo sapiens OX=9606 GN=LIMCH1 PE=1 SV=4	LIMC1_HUMAN	LIMCH1	122 kDa	0	0	0	0	17
Rab11 family-interacting protein 5 OS=Homo sapiens OX=9606 GN=RAB11FIP5 PE=1 SV=1	RFIP5_HUMAN	RAB11FIP5	70 kDa	0	0	0	0	18
Semenogelin-2 OS=Homo sapiens OX=9606 GN=SEMG2 PE=1 SV=1	SEMG2_HUMAN	SEMG2	65 kDa	0	18	0	0	0
U5 small nuclear ribonucleoprotein 200 kDa helicase OS=Homo sapiens OX=9606 GN=SNRNP200 PE=1 SV=2	U520_HUMAN	SNRNP200	245 kDa	0	0	0	0	17
Cofilin-1 OS=Homo sapiens OX=9606 GN=CFL1 PE=1 SV=3	COF1_HUMAN	CFL1	19 kDa	5	2	2	3	4
60S ribosomal protein L32 OS=Homo sapiens OX=9606 GN=RPL32 PE=1 SV=2	RL32_HUMAN	RPL32	16 kDa	2	3	2	1	3
40S ribosomal protein S11 OS=Homo sapiens OX=9606 GN=RPS11 PE=1 SV=3	RS11_HUMAN	RPS11	18 kDa	2	2	0	0	4
Disabled homolog 2 OS=Homo sapiens OX=9606 GN=DAB2 PE=1 SV=3	DAB2_HUMAN	DAB2	82 kDa	4	3	0	4	7
60S ribosomal protein L26 OS=Homo sapiens OX=9606 GN=RPL26 PE=1 SV=1	RL26_HUMAN	RPL26	17 kDa	2	5	0	4	1
Staphylococcal nuclease domain-containing protein 1 OS=Homo sapiens OX=9606 GN=SND1 PE=1 SV=1	SND1_HUMAN	SND1	102 kDa	2	2	0	8	2
Leucine-rich repeat flightless-interacting protein 1 OS=Homo sapiens OX=9606 GN=LRRFIP1 PE=1 SV=2	LRRF1_HUMAN	LRRFIP1	89 kDa	7	1	0	6	4
60S ribosomal protein L10-like OS=Homo sapiens OX=9606 GN=RPL10L PE=1 SV=3	RL10L_HUMAN (+1)	RPL10L	25 kDa	7	1	0	1	3
Delta-1-pyrroline-5-carboxylate synthase OS=Homo sapiens OX=9606 GN=ALDH18A1 PE=1 SV=2	P5CS_HUMAN	ALDH18A1	87 kDa	2	1	0	1	12
La-related protein 4 OS=Homo sapiens OX=9606 GN=LARP4 PE=1 SV=3	LARP4_HUMAN	LARP4	81 kDa	4	4	0	9	0
Heterogeneous nuclear ribonucleoprotein L OS=Homo sapiens OX=9606 GN=HNRNPL PE=1 SV=2	HNRPL_HUMAN	HNRNPL	64 kDa	6	3	0	5	0
Serine/threonine-protein phosphatase PP1-alpha catalytic subunit OS=Homo sapiens OX=9606 GN=PPP1CA PE=1 SV=1	PP1A_HUMAN	PPP1CA	38 kDa	3	2	0	0	12
Probable ATP-dependent RNA helicase DDX46 OS=Homo sapiens OX=9606 GN=DDX46 PE=1 SV=2	DDX46_HUMAN	DDX46	117 kDa	1	0	0	1	11
Pre-mRNA-processing-splicing factor 8 OS=Homo sapiens OX=9606 GN=PRPF8 PE=1 SV=2	PRP8_HUMAN	PRPF8	274 kDa	1	0	0	0	13
SH3 domain-binding protein 4 OS=Homo sapiens OX=9606 GN=SH3BP4 PE=1 SV=1	SH3B4_HUMAN	SH3BP4	107 kDa	0	0	0	1	9
Host cell factor 1 OS=Homo sapiens OX=9606 GN=HCFC1 PE=1 SV=2	HCFC1_HUMAN	HCFC1	209 kDa	0	0	0	0	15
Actin-binding LIM protein 3 OS=Homo sapiens OX=9606 GN=ABLIM3 PE=1 SV=3	ABLM3_HUMAN	ABLIM3	78 kDa	3	4	0	2	5
Elongation factor Tu, mitochondrial OS=Homo sapiens OX=9606 GN=TUFM PE=1 SV=2	EFTU_HUMAN	TUFM	50 kDa	3	4	0	3	4
Voltage-dependent anion-selective channel protein 2 OS=Homo sapiens OX=9606 GN=VDAC2 PE=1 SV=2	VDAC2_HUMAN	VDAC2	32 kDa	4	2	0	5	5
E3 ubiquitin-protein ligase ZNF598 OS=Homo sapiens OX=9606 GN=ZNF598 PE=1 SV=1	ZN598_HUMAN	ZNF598	99 kDa	5	3	0	6	1
Heterochromatin protein 1-binding protein 3 OS=Homo sapiens OX=9606 GN=HP1BP3 PE=1 SV=1	HP1B3_HUMAN	HP1BP3	61 kDa	3	1	0	3	7
SLAIN motif-containing protein 2 OS=Homo sapiens OX=9606 GN=SLAIN2 PE=1 SV=2	SLAI2_HUMAN	SLAIN2	63 kDa	3	1	0	3	8
Pre-mRNA-splicing factor SYF1 OS=Homo sapiens OX=9606 GN=XAB2 PE=1 SV=2	SYF1_HUMAN	XAB2	100 kDa	1	1	0	5	7
Drebrin-like protein OS=Homo sapiens OX=9606 GN=DBNL PE=1 SV=1	DBNL_HUMAN	DBNL	48 kDa	3	1	0	2	10
Ras GTPase-activating protein-binding protein 2 OS=Homo sapiens OX=9606 GN=G3BP2 PE=1 SV=2	G3BP2_HUMAN	G3BP2	54 kDa	5	4	0	5	0
Interferon-inducible double-stranded RNA-dependent protein kinase activator A OS=Homo sapiens OX=9606 GN=PRKRA PE=1 SV=1	PRKRA_HUMAN	PRKRA	34 kDa	4	2	0	6	0
Dolichyl-diphosphooligosaccharide--protein glycosyltransferase subunit 1 OS=Homo sapiens OX=9606 GN=RPN1 PE=1 SV=1	RPN1_HUMAN	RPN1	69 kDa	2	0	0	4	6
AP2-associated protein kinase 1 OS=Homo sapiens OX=9606 GN=AAK1 PE=1 SV=3	AAK1_HUMAN	AAK1	104 kDa	3	0	0	0	10
60S ribosomal protein L29 OS=Homo sapiens OX=9606 GN=RPL29 PE=1 SV=2	RL29_HUMAN	RPL29	18 kDa	3	2	2	3	2
60 kDa heat shock protein, mitochondrial OS=Homo sapiens OX=9606 GN=HSPD1 PE=1 SV=2	CH60_HUMAN	HSPD1	61 kDa	5	1	2	1	2
40S ribosomal protein S16 OS=Homo sapiens OX=9606 GN=RPS16 PE=1 SV=2	RS16_HUMAN	RPS16	16 kDa	3	2	0	2	3
Putative RNA-binding protein Luc7-like 2 OS=Homo sapiens OX=9606 GN=LUC7L2 PE=1 SV=2	LC7L2_HUMAN	LUC7L2	47 kDa	6	1	0	3	1
14-3-3 protein epsilon OS=Homo sapiens OX=9606 GN=YWHAE PE=1 SV=1	1433E_HUMAN	YWHAE	29 kDa	6	1	0	4	3
Signal recognition particle receptor subunit beta OS=Homo sapiens OX=9606 GN=SRPRB PE=1 SV=3	SRPRB_HUMAN	SRPRB	30 kDa	7	1	0	6	2
Small nuclear ribonucleoprotein Sm D2 OS=Homo sapiens OX=9606 GN=SNRPD2 PE=1 SV=1	SMD2_HUMAN	SNRPD2	14 kDa	4	2	0	1	7
Splicing factor U2AF 65 kDa subunit OS=Homo sapiens OX=9606 GN=U2AF2 PE=1 SV=4	U2AF2_HUMAN	U2AF2	54 kDa	2	1	0	4	6
Glycogen synthase kinase-3 beta OS=Homo sapiens OX=9606 GN=GSK3B PE=1 SV=2	GSK3B_HUMAN	GSK3B	47 kDa	9	3	0	1	0
Roquin-2 OS=Homo sapiens OX=9606 GN=RC3H2 PE=1 SV=2	RC3H2_HUMAN	RC3H2	132 kDa	8	4	0	11	0
DNA topoisomerase 3-beta-1 OS=Homo sapiens OX=9606 GN=TOP3B PE=1 SV=1	TOP3B_HUMAN	TOP3B	97 kDa	2	0	0	9	0
40S ribosomal protein S30 OS=Homo sapiens OX=9606 GN=FAU PE=1 SV=1	RS30_HUMAN	FAU	7 kDa	3	2	1	3	3
40S ribosomal protein S20 OS=Homo sapiens OX=9606 GN=RPS20 PE=1 SV=1	RS20_HUMAN	RPS20	13 kDa	2	2	0	3	3
PDZ and LIM domain protein 7 OS=Homo sapiens OX=9606 GN=PDLIM7 PE=1 SV=1	PDLI7_HUMAN	PDLIM7	50 kDa	2	3	0	3	5
60S ribosomal protein L14 OS=Homo sapiens OX=9606 GN=RPL14 PE=1 SV=4	RL14_HUMAN	RPL14	23 kDa	5	3	0	3	3
Vesicle-trafficking protein SEC22b OS=Homo sapiens OX=9606 GN=SEC22B PE=1 SV=4	SC22B_HUMAN	SEC22B	25 kDa	3	3	0	2	6
Keratin, type I cytoskeletal 16 OS=Homo sapiens OX=9606 GN=KRT16 PE=1 SV=4	K1C16_HUMAN	KRT16	51 kDa	18	17	13	12	0
Reticulon-4 OS=Homo sapiens OX=9606 GN=RTN4 PE=1 SV=2	RTN4_HUMAN	RTN4	130 kDa	1	2	0	3	9
Polypyrimidine tract-binding protein 3 OS=Homo sapiens OX=9606 GN=PTBP3 PE=1 SV=2	PTBP3_HUMAN	PTBP3	60 kDa	6	5	0	7	0
Eukaryotic translation initiation factor 3 subunit C OS=Homo sapiens OX=9606 GN=EIF3C PE=1 SV=1	EIF3C_HUMAN (+1)	EIF3C	105 kDa	2	0	0	4	7
Signal recognition particle subunit SRP72 OS=Homo sapiens OX=9606 GN=SRP72 PE=1 SV=3	SRP72_HUMAN	SRP72	75 kDa	6	0	0	8	0
Symplekin OS=Homo sapiens OX=9606 GN=SYMPK PE=1 SV=2	SYMPK_HUMAN	SYMPK	141 kDa	0	0	0	0	13
182 kDa tankyrase-1-binding protein OS=Homo sapiens OX=9606 GN=TNKS1BP1 PE=1 SV=4	TB182_HUMAN	TNKS1BP1	182 kDa	0	0	0	0	14
60S ribosomal protein L27a OS=Homo sapiens OX=9606 GN=RPL27A PE=1 SV=2	RL27A_HUMAN	RPL27A	17 kDa	3	2	1	3	3
Stress-70 protein, mitochondrial OS=Homo sapiens OX=9606 GN=HSPA9 PE=1 SV=2	GRP75_HUMAN	HSPA9	74 kDa	3	3	1	3	4
60S ribosomal protein L9 OS=Homo sapiens OX=9606 GN=RPL9 PE=1 SV=1	RL9_HUMAN	RPL9	22 kDa	2	2	0	2	4
40S ribosomal protein S15a OS=Homo sapiens OX=9606 GN=RPS15A PE=1 SV=2	RS15A_HUMAN	RPS15A	15 kDa	4	4	0	4	2
Serpin H1 OS=Homo sapiens OX=9606 GN=SERPINH1 PE=1 SV=2	SERPH_HUMAN	SERPINH1	46 kDa	4	2	0	2	5
Serine/arginine-rich splicing factor 2 OS=Homo sapiens OX=9606 GN=SRSF2 PE=1 SV=4	SRSF2_HUMAN	SRSF2	25 kDa	2	2	0	3	2
Solute carrier family 2, facilitated glucose transporter member 1 OS=Homo sapiens OX=9606 GN=SLC2A1 PE=1 SV=2	GTR1_HUMAN	SLC2A1	54 kDa	3	3	0	4	4
ADP-ribosylation factor 4 OS=Homo sapiens OX=9606 GN=ARF4 PE=1 SV=3	ARF4_HUMAN	ARF4	21 kDa	2	3	0	3	4
Centrosomal protein of 85 kDa OS=Homo sapiens OX=9606 GN=CEP85 PE=1 SV=1	CEP85_HUMAN	CEP85	86 kDa	5	0	0	6	1
Eukaryotic translation initiation factor 3 subunit A OS=Homo sapiens OX=9606 GN=EIF3A PE=1 SV=1	EIF3A_HUMAN	EIF3A	167 kDa	2	0	0	1	6
Splicing factor 3B subunit 2 OS=Homo sapiens OX=9606 GN=SF3B2 PE=1 SV=2	SF3B2_HUMAN	SF3B2	100 kDa	3	0	0	0	9
Transcription factor jun-B OS=Homo sapiens OX=9606 GN=JUNB PE=1 SV=1	JUNB_HUMAN	JUNB	36 kDa	4	0	0	0	7
Thioredoxin OS=Homo sapiens OX=9606 GN=TXN PE=1 SV=3	THIO_HUMAN	TXN	12 kDa	3	4	0	3	3
Ras-related protein Rab-1A OS=Homo sapiens OX=9606 GN=RAB1A PE=1 SV=3	RAB1A_HUMAN	RAB1A	23 kDa	2	4	0	3	3
F-actin-capping protein subunit beta OS=Homo sapiens OX=9606 GN=CAPZB PE=1 SV=4	CAPZB_HUMAN	CAPZB	31 kDa	4	1	0	2	2
Acyl-protein thioesterase 2 OS=Homo sapiens OX=9606 GN=LYPLA2 PE=1 SV=1	LYPA2_HUMAN	LYPLA2	25 kDa	2	3	0	4	2
Perilipin-3 OS=Homo sapiens OX=9606 GN=PLIN3 PE=1 SV=3	PLIN3_HUMAN	PLIN3	47 kDa	5	1	0	2	4
L-lactate dehydrogenase A chain OS=Homo sapiens OX=9606 GN=LDHA PE=1 SV=2	LDHA_HUMAN	LDHA	37 kDa	4	2	1	2	0
Splicing factor 3B subunit 3 OS=Homo sapiens OX=9606 GN=SF3B3 PE=1 SV=4	SF3B3_HUMAN	SF3B3	136 kDa	4	0	0	3	6
R3H domain-containing protein 1 OS=Homo sapiens OX=9606 GN=R3HDM1 PE=1 SV=3	R3HD1_HUMAN	R3HDM1	121 kDa	4	3	0	4	0
Tudor domain-containing protein 3 OS=Homo sapiens OX=9606 GN=TDRD3 PE=1 SV=1	TDRD3_HUMAN	TDRD3	73 kDa	3	3	0	6	0
Myosin-10 OS=Homo sapiens OX=9606 GN=MYH10 PE=1 SV=3	MYH10_HUMAN	MYH10	229 kDa	26	0	10	20	0
ATP-dependent RNA helicase DDX1 OS=Homo sapiens OX=9606 GN=DDX1 PE=1 SV=2	DDX1_HUMAN	DDX1	82 kDa	6	0	0	2	1
G patch domain-containing protein 4 OS=Homo sapiens OX=9606 GN=GPATCH4 PE=1 SV=2	GPTC4_HUMAN	GPATCH4	50 kDa	0	0	0	5	6
Treacle protein OS=Homo sapiens OX=9606 GN=TCOF1 PE=1 SV=3	TCOF_HUMAN	TCOF1	152 kDa	1	0	0	0	11
Nuclear mitotic apparatus protein 1 OS=Homo sapiens OX=9606 GN=NUMA1 PE=1 SV=2	NUMA1_HUMAN	NUMA1	238 kDa	0	0	0	1	12
Tight junction protein ZO-2 OS=Homo sapiens OX=9606 GN=TJP2 PE=1 SV=2	ZO2_HUMAN	TJP2	134 kDa	0	0	0	0	13
Myosin light polypeptide 6 OS=Homo sapiens OX=9606 GN=MYL6 PE=1 SV=2	MYL6_HUMAN	MYL6	17 kDa	2	1	1	4	2
Alpha-enolase OS=Homo sapiens OX=9606 GN=ENO1 PE=1 SV=2	ENOA_HUMAN	ENO1	47 kDa	3	2	0	2	2
Calponin-2 OS=Homo sapiens OX=9606 GN=CNN2 PE=1 SV=4	CNN2_HUMAN	CNN2	34 kDa	3	2	0	2	5
Spartin OS=Homo sapiens OX=9606 GN=SPART PE=1 SV=1	SPART_HUMAN	SPART	73 kDa	5	2	0	2	2
60S ribosomal protein L34 OS=Homo sapiens OX=9606 GN=RPL34 PE=1 SV=3	RL34_HUMAN	RPL34	13 kDa	4	3	0	3	1
Trypsin-2 OS=Homo sapiens OX=9606 GN=PRSS2 PE=1 SV=1	TRY2_HUMAN	PRSS2	26 kDa	19	19	36	31	0
Nuclear receptor corepressor 2 OS=Homo sapiens OX=9606 GN=NCOR2 PE=1 SV=2	NCOR2_HUMAN	NCOR2	275 kDa	0	1	0	1	5
Protein argonaute-3 OS=Homo sapiens OX=9606 GN=AGO3 PE=1 SV=2	AGO3_HUMAN	AGO3	97 kDa	12	8	0	13	0
SPATS2-like protein OS=Homo sapiens OX=9606 GN=SPATS2L PE=1 SV=2	SPS2L_HUMAN	SPATS2L	62 kDa	4	0	0	5	0
STE20-like serine/threonine-protein kinase OS=Homo sapiens OX=9606 GN=SLK PE=1 SV=1	SLK_HUMAN	SLK	143 kDa	3	0	0	0	9
Epidermal growth factor receptor substrate 15-like 1 OS=Homo sapiens OX=9606 GN=EPS15L1 PE=1 SV=1	EP15R_HUMAN	EPS15L1	94 kDa	0	0	0	0	12
Erbin OS=Homo sapiens OX=9606 GN=ERBIN PE=1 SV=2	ERBIN_HUMAN	ERBIN	158 kDa	0	0	0	0	8
Nuclear pore complex protein Nup153 OS=Homo sapiens OX=9606 GN=NUP153 PE=1 SV=2	NU153_HUMAN	NUP153	154 kDa	0	0	0	0	12
Spectrin beta chain, non-erythrocytic 1 OS=Homo sapiens OX=9606 GN=SPTBN1 PE=1 SV=2	SPTB2_HUMAN	SPTBN1	275 kDa	0	0	0	0	10
Elongation factor 1-gamma OS=Homo sapiens OX=9606 GN=EEF1G PE=1 SV=3	EF1G_HUMAN	EEF1G	50 kDa	3	2	0	2	2
RNA-binding protein 39 OS=Homo sapiens OX=9606 GN=RBM39 PE=1 SV=2	RBM39_HUMAN	RBM39	59 kDa	1	2	0	6	2
Tubulin beta-4B chain OS=Homo sapiens OX=9606 GN=TUBB4B PE=1 SV=1	TBB4B_HUMAN	TUBB4B	50 kDa	40	18	0	29	25
Serine/arginine-rich splicing factor 6 OS=Homo sapiens OX=9606 GN=SRSF6 PE=1 SV=2	SRSF6_HUMAN	SRSF6	40 kDa	2	1	0	3	1
Heterogeneous nuclear ribonucleoprotein D-like OS=Homo sapiens OX=9606 GN=HNRNPDL PE=1 SV=3	HNRDL_HUMAN	HNRNPDL	46 kDa	3	1	0	3	1
Desmoplakin OS=Homo sapiens OX=9606 GN=DSP PE=1 SV=3	DESP_HUMAN	DSP	332 kDa	2	2	2	2	0
Heterogeneous nuclear ribonucleoprotein R OS=Homo sapiens OX=9606 GN=HNRNPR PE=1 SV=1	HNRPR_HUMAN	HNRNPR	71 kDa	5	5	0	15	3
Constitutive coactivator of PPAR-gamma-like protein 2 OS=Homo sapiens OX=9606 GN=FAM120C PE=1 SV=3	F120C_HUMAN	FAM120C	121 kDa	4	3	0	6	0
RNA-binding motif, single-stranded-interacting protein 1 OS=Homo sapiens OX=9606 GN=RBMS1 PE=1 SV=3	RBMS1_HUMAN	RBMS1	45 kDa	5	5	0	5	0
RuvB-like 1 OS=Homo sapiens OX=9606 GN=RUVBL1 PE=1 SV=1	RUVB1_HUMAN	RUVBL1	50 kDa	3	0	0	3	0
Signal recognition particle receptor subunit alpha OS=Homo sapiens OX=9606 GN=SRPRA PE=1 SV=2	SRPRA_HUMAN	SRPRA	70 kDa	2	0	0	6	1
Protein bicaudal C homolog 1 OS=Homo sapiens OX=9606 GN=BICC1 PE=1 SV=2	BICC1_HUMAN	BICC1	105 kDa	2	1	0	6	0
Sarcoplasmic/endoplasmic reticulum calcium ATPase 2 OS=Homo sapiens OX=9606 GN=ATP2A2 PE=1 SV=1	AT2A2_HUMAN	ATP2A2	115 kDa	2	0	0	0	6
Protein phosphatase 1 regulatory subunit 12A OS=Homo sapiens OX=9606 GN=PPP1R12A PE=1 SV=1	MYPT1_HUMAN	PPP1R12A	115 kDa	1	0	0	0	6
Nexilin OS=Homo sapiens OX=9606 GN=NEXN PE=1 SV=1	NEXN_HUMAN	NEXN	81 kDa	0	0	0	0	9
Pre-mRNA-splicing factor ATP-dependent RNA helicase PRP16 OS=Homo sapiens OX=9606 GN=DHX38 PE=1 SV=2	PRP16_HUMAN	DHX38	141 kDa	0	0	0	0	11
Serine/arginine repetitive matrix protein 2 OS=Homo sapiens OX=9606 GN=SRRM2 PE=1 SV=2	SRRM2_HUMAN	SRRM2	300 kDa	0	0	0	0	11
ADP/ATP translocase 2 OS=Homo sapiens OX=9606 GN=SLC25A5 PE=1 SV=7	ADT2_HUMAN	SLC25A5	33 kDa	8	7	0	13	16
Heterogeneous nuclear ribonucleoprotein A0 OS=Homo sapiens OX=9606 GN=HNRNPA0 PE=1 SV=1	ROA0_HUMAN	HNRNPA0	31 kDa	4	2	0	1	2
40S ribosomal protein S14 OS=Homo sapiens OX=9606 GN=RPS14 PE=1 SV=3	RS14_HUMAN	RPS14	16 kDa	4	0	0	3	2
Serine/threonine-protein phosphatase PGAM5, mitochondrial OS=Homo sapiens OX=9606 GN=PGAM5 PE=1 SV=2	PGAM5_HUMAN	PGAM5	32 kDa	3	0	0	2	4
ATP-dependent RNA helicase DHX29 OS=Homo sapiens OX=9606 GN=DHX29 PE=1 SV=2	DHX29_HUMAN	DHX29	155 kDa	4	2	0	3	0
Transmembrane protein 131 OS=Homo sapiens OX=9606 GN=TMEM131 PE=1 SV=3	TM131_HUMAN	TMEM131	205 kDa	3	2	0	4	0
Keratin, type I cytoskeletal 17 OS=Homo sapiens OX=9606 GN=KRT17 PE=1 SV=2	K1C17_HUMAN	KRT17	48 kDa	11	9	4	0	0
Spermatid perinuclear RNA-binding protein OS=Homo sapiens OX=9606 GN=STRBP PE=1 SV=1	STRBP_HUMAN	STRBP	74 kDa	8	0	0	12	0
Transformer-2 protein homolog beta OS=Homo sapiens OX=9606 GN=TRA2B PE=1 SV=1	TRA2B_HUMAN	TRA2B	34 kDa	4	0	0	3	0
Transcriptional coactivator YAP1 OS=Homo sapiens OX=9606 GN=YAP1 PE=1 SV=2	YAP1_HUMAN	YAP1	54 kDa	1	0	0	0	7
Chromosome alignment-maintaining phosphoprotein 1 OS=Homo sapiens OX=9606 GN=CHAMP1 PE=1 SV=2	CHAP1_HUMAN	CHAMP1	89 kDa	0	0	0	0	7
Targeting protein for Xklp2 OS=Homo sapiens OX=9606 GN=TPX2 PE=1 SV=2	TPX2_HUMAN	TPX2	86 kDa	0	0	0	0	7
Dermcidin OS=Homo sapiens OX=9606 GN=DCD PE=1 SV=2	DCD_HUMAN	DCD	11 kDa	2	1	2	2	2
Stathmin OS=Homo sapiens OX=9606 GN=STMN1 PE=1 SV=3	STMN1_HUMAN	STMN1	17 kDa	1	1	0	1	3
ATP-binding cassette sub-family F member 1 OS=Homo sapiens OX=9606 GN=ABCF1 PE=1 SV=2	ABCF1_HUMAN	ABCF1	96 kDa	3	1	0	3	2
40S ribosomal protein S3a OS=Homo sapiens OX=9606 GN=RPS3A PE=1 SV=2	RS3A_HUMAN	RPS3A	30 kDa	2	1	0	1	2
Actin, alpha cardiac muscle 1 OS=Homo sapiens OX=9606 GN=ACTC1 PE=1 SV=1	ACTC_HUMAN (+1)	ACTC1	42 kDa	22	19	13	22	18
Nucleolar protein 56 OS=Homo sapiens OX=9606 GN=NOP56 PE=1 SV=4	NOP56_HUMAN	NOP56	66 kDa	0	1	0	3	1
Putative 40S ribosomal protein S26-like 1 OS=Homo sapiens OX=9606 GN=RPS26P11 PE=5 SV=1	RS26L_HUMAN (+1)	RPS26P11	13 kDa	2	0	1	1	2
Protein transport protein Sec24B OS=Homo sapiens OX=9606 GN=SEC24B PE=1 SV=2	SC24B_HUMAN	SEC24B	137 kDa	1	1	0	2	5
Coiled-coil domain-containing protein 9B OS=Homo sapiens OX=9606 GN=CCDC9B PE=1 SV=1	CCD9B_HUMAN	CCDC9B	57 kDa	2	1	0	4	0
Myoferlin OS=Homo sapiens OX=9606 GN=MYOF PE=1 SV=1	MYOF_HUMAN	MYOF	235 kDa	5	0	0	1	3
60S ribosomal protein L12 OS=Homo sapiens OX=9606 GN=RPL12 PE=1 SV=1	RL12_HUMAN	RPL12	18 kDa	2	0	0	3	4
AP-2 complex subunit alpha-1 OS=Homo sapiens OX=9606 GN=AP2A1 PE=1 SV=3	AP2A1_HUMAN	AP2A1	108 kDa	2	0	0	1	5
RNA-binding protein with serine-rich domain 1 OS=Homo sapiens OX=9606 GN=RNPS1 PE=1 SV=1	RNPS1_HUMAN	RNPS1	34 kDa	1	0	0	6	2
Far upstream element-binding protein 2 OS=Homo sapiens OX=9606 GN=KHSRP PE=1 SV=4	FUBP2_HUMAN	KHSRP	73 kDa	4	0	0	0	2
T-complex protein 1 subunit alpha OS=Homo sapiens OX=9606 GN=TCP1 PE=1 SV=1	TCPA_HUMAN	TCP1	60 kDa	4	0	0	0	4
Cleavage and polyadenylation specificity factor subunit 6 OS=Homo sapiens OX=9606 GN=CPSF6 PE=1 SV=2	CPSF6_HUMAN	CPSF6	59 kDa	6	0	0	0	2
RNA-binding protein 10 OS=Homo sapiens OX=9606 GN=RBM10 PE=1 SV=3	RBM10_HUMAN	RBM10	104 kDa	2	0	0	0	3
Glucocorticoid receptor OS=Homo sapiens OX=9606 GN=NR3C1 PE=1 SV=1	GCR_HUMAN	NR3C1	86 kDa	2	0	0	0	7
Small nuclear ribonucleoprotein Sm D1 OS=Homo sapiens OX=9606 GN=SNRPD1 PE=1 SV=1	SMD1_HUMAN	SNRPD1	13 kDa	1	0	0	0	6
CDKN2A-interacting protein OS=Homo sapiens OX=9606 GN=CDKN2AIP PE=1 SV=3	CARF_HUMAN	CDKN2AIP	61 kDa	0	0	0	0	9
Inner centromere protein OS=Homo sapiens OX=9606 GN=INCENP PE=1 SV=3	INCE_HUMAN	INCENP	105 kDa	0	0	0	0	8
Merlin OS=Homo sapiens OX=9606 GN=NF2 PE=1 SV=1	MERL_HUMAN	NF2	70 kDa	0	0	0	0	9
Scaffold attachment factor B1 OS=Homo sapiens OX=9606 GN=SAFB PE=1 SV=4	SAFB1_HUMAN	SAFB	103 kDa	0	0	0	0	11
60S ribosomal protein L22 OS=Homo sapiens OX=9606 GN=RPL22 PE=1 SV=2	RL22_HUMAN	RPL22	15 kDa	3	2	0	2	1
Activated RNA polymerase II transcriptional coactivator p15 OS=Homo sapiens OX=9606 GN=SUB1 PE=1 SV=3	TCP4_HUMAN	SUB1	14 kDa	2	1	0	2	2
60S acidic ribosomal protein P0-like OS=Homo sapiens OX=9606 GN=RPLP0P6 PE=5 SV=1	RLA0L_HUMAN (+1)	RPLP0P6	34 kDa	3	1	0	2	1
Hornerin OS=Homo sapiens OX=9606 GN=HRNR PE=1 SV=2	HORN_HUMAN	HRNR	282 kDa	1	2	1	0	1
rRNA 2'-O-methyltransferase fibrillarin OS=Homo sapiens OX=9606 GN=FBL PE=1 SV=2	FBRL_HUMAN	FBL	34 kDa	4	1	0	2	1
Prohibitin-2 OS=Homo sapiens OX=9606 GN=PHB2 PE=1 SV=2	PHB2_HUMAN	PHB2	33 kDa	2	1	0	2	2
Eukaryotic peptide chain release factor GTP-binding subunit ERF3B OS=Homo sapiens OX=9606 GN=GSPT2 PE=1 SV=2	ERF3B_HUMAN	GSPT2	69 kDa	10	5	0	13	13
40S ribosomal protein S27 OS=Homo sapiens OX=9606 GN=RPS27 PE=1 SV=3	RS27_HUMAN	RPS27	9 kDa	2	1	0	3	2
Elongation factor 1-delta OS=Homo sapiens OX=9606 GN=EEF1D PE=1 SV=5	EF1D_HUMAN	EEF1D	31 kDa	3	0	0	3	2
Zinc finger CCCH domain-containing protein 7A OS=Homo sapiens OX=9606 GN=ZC3H7A PE=1 SV=1	Z3H7A_HUMAN	ZC3H7A	111 kDa	1	3	0	3	0
Heat shock protein HSP 90-alpha OS=Homo sapiens OX=9606 GN=HSP90AA1 PE=1 SV=5	HS90A_HUMAN	HSP90AA1	85 kDa	15	0	7	9	0
Fibronectin type-III domain-containing protein 3A OS=Homo sapiens OX=9606 GN=FNDC3A PE=1 SV=4	FND3A_HUMAN	FNDC3A	132 kDa	3	1	0	2	0
SURP and G-patch domain-containing protein 2 OS=Homo sapiens OX=9606 GN=SUGP2 PE=1 SV=2	SUGP2_HUMAN	SUGP2	120 kDa	2	0	0	1	3
Histone H1.5 OS=Homo sapiens OX=9606 GN=HIST1H1B PE=1 SV=3	H15_HUMAN	HIST1H1B	23 kDa	7	0	1	2	0
Sequestosome-1 OS=Homo sapiens OX=9606 GN=SQSTM1 PE=1 SV=1	SQSTM_HUMAN	SQSTM1	48 kDa	1	3	0	0	3
AP-3 complex subunit beta-1 OS=Homo sapiens OX=9606 GN=AP3B1 PE=1 SV=3	AP3B1_HUMAN	AP3B1	121 kDa	1	0	0	0	2
Serine-threonine kinase receptor-associated protein OS=Homo sapiens OX=9606 GN=STRAP PE=1 SV=1	STRAP_HUMAN	STRAP	38 kDa	4	0	0	0	1
Spermatogenesis-associated serine-rich protein 2 OS=Homo sapiens OX=9606 GN=SPATS2 PE=1 SV=1	SPAS2_HUMAN	SPATS2	60 kDa	2	0	0	5	0
Transforming growth factor beta-1-induced transcript 1 protein OS=Homo sapiens OX=9606 GN=TGFB1I1 PE=1 SV=2	TGFI1_HUMAN	TGFB1I1	50 kDa	0	0	0	2	4
Eukaryotic translation initiation factor 2A OS=Homo sapiens OX=9606 GN=EIF2A PE=1 SV=3	EIF2A_HUMAN	EIF2A	65 kDa	2	0	0	6	0
Cleavage and polyadenylation specificity factor subunit 5 OS=Homo sapiens OX=9606 GN=NUDT21 PE=1 SV=1	CPSF5_HUMAN	NUDT21	26 kDa	4	0	0	0	1
Probable ATP-dependent RNA helicase DDX23 OS=Homo sapiens OX=9606 GN=DDX23 PE=1 SV=3	DDX23_HUMAN	DDX23	96 kDa	0	0	0	0	5
Ran GTPase-activating protein 1 OS=Homo sapiens OX=9606 GN=RANGAP1 PE=1 SV=1	RAGP1_HUMAN	RANGAP1	64 kDa	0	0	0	0	7
Activity-dependent neuroprotector homeobox protein OS=Homo sapiens OX=9606 GN=ADNP PE=1 SV=1	ADNP_HUMAN	ADNP	124 kDa	0	0	0	0	6
Mitochondrial antiviral-signaling protein OS=Homo sapiens OX=9606 GN=MAVS PE=1 SV=2	MAVS_HUMAN	MAVS	57 kDa	0	0	0	0	7
Nuclear pore complex protein Nup50 OS=Homo sapiens OX=9606 GN=NUP50 PE=1 SV=2	NUP50_HUMAN	NUP50	50 kDa	0	0	0	0	4
Propionyl-CoA carboxylase beta chain, mitochondrial OS=Homo sapiens OX=9606 GN=PCCB PE=1 SV=3	PCCB_HUMAN	PCCB	58 kDa	0	0	7	0	0
PMS1 protein homolog 1 OS=Homo sapiens OX=9606 GN=PMS1 PE=1 SV=1	PMS1_HUMAN	PMS1	106 kDa	0	0	0	0	8
Protein SON OS=Homo sapiens OX=9606 GN=SON PE=1 SV=4	SON_HUMAN	SON	264 kDa	0	0	0	0	6
60S ribosomal protein L36a-like OS=Homo sapiens OX=9606 GN=RPL36AL PE=1 SV=3	RL36L_HUMAN	RPL36AL	12 kDa	5	3	6	3	4
Vacuolar protein sorting-associated protein 37A OS=Homo sapiens OX=9606 GN=VPS37A PE=1 SV=1	VP37A_HUMAN	VPS37A	44 kDa	2	1	0	2	1
Ras GTPase-activating-like protein IQGAP1 OS=Homo sapiens OX=9606 GN=IQGAP1 PE=1 SV=1	IQGA1_HUMAN	IQGAP1	189 kDa	2	1	0	1	2
60S ribosomal protein L36 OS=Homo sapiens OX=9606 GN=RPL36 PE=1 SV=3	RL36_HUMAN	RPL36	12 kDa	2	1	0	1	3
TATA-binding protein-associated factor 2N OS=Homo sapiens OX=9606 GN=TAF15 PE=1 SV=1	RBP56_HUMAN	TAF15	62 kDa	2	2	0	2	1
40S ribosomal protein S7 OS=Homo sapiens OX=9606 GN=RPS7 PE=1 SV=1	RS7_HUMAN	RPS7	22 kDa	3	1	0	1	1
14-3-3 protein zeta/delta OS=Homo sapiens OX=9606 GN=YWHAZ PE=1 SV=1	1433Z_HUMAN	YWHAZ	28 kDa	6	1	0	2	4
Nucleolar protein 58 OS=Homo sapiens OX=9606 GN=NOP58 PE=1 SV=1	NOP58_HUMAN	NOP58	60 kDa	2	0	0	3	1
Emerin OS=Homo sapiens OX=9606 GN=EMD PE=1 SV=1	EMD_HUMAN	EMD	29 kDa	0	2	0	1	3
Zinc finger CCHC domain-containing protein 3 OS=Homo sapiens OX=9606 GN=ZCCHC3 PE=1 SV=1	ZCHC3_HUMAN	ZCCHC3	44 kDa	3	1	0	2	0
60S ribosomal protein L21 OS=Homo sapiens OX=9606 GN=RPL21 PE=1 SV=2	RL21_HUMAN	RPL21	19 kDa	1	0	0	2	2
Signal-induced proliferation-associated 1-like protein 3 OS=Homo sapiens OX=9606 GN=SIPA1L3 PE=1 SV=3	SI1L3_HUMAN	SIPA1L3	195 kDa	1	0	0	1	5
Lys-63-specific deubiquitinase BRCC36 OS=Homo sapiens OX=9606 GN=BRCC3 PE=1 SV=2	BRCC3_HUMAN	BRCC3	36 kDa	2	0	0	1	4
Ribosomal L1 domain-containing protein 1 OS=Homo sapiens OX=9606 GN=RSL1D1 PE=1 SV=3	RL1D1_HUMAN	RSL1D1	55 kDa	0	0	0	4	1
A-kinase anchor protein 8 OS=Homo sapiens OX=9606 GN=AKAP8 PE=1 SV=1	AKAP8_HUMAN	AKAP8	76 kDa	2	0	0	1	0
AP-2 complex subunit mu OS=Homo sapiens OX=9606 GN=AP2M1 PE=1 SV=2	AP2M1_HUMAN	AP2M1	50 kDa	3	0	0	0	1
Keratin, type I cytoskeletal 13 OS=Homo sapiens OX=9606 GN=KRT13 PE=1 SV=4	K1C13_HUMAN	KRT13	50 kDa	13	0	0	8	0
Probable ATP-dependent RNA helicase DDX17 OS=Homo sapiens OX=9606 GN=DDX17 PE=1 SV=2	DDX17_HUMAN	DDX17	80 kDa	16	0	0	0	9
Unconventional myosin-Ie OS=Homo sapiens OX=9606 GN=MYO1E PE=1 SV=2	MYO1E_HUMAN	MYO1E	127 kDa	1	0	0	0	5
Rho GTPase-activating protein 35 OS=Homo sapiens OX=9606 GN=ARHGAP35 PE=1 SV=3	RHG35_HUMAN	ARHGAP35	171 kDa	1	0	0	0	6
WASH complex subunit 2A OS=Homo sapiens OX=9606 GN=WASHC2A PE=1 SV=3	WAC2A_HUMAN (+1)	WASHC2A	147 kDa	0	0	0	1	5
KH domain-containing, RNA-binding, signal transduction-associated protein 1 OS=Homo sapiens OX=9606 GN=KHDRBS1 PE=1 SV=1	KHDR1_HUMAN	KHDRBS1	48 kDa	3	0	0	2	0
Acetyl-CoA carboxylase 1 OS=Homo sapiens OX=9606 GN=ACACA PE=1 SV=2	ACACA_HUMAN	ACACA	266 kDa	1	0	2	0	0
Zinc finger protein 638 OS=Homo sapiens OX=9606 GN=ZNF638 PE=1 SV=2	ZN638_HUMAN	ZNF638	221 kDa	6	0	0	0	0
Exosome component 10 OS=Homo sapiens OX=9606 GN=EXOSC10 PE=1 SV=2	EXOSX_HUMAN	EXOSC10	101 kDa	0	0	0	0	5
Flotillin-1 OS=Homo sapiens OX=9606 GN=FLOT1 PE=1 SV=3	FLOT1_HUMAN	FLOT1	47 kDa	0	0	0	0	7
U4/U6 small nuclear ribonucleoprotein Prp3 OS=Homo sapiens OX=9606 GN=PRPF3 PE=1 SV=2	PRPF3_HUMAN	PRPF3	78 kDa	0	0	0	0	6
Small nuclear ribonucleoprotein-associated proteins B and B' OS=Homo sapiens OX=9606 GN=SNRPB PE=1 SV=2	RSMB_HUMAN (+1)	SNRPB	25 kDa	0	0	0	0	5
60S ribosomal protein L35 OS=Homo sapiens OX=9606 GN=RPL35 PE=1 SV=2	RL35_HUMAN	RPL35	15 kDa	1	1	2	1	1
EF-hand domain-containing protein D2 OS=Homo sapiens OX=9606 GN=EFHD2 PE=1 SV=1	EFHD2_HUMAN	EFHD2	27 kDa	1	1	0	1	2
Nucleolar and coiled-body phosphoprotein 1 OS=Homo sapiens OX=9606 GN=NOLC1 PE=1 SV=2	NOLC1_HUMAN	NOLC1	74 kDa	1	1	0	1	1
ADP-ribosylation factor 1 OS=Homo sapiens OX=9606 GN=ARF1 PE=1 SV=2	ARF1_HUMAN (+1)	ARF1	21 kDa	4	0	0	4	5
Charged multivesicular body protein 4b OS=Homo sapiens OX=9606 GN=CHMP4B PE=1 SV=1	CHM4B_HUMAN	CHMP4B	25 kDa	2	0	0	1	3
RNA-binding protein Raly OS=Homo sapiens OX=9606 GN=RALY PE=1 SV=1	RALY_HUMAN	RALY	32 kDa	1	2	0	3	0
Glucose-6-phosphate 1-dehydrogenase OS=Homo sapiens OX=9606 GN=G6PD PE=1 SV=4	G6PD_HUMAN	G6PD	59 kDa	1	0	0	1	2
Importin-7 OS=Homo sapiens OX=9606 GN=IPO7 PE=1 SV=1	IPO7_HUMAN	IPO7	120 kDa	1	0	0	1	4
60S ribosomal protein L13a OS=Homo sapiens OX=9606 GN=RPL13A PE=1 SV=2	RL13A_HUMAN	RPL13A	24 kDa	1	0	0	1	3
Ubiquitin carboxyl-terminal hydrolase 10 OS=Homo sapiens OX=9606 GN=USP10 PE=1 SV=2	UBP10_HUMAN	USP10	87 kDa	3	1	0	2	0
Ubiquitin carboxyl-terminal hydrolase CYLD OS=Homo sapiens OX=9606 GN=CYLD PE=1 SV=1	CYLD_HUMAN	CYLD	107 kDa	2	0	0	1	2
Lipoma-preferred partner OS=Homo sapiens OX=9606 GN=LPP PE=1 SV=1	LPP_HUMAN	LPP	66 kDa	1	0	0	0	2
Rho GTPase-activating protein 29 OS=Homo sapiens OX=9606 GN=ARHGAP29 PE=1 SV=2	RHG29_HUMAN	ARHGAP29	142 kDa	0	0	0	1	2
Pleckstrin homology domain-containing family A member 5 OS=Homo sapiens OX=9606 GN=PLEKHA5 PE=1 SV=1	PKHA5_HUMAN	PLEKHA5	127 kDa	1	0	0	0	4
Immunoglobulin-binding protein 1 OS=Homo sapiens OX=9606 GN=IGBP1 PE=1 SV=1	IGBP1_HUMAN	IGBP1	39 kDa	0	0	0	1	3
Eukaryotic translation initiation factor 3 subunit G OS=Homo sapiens OX=9606 GN=EIF3G PE=1 SV=2	EIF3G_HUMAN	EIF3G	36 kDa	3	0	0	0	3
Selenocysteine insertion sequence-binding protein 2-like OS=Homo sapiens OX=9606 GN=SECISBP2L PE=1 SV=3	SBP2L_HUMAN	SECISBP2L	122 kDa	2	0	0	4	0
Glycylpeptide N-tetradecanoyltransferase 1 OS=Homo sapiens OX=9606 GN=NMT1 PE=1 SV=2	NMT1_HUMAN	NMT1	57 kDa	3	0	0	2	0
Carboxypeptidase Q OS=Homo sapiens OX=9606 GN=CPQ PE=1 SV=1	CBPQ_HUMAN	CPQ	52 kDa	2	0	2	0	0
X-ray repair cross-complementing protein 5 OS=Homo sapiens OX=9606 GN=XRCC5 PE=1 SV=3	XRCC5_HUMAN	XRCC5	83 kDa	1	0	0	0	3
Erlin-1 OS=Homo sapiens OX=9606 GN=ERLIN1 PE=1 SV=1	ERLN1_HUMAN	ERLIN1	39 kDa	0	0	0	0	4
Eukaryotic peptide chain release factor subunit 1 OS=Homo sapiens OX=9606 GN=ETF1 PE=1 SV=3	ERF1_HUMAN	ETF1	49 kDa	0	0	0	1	5
Nuclease-sensitive element-binding protein 1 OS=Homo sapiens OX=9606 GN=YBX1 PE=1 SV=3	YBOX1_HUMAN	YBX1	36 kDa	2	0	0	4	0
Chromodomain-helicase-DNA-binding protein 4 OS=Homo sapiens OX=9606 GN=CHD4 PE=1 SV=2	CHD4_HUMAN	CHD4	218 kDa	0	0	0	0	4
RelA-associated inhibitor OS=Homo sapiens OX=9606 GN=PPP1R13L PE=1 SV=4	IASPP_HUMAN	PPP1R13L	89 kDa	0	0	0	0	5
Afadin OS=Homo sapiens OX=9606 GN=AFDN PE=1 SV=3	AFAD_HUMAN	AFDN	207 kDa	0	0	0	0	6
Catenin alpha-1 OS=Homo sapiens OX=9606 GN=CTNNA1 PE=1 SV=1	CTNA1_HUMAN	CTNNA1	100 kDa	0	0	0	0	6
ATP-dependent RNA helicase DDX42 OS=Homo sapiens OX=9606 GN=DDX42 PE=1 SV=1	DDX42_HUMAN	DDX42	103 kDa	0	0	0	0	5
Fermitin family homolog 2 OS=Homo sapiens OX=9606 GN=FERMT2 PE=1 SV=1	FERM2_HUMAN	FERMT2	78 kDa	0	0	0	0	5
Integrin beta-1 OS=Homo sapiens OX=9606 GN=ITGB1 PE=1 SV=2	ITB1_HUMAN	ITGB1	88 kDa	0	0	0	0	5
LIM and SH3 domain protein 1 OS=Homo sapiens OX=9606 GN=LASP1 PE=1 SV=2	LASP1_HUMAN	LASP1	30 kDa	0	0	0	0	2
Myosin phosphatase Rho-interacting protein OS=Homo sapiens OX=9606 GN=MPRIP PE=1 SV=3	MPRIP_HUMAN	MPRIP	117 kDa	0	0	0	0	6
Niban-like protein 1 OS=Homo sapiens OX=9606 GN=FAM129B PE=1 SV=3	NIBL1_HUMAN	FAM129B	84 kDa	0	0	0	0	6
PEST proteolytic signal-containing nuclear protein OS=Homo sapiens OX=9606 GN=PCNP PE=1 SV=2	PCNP_HUMAN	PCNP	19 kDa	0	0	0	0	6
Squamous cell carcinoma antigen recognized by T-cells 3 OS=Homo sapiens OX=9606 GN=SART3 PE=1 SV=1	SART3_HUMAN	SART3	110 kDa	0	0	0	0	5
Zinc finger CCCH domain-containing protein 14 OS=Homo sapiens OX=9606 GN=ZC3H14 PE=1 SV=1	ZC3HE_HUMAN	ZC3H14	83 kDa	0	0	0	0	5
Meiosis regulator and mRNA stability factor 1 OS=Homo sapiens OX=9606 GN=MARF1 PE=1 SV=6	MARF1_HUMAN	MARF1	193 kDa	3	0	0	0	0
60S ribosomal protein L27 OS=Homo sapiens OX=9606 GN=RPL27 PE=1 SV=2	RL27_HUMAN	RPL27	16 kDa	1	1	0	2	1
Eukaryotic translation initiation factor 3 subunit B OS=Homo sapiens OX=9606 GN=EIF3B PE=1 SV=3	EIF3B_HUMAN	EIF3B	92 kDa	2	1	0	1	1
Splicing factor U2AF 35 kDa subunit OS=Homo sapiens OX=9606 GN=U2AF1 PE=1 SV=3	U2AF1_HUMAN (+1)	U2AF1	28 kDa	1	1	0	1	1
Homeobox protein HMX3 OS=Homo sapiens OX=9606 GN=HMX3 PE=1 SV=1	HMX3_HUMAN	HMX3	38 kDa	1	1	0	2	1
Heterogeneous nuclear ribonucleoprotein D0 OS=Homo sapiens OX=9606 GN=HNRNPD PE=1 SV=1	HNRPD_HUMAN	HNRNPD	38 kDa	4	2	0	3	1
Dynamin-binding protein OS=Homo sapiens OX=9606 GN=DNMBP PE=1 SV=1	DNMBP_HUMAN	DNMBP	177 kDa	2	0	0	1	2
60S ribosomal protein L17 OS=Homo sapiens OX=9606 GN=RPL17 PE=1 SV=3	RL17_HUMAN	RPL17	21 kDa	1	0	0	2	1
ADP-ribosylation factor GTPase-activating protein 1 OS=Homo sapiens OX=9606 GN=ARFGAP1 PE=1 SV=2	ARFG1_HUMAN	ARFGAP1	45 kDa	0	1	0	1	2
Myosin regulatory light chain 12A OS=Homo sapiens OX=9606 GN=MYL12A PE=1 SV=2	ML12A_HUMAN (+1)	MYL12A	20 kDa	1	0	0	1	3
Tropomyosin alpha-3 chain OS=Homo sapiens OX=9606 GN=TPM3 PE=1 SV=2	TPM3_HUMAN	TPM3	33 kDa	2	0	1	0	1
Alpha-actinin-4 OS=Homo sapiens OX=9606 GN=ACTN4 PE=1 SV=2	ACTN4_HUMAN	ACTN4	105 kDa	6	0	0	4	10
Alpha-synuclein OS=Homo sapiens OX=9606 GN=SNCA PE=1 SV=1	SYUA_HUMAN	SNCA	14 kDa	1	0	0	1	3
Vitamin D-binding protein OS=Homo sapiens OX=9606 GN=GC PE=1 SV=1	VTDB_HUMAN	GC	53 kDa	1	1	2	0	0
Neutral amino acid transporter B(0) OS=Homo sapiens OX=9606 GN=SLC1A5 PE=1 SV=2	AAAT_HUMAN	SLC1A5	57 kDa	1	2	0	0	2
Protein FAM193A OS=Homo sapiens OX=9606 GN=FAM193A PE=1 SV=2	F193A_HUMAN	FAM193A	140 kDa	2	1	0	1	0
Ras-associated and pleckstrin homology domains-containing protein 1 OS=Homo sapiens OX=9606 GN=RAPH1 PE=1 SV=3	RAPH1_HUMAN	RAPH1	135 kDa	0	0	0	0	2
Segment polarity protein dishevelled homolog DVL-3 OS=Homo sapiens OX=9606 GN=DVL3 PE=1 SV=2	DVL3_HUMAN	DVL3	78 kDa	2	0	0	0	1
Monocarboxylate transporter 4 OS=Homo sapiens OX=9606 GN=SLC16A3 PE=1 SV=1	MOT4_HUMAN	SLC16A3	49 kDa	0	1	0	0	3
A-kinase anchor protein 13 OS=Homo sapiens OX=9606 GN=AKAP13 PE=1 SV=2	AKP13_HUMAN	AKAP13	308 kDa	1	0	0	1	0
Prothymosin alpha OS=Homo sapiens OX=9606 GN=PTMA PE=1 SV=2	PTMA_HUMAN	PTMA	12 kDa	3	0	2	0	0
60S ribosomal protein L5 OS=Homo sapiens OX=9606 GN=RPL5 PE=1 SV=3	RL5_HUMAN	RPL5	34 kDa	2	0	0	2	0
C-Jun-amino-terminal kinase-interacting protein 4 OS=Homo sapiens OX=9606 GN=SPAG9 PE=1 SV=4	JIP4_HUMAN	SPAG9	146 kDa	1	0	0	0	3
60S ribosomal protein L35a OS=Homo sapiens OX=9606 GN=RPL35A PE=1 SV=2	RL35A_HUMAN	RPL35A	13 kDa	0	1	0	2	0
Glycogen synthase kinase-3 alpha OS=Homo sapiens OX=9606 GN=GSK3A PE=1 SV=2	GSK3A_HUMAN	GSK3A	51 kDa	3	0	0	3	0
14-3-3 protein theta OS=Homo sapiens OX=9606 GN=YWHAQ PE=1 SV=1	1433T_HUMAN	YWHAQ	28 kDa	5	0	0	2	0
Apoptotic chromatin condensation inducer in the nucleus OS=Homo sapiens OX=9606 GN=ACIN1 PE=1 SV=2	ACINU_HUMAN	ACIN1	152 kDa	0	1	0	0	4
Far upstream element-binding protein 1 OS=Homo sapiens OX=9606 GN=FUBP1 PE=1 SV=3	FUBP1_HUMAN	FUBP1	68 kDa	6	0	0	4	0
U2 snRNP-associated SURP motif-containing protein OS=Homo sapiens OX=9606 GN=U2SURP PE=1 SV=2	SR140_HUMAN	U2SURP	118 kDa	0	0	0	1	3
Nascent polypeptide-associated complex subunit alpha, muscle-specific form OS=Homo sapiens OX=9606 GN=NACA PE=1 SV=1	NACAM_HUMAN (+1)	NACA	205 kDa	2	0	0	2	0
Arginine and glutamate-rich protein 1 OS=Homo sapiens OX=9606 GN=ARGLU1 PE=1 SV=1	ARGL1_HUMAN	ARGLU1	33 kDa	2	0	0	0	1
Twinfilin-2 OS=Homo sapiens OX=9606 GN=TWF2 PE=1 SV=2	TWF2_HUMAN	TWF2	40 kDa	0	0	0	0	4
B-cell receptor-associated protein 31 OS=Homo sapiens OX=9606 GN=BCAP31 PE=1 SV=3	BAP31_HUMAN	BCAP31	28 kDa	0	0	0	0	4
S-adenosylhomocysteine hydrolase-like protein 1 OS=Homo sapiens OX=9606 GN=AHCYL1 PE=1 SV=2	SAHH2_HUMAN (+1)	AHCYL1	59 kDa	0	0	0	0	5
SNW domain-containing protein 1 OS=Homo sapiens OX=9606 GN=SNW1 PE=1 SV=1	SNW1_HUMAN	SNW1	61 kDa	0	0	0	0	5
WD repeat and FYVE domain-containing protein 1 OS=Homo sapiens OX=9606 GN=WDFY1 PE=1 SV=1	WDFY1_HUMAN	WDFY1	46 kDa	0	0	0	0	5
Uncharacterized protein FLJ45252 OS=Homo sapiens OX=9606 PE=2 SV=2	YJ005_HUMAN		38 kDa	0	0	0	0	5
Zinc finger protein 148 OS=Homo sapiens OX=9606 GN=ZNF148 PE=1 SV=2	ZN148_HUMAN	ZNF148	89 kDa	0	0	0	0	5
Guanine nucleotide-binding protein G(i) subunit alpha-2 OS=Homo sapiens OX=9606 GN=GNAI2 PE=1 SV=3	GNAI2_HUMAN (+11)	GNAI2	40 kDa	1	1	0	1	1
60S ribosomal protein L19 OS=Homo sapiens OX=9606 GN=RPL19 PE=1 SV=1	RL19_HUMAN	RPL19	23 kDa	1	1	0	1	1
Alpha-adducin OS=Homo sapiens OX=9606 GN=ADD1 PE=1 SV=2	ADDA_HUMAN	ADD1	81 kDa	1	1	0	1	0
Ribonucleoprotein PTB-binding 1 OS=Homo sapiens OX=9606 GN=RAVER1 PE=1 SV=1	RAVR1_HUMAN	RAVER1	64 kDa	1	1	0	2	0
60S ribosomal protein L31 OS=Homo sapiens OX=9606 GN=RPL31 PE=1 SV=1	RL31_HUMAN	RPL31	14 kDa	1	0	0	1	1
Tubulin alpha-1A chain OS=Homo sapiens OX=9606 GN=TUBA1A PE=1 SV=1	TBA1A_HUMAN	TUBA1A	50 kDa	21	0	0	19	13
ELAV-like protein 1 OS=Homo sapiens OX=9606 GN=ELAVL1 PE=1 SV=2	ELAV1_HUMAN	ELAVL1	36 kDa	2	1	0	0	1
Dolichyl-diphosphooligosaccharide--protein glycosyltransferase subunit STT3A OS=Homo sapiens OX=9606 GN=STT3A PE=1 SV=2	STT3A_HUMAN	STT3A	81 kDa	0	1	0	1	2
Peptidyl-prolyl cis-trans isomerase A OS=Homo sapiens OX=9606 GN=PPIA PE=1 SV=2	PPIA_HUMAN	PPIA	18 kDa	1	0	0	2	1
Eukaryotic translation initiation factor 3 subunit F OS=Homo sapiens OX=9606 GN=EIF3F PE=1 SV=1	EIF3F_HUMAN	EIF3F	38 kDa	1	0	0	0	2
Fructose-bisphosphate aldolase A OS=Homo sapiens OX=9606 GN=ALDOA PE=1 SV=2	ALDOA_HUMAN	ALDOA	39 kDa	2	0	1	0	0
Serine/arginine repetitive matrix protein 1 OS=Homo sapiens OX=9606 GN=SRRM1 PE=1 SV=2	SRRM1_HUMAN	SRRM1	102 kDa	0	0	0	2	1
RuvB-like 2 OS=Homo sapiens OX=9606 GN=RUVBL2 PE=1 SV=3	RUVB2_HUMAN	RUVBL2	51 kDa	2	0	0	1	0
Coiled-coil and C2 domain-containing protein 1A OS=Homo sapiens OX=9606 GN=CC2D1A PE=1 SV=1	C2D1A_HUMAN	CC2D1A	104 kDa	2	0	0	2	0
Eukaryotic translation initiation factor 2 subunit 3 OS=Homo sapiens OX=9606 GN=EIF2S3 PE=1 SV=3	IF2G_HUMAN (+1)	EIF2S3	51 kDa	2	0	0	0	2
Activating signal cointegrator 1 complex subunit 2 OS=Homo sapiens OX=9606 GN=ASCC2 PE=1 SV=3	ASCC2_HUMAN	ASCC2	86 kDa	2	0	0	2	0
Putative ATP-dependent RNA helicase DHX57 OS=Homo sapiens OX=9606 GN=DHX57 PE=1 SV=2	DHX57_HUMAN	DHX57	156 kDa	1	0	0	2	0
Eukaryotic translation initiation factor 5B OS=Homo sapiens OX=9606 GN=EIF5B PE=1 SV=4	IF2P_HUMAN	EIF5B	139 kDa	1	0	0	1	0
Fos-related antigen 1 OS=Homo sapiens OX=9606 GN=FOSL1 PE=1 SV=1	FOSL1_HUMAN	FOSL1	29 kDa	0	0	0	1	3
Septin-7 OS=Homo sapiens OX=9606 GN=SEPT7 PE=1 SV=2	SEPT7_HUMAN	2007-09-01	51 kDa	1	0	0	0	3
Transcription factor 12 OS=Homo sapiens OX=9606 GN=TCF12 PE=1 SV=1	HTF4_HUMAN	TCF12	73 kDa	1	0	0	0	2
Tyrosine-protein phosphatase non-receptor type 1 OS=Homo sapiens OX=9606 GN=PTPN1 PE=1 SV=1	PTN1_HUMAN	PTPN1	50 kDa	1	0	0	0	3
Tensin-3 OS=Homo sapiens OX=9606 GN=TNS3 PE=1 SV=2	TENS3_HUMAN	TNS3	155 kDa	1	0	0	0	3
Cullin-4B OS=Homo sapiens OX=9606 GN=CUL4B PE=1 SV=4	CUL4B_HUMAN	CUL4B	104 kDa	0	0	0	1	2
Protein transport protein Sec16A OS=Homo sapiens OX=9606 GN=SEC16A PE=1 SV=3	SC16A_HUMAN	SEC16A	234 kDa	0	0	0	1	2
Glutamine--tRNA ligase OS=Homo sapiens OX=9606 GN=QARS PE=1 SV=1	SYQ_HUMAN	QARS	88 kDa	2	0	0	0	1
Heat shock protein 105 kDa OS=Homo sapiens OX=9606 GN=HSPH1 PE=1 SV=1	HS105_HUMAN	HSPH1	97 kDa	0	0	0	1	2
Protein TANC1 OS=Homo sapiens OX=9606 GN=TANC1 PE=1 SV=3	TANC1_HUMAN	TANC1	202 kDa	1	0	0	1	0
Four and a half LIM domains protein 2 OS=Homo sapiens OX=9606 GN=FHL2 PE=1 SV=3	FHL2_HUMAN	FHL2	32 kDa	0	1	0	0	3
Ras-related protein Rab-7a OS=Homo sapiens OX=9606 GN=RAB7A PE=1 SV=1	RAB7A_HUMAN	RAB7A	23 kDa	0	0	0	0	2
tRNA-splicing ligase RtcB homolog OS=Homo sapiens OX=9606 GN=RTCB PE=1 SV=1	RTCB_HUMAN	RTCB	55 kDa	0	0	0	3	0
Pleckstrin homology-like domain family B member 1 OS=Homo sapiens OX=9606 GN=PHLDB1 PE=1 SV=1	PHLB1_HUMAN	PHLDB1	151 kDa	0	0	0	0	2
Disks large homolog 1 OS=Homo sapiens OX=9606 GN=DLG1 PE=1 SV=2	DLG1_HUMAN	DLG1	100 kDa	0	0	0	0	3
Extended synaptotagmin-1 OS=Homo sapiens OX=9606 GN=ESYT1 PE=1 SV=1	ESYT1_HUMAN	ESYT1	123 kDa	0	0	0	0	4
Myristoylated alanine-rich C-kinase substrate OS=Homo sapiens OX=9606 GN=MARCKS PE=1 SV=4	MARCS_HUMAN	MARCKS	32 kDa	0	0	0	0	4
Proteasome activator complex subunit 3 OS=Homo sapiens OX=9606 GN=PSME3 PE=1 SV=1	PSME3_HUMAN	PSME3	30 kDa	0	0	0	0	4
Ankycorbin OS=Homo sapiens OX=9606 GN=RAI14 PE=1 SV=2	RAI14_HUMAN	RAI14	110 kDa	0	0	0	0	4
Replication protein A 70 kDa DNA-binding subunit OS=Homo sapiens OX=9606 GN=RPA1 PE=1 SV=2	RFA1_HUMAN	RPA1	68 kDa	0	0	0	0	3
Transforming acidic coiled-coil-containing protein 1 OS=Homo sapiens OX=9606 GN=TACC1 PE=1 SV=2	TACC1_HUMAN	TACC1	88 kDa	0	0	0	0	3
Tropomodulin-3 OS=Homo sapiens OX=9606 GN=TMOD3 PE=1 SV=1	TMOD3_HUMAN	TMOD3	40 kDa	0	0	0	0	3
Anillin OS=Homo sapiens OX=9606 GN=ANLN PE=1 SV=2	ANLN_HUMAN	ANLN	124 kDa	0	0	0	0	4
Desmoglein-2 OS=Homo sapiens OX=9606 GN=DSG2 PE=1 SV=2	DSG2_HUMAN	DSG2	122 kDa	0	0	0	0	3
RNA-binding protein 25 OS=Homo sapiens OX=9606 GN=RBM25 PE=1 SV=3	RBM25_HUMAN	RBM25	100 kDa	0	0	0	0	4
Starch-binding domain-containing protein 1 OS=Homo sapiens OX=9606 GN=STBD1 PE=1 SV=1	STBD1_HUMAN	STBD1	39 kDa	0	0	0	0	2
Fos-related antigen 2 OS=Homo sapiens OX=9606 GN=FOSL2 PE=1 SV=1	FOSL2_HUMAN	FOSL2	35 kDa	0	0	0	0	3
Kinesin-like protein KIF23 OS=Homo sapiens OX=9606 GN=KIF23 PE=1 SV=3	KIF23_HUMAN	KIF23	110 kDa	0	0	0	0	4
Protein scribble homolog OS=Homo sapiens OX=9606 GN=SCRIB PE=1 SV=4	SCRIB_HUMAN	SCRIB	175 kDa	0	0	0	0	2
Nitric oxide synthase-interacting protein OS=Homo sapiens OX=9606 GN=NOSIP PE=1 SV=1	NOSIP_HUMAN	NOSIP	33 kDa	0	0	0	0	3
Drebrin OS=Homo sapiens OX=9606 GN=DBN1 PE=1 SV=4	DREB_HUMAN	DBN1	71 kDa	0	0	0	0	4
D-3-phosphoglycerate dehydrogenase OS=Homo sapiens OX=9606 GN=PHGDH PE=1 SV=4	SERA_HUMAN	PHGDH	57 kDa	0	0	0	0	4
Unconventional myosin-Ic OS=Homo sapiens OX=9606 GN=MYO1C PE=1 SV=4	MYO1C_HUMAN	MYO1C	122 kDa	0	0	0	0	2
Protein PML OS=Homo sapiens OX=9606 GN=PML PE=1 SV=3	PML_HUMAN	PML	98 kDa	0	0	0	0	1
Immunoglobulin heavy variable 3-11 OS=Homo sapiens OX=9606 GN=IGHV3-11 PE=1 SV=2	HV311_HUMAN (+10)	IGHV3-11	13 kDa	1	1	1	0	0
Coatomer subunit delta OS=Homo sapiens OX=9606 GN=ARCN1 PE=1 SV=1	COPD_HUMAN	ARCN1	57 kDa	1	0	0	1	1
Keratin, type II cytoskeletal 73 OS=Homo sapiens OX=9606 GN=KRT73 PE=1 SV=1	K2C73_HUMAN (+1)	KRT73	59 kDa	4	0	0	5	3
Nucleolar GTP-binding protein 1 OS=Homo sapiens OX=9606 GN=GTPBP4 PE=1 SV=3	NOG1_HUMAN	GTPBP4	74 kDa	1	0	0	1	1
Alpha-parvin OS=Homo sapiens OX=9606 GN=PARVA PE=1 SV=1	PARVA_HUMAN	PARVA	42 kDa	1	0	0	1	1
Ras-related protein Rab-21 OS=Homo sapiens OX=9606 GN=RAB21 PE=1 SV=3	RAB21_HUMAN	RAB21	24 kDa	1	0	0	1	1
RNA-binding motif, single-stranded-interacting protein 3 OS=Homo sapiens OX=9606 GN=RBMS3 PE=1 SV=1	RBMS3_HUMAN	RBMS3	48 kDa	2	2	0	2	0
T-complex protein 1 subunit gamma OS=Homo sapiens OX=9606 GN=CCT3 PE=1 SV=4	TCPG_HUMAN	CCT3	61 kDa	1	0	0	1	1
5'-3' exoribonuclease 2 OS=Homo sapiens OX=9606 GN=XRN2 PE=1 SV=1	XRN2_HUMAN	XRN2	109 kDa	1	0	0	1	1
Small nuclear ribonucleoprotein Sm D3 OS=Homo sapiens OX=9606 GN=SNRPD3 PE=1 SV=1	SMD3_HUMAN	SNRPD3	14 kDa	1	0	0	1	1
Serine/threonine-protein phosphatase PP1-beta catalytic subunit OS=Homo sapiens OX=9606 GN=PPP1CB PE=1 SV=3	PP1B_HUMAN	PPP1CB	37 kDa	4	0	0	6	8
Partner of Y14 and mago OS=Homo sapiens OX=9606 GN=PYM1 PE=1 SV=1	PYM1_HUMAN	PYM1	23 kDa	1	1	0	1	0
T-complex protein 1 subunit beta OS=Homo sapiens OX=9606 GN=CCT2 PE=1 SV=4	TCPB_HUMAN	CCT2	57 kDa	1	0	0	0	1
Beta-2-glycoprotein 1 OS=Homo sapiens OX=9606 GN=APOH PE=1 SV=3	APOH_HUMAN	APOH	38 kDa	0	1	0	1	0
Immunoglobulin gamma-1 heavy chain OS=Homo sapiens OX=9606 PE=1 SV=1	IGG1_HUMAN (+3)		49 kDa	1	0	0	0	1
Eukaryotic translation initiation factor 3 subunit D OS=Homo sapiens OX=9606 GN=EIF3D PE=1 SV=1	EIF3D_HUMAN	EIF3D	64 kDa	1	0	0	1	0
AP-3 complex subunit sigma-1 OS=Homo sapiens OX=9606 GN=AP3S1 PE=1 SV=1	AP3S1_HUMAN	AP3S1	22 kDa	0	0	0	1	2
Protein FAM98A OS=Homo sapiens OX=9606 GN=FAM98A PE=1 SV=1	FA98A_HUMAN	FAM98A	55 kDa	1	0	0	2	0
Keratin, type II cytoskeletal 80 OS=Homo sapiens OX=9606 GN=KRT80 PE=1 SV=2	K2C80_HUMAN	KRT80	51 kDa	2	0	0	0	3
DNA replication licensing factor MCM7 OS=Homo sapiens OX=9606 GN=MCM7 PE=1 SV=4	MCM7_HUMAN	MCM7	81 kDa	1	0	0	0	2
Nucleosome assembly protein 1-like 4 OS=Homo sapiens OX=9606 GN=NAP1L4 PE=1 SV=1	NP1L4_HUMAN	NAP1L4	43 kDa	1	0	0	0	2
Serine/arginine-rich splicing factor 10 OS=Homo sapiens OX=9606 GN=SRSF10 PE=1 SV=1	SRS10_HUMAN	SRSF10	31 kDa	1	0	0	2	0
GRB10-interacting GYF protein 1 OS=Homo sapiens OX=9606 GN=GIGYF1 PE=1 SV=2	GGYF1_HUMAN	GIGYF1	115 kDa	0	1	0	2	0
U1 small nuclear ribonucleoprotein 70 kDa OS=Homo sapiens OX=9606 GN=SNRNP70 PE=1 SV=2	RU17_HUMAN	SNRNP70	52 kDa	1	0	0	0	1
Coronin-7 OS=Homo sapiens OX=9606 GN=CORO7 PE=1 SV=2	CORO7_HUMAN	CORO7	101 kDa	1	0	0	0	1
Signal recognition particle subunit SRP68 OS=Homo sapiens OX=9606 GN=SRP68 PE=1 SV=2	SRP68_HUMAN	SRP68	71 kDa	1	0	0	1	0
Methionine--tRNA ligase, cytoplasmic OS=Homo sapiens OX=9606 GN=MARS PE=1 SV=2	SYMC_HUMAN	MARS	101 kDa	0	1	0	0	1
Transketolase OS=Homo sapiens OX=9606 GN=TKT PE=1 SV=3	TKT_HUMAN	TKT	68 kDa	1	0	0	0	1
Transformer-2 protein homolog alpha OS=Homo sapiens OX=9606 GN=TRA2A PE=1 SV=1	TRA2A_HUMAN	TRA2A	33 kDa	0	0	0	2	1
26S proteasome non-ATPase regulatory subunit 3 OS=Homo sapiens OX=9606 GN=PSMD3 PE=1 SV=2	PSMD3_HUMAN	PSMD3	61 kDa	1	0	0	0	1
Protein unc-45 homolog A OS=Homo sapiens OX=9606 GN=UNC45A PE=1 SV=1	UN45A_HUMAN	UNC45A	103 kDa	2	0	0	0	1
GRIP and coiled-coil domain-containing protein 2 OS=Homo sapiens OX=9606 GN=GCC2 PE=1 SV=4	GCC2_HUMAN	GCC2	196 kDa	2	1	0	0	0
Vitamin K epoxide reductase complex subunit 1 OS=Homo sapiens OX=9606 GN=VKORC1 PE=1 SV=1	VKOR1_HUMAN	VKORC1	18 kDa	0	0	0	1	1
Muscleblind-like protein 2 OS=Homo sapiens OX=9606 GN=MBNL2 PE=1 SV=2	MBNL2_HUMAN	MBNL2	41 kDa	6	2	0	2	0
Ras-related protein Rab-5A OS=Homo sapiens OX=9606 GN=RAB5A PE=1 SV=2	RAB5A_HUMAN (+2)	RAB5A	24 kDa	1	0	0	0	1
Fragile X mental retardation syndrome-related protein 2 OS=Homo sapiens OX=9606 GN=FXR2 PE=1 SV=2	FXR2_HUMAN	FXR2	74 kDa	3	0	0	1	0
Sodium/potassium-transporting ATPase subunit alpha-1 OS=Homo sapiens OX=9606 GN=ATP1A1 PE=1 SV=1	AT1A1_HUMAN	ATP1A1	113 kDa	1	1	0	0	0
Protein S100-A8 OS=Homo sapiens OX=9606 GN=S100A8 PE=1 SV=1	S10A8_HUMAN	S100A8	11 kDa	0	1	1	0	0
Thyroid receptor-interacting protein 6 OS=Homo sapiens OX=9606 GN=TRIP6 PE=1 SV=3	TRIP6_HUMAN	TRIP6	50 kDa	1	0	0	1	0
PDZ and LIM domain protein 1 OS=Homo sapiens OX=9606 GN=PDLIM1 PE=1 SV=4	PDLI1_HUMAN	PDLIM1	36 kDa	0	0	0	0	2
Matrin-3 OS=Homo sapiens OX=9606 GN=MATR3 PE=1 SV=2	MATR3_HUMAN	MATR3	95 kDa	0	0	0	0	2
Inverted formin-2 OS=Homo sapiens OX=9606 GN=INF2 PE=1 SV=2	INF2_HUMAN	INF2	136 kDa	0	0	0	2	0
Protein argonaute-1 OS=Homo sapiens OX=9606 GN=AGO1 PE=1 SV=3	AGO1_HUMAN	AGO1	97 kDa	13	0	0	12	0
Paxillin OS=Homo sapiens OX=9606 GN=PXN PE=1 SV=3	PAXI_HUMAN	PXN	65 kDa	0	0	0	0	2
Splicing factor 1 OS=Homo sapiens OX=9606 GN=SF1 PE=1 SV=4	SF01_HUMAN	SF1	68 kDa	0	0	0	1	0
Golgi-associated PDZ and coiled-coil motif-containing protein OS=Homo sapiens OX=9606 GN=GOPC PE=1 SV=1	GOPC_HUMAN	GOPC	51 kDa	0	0	0	0	3
Chromosome-associated kinesin KIF4A OS=Homo sapiens OX=9606 GN=KIF4A PE=1 SV=3	KIF4A_HUMAN	KIF4A	140 kDa	0	0	0	0	3
Keratinocyte proline-rich protein OS=Homo sapiens OX=9606 GN=KPRP PE=1 SV=1	KPRP_HUMAN	KPRP	64 kDa	0	0	3	0	0
Lamina-associated polypeptide 2, isoform alpha OS=Homo sapiens OX=9606 GN=TMPO PE=1 SV=2	LAP2A_HUMAN	TMPO	75 kDa	0	0	0	0	14
Sorting nexin-9 OS=Homo sapiens OX=9606 GN=SNX9 PE=1 SV=1	SNX9_HUMAN	SNX9	67 kDa	0	0	0	0	3
EH domain-containing protein 1 OS=Homo sapiens OX=9606 GN=EHD1 PE=1 SV=2	EHD1_HUMAN	EHD1	61 kDa	0	0	0	0	3
Integrin-linked kinase-associated serine/threonine phosphatase 2C OS=Homo sapiens OX=9606 GN=ILKAP PE=1 SV=1	ILKAP_HUMAN	ILKAP	43 kDa	0	0	0	0	3
Cation-independent mannose-6-phosphate receptor OS=Homo sapiens OX=9606 GN=IGF2R PE=1 SV=3	MPRI_HUMAN	IGF2R	274 kDa	0	0	0	0	3
Ankyrin repeat and LEM domain-containing protein 2 OS=Homo sapiens OX=9606 GN=ANKLE2 PE=1 SV=4	ANKL2_HUMAN	ANKLE2	104 kDa	0	0	0	0	2
RING finger protein 121 OS=Homo sapiens OX=9606 GN=RNF121 PE=1 SV=1	RN121_HUMAN	RNF121	38 kDa	0	0	0	0	2
Epidermal growth factor receptor OS=Homo sapiens OX=9606 GN=EGFR PE=1 SV=2	EGFR_HUMAN	EGFR	134 kDa	0	0	0	0	2
Catenin delta-1 OS=Homo sapiens OX=9606 GN=CTNND1 PE=1 SV=1	CTND1_HUMAN	CTNND1	108 kDa	0	0	0	0	2
Synapse-associated protein 1 OS=Homo sapiens OX=9606 GN=SYAP1 PE=1 SV=1	SYAP1_HUMAN	SYAP1	40 kDa	0	0	0	0	2
Arf-GAP with SH3 domain, ANK repeat and PH domain-containing protein 1 OS=Homo sapiens OX=9606 GN=ASAP1 PE=1 SV=4	ASAP1_HUMAN	ASAP1	126 kDa	0	0	0	0	3
CD44 antigen OS=Homo sapiens OX=9606 GN=CD44 PE=1 SV=3	CD44_HUMAN	CD44	82 kDa	0	0	0	0	2
Junction plakoglobin OS=Homo sapiens OX=9606 GN=JUP PE=1 SV=3	PLAK_HUMAN	JUP	82 kDa	0	0	0	0	3
Switch-associated protein 70 OS=Homo sapiens OX=9606 GN=SWAP70 PE=1 SV=1	SWP70_HUMAN	SWAP70	69 kDa	0	0	0	0	2
Deoxynucleotidyltransferase terminal-interacting protein 2 OS=Homo sapiens OX=9606 GN=DNTTIP2 PE=1 SV=2	TDIF2_HUMAN	DNTTIP2	84 kDa	0	0	0	0	3
Pumilio homolog 2 OS=Homo sapiens OX=9606 GN=PUM2 PE=1 SV=2	PUM2_HUMAN	PUM2	114 kDa	0	0	0	6	0
Cytospin-A OS=Homo sapiens OX=9606 GN=SPECC1L PE=1 SV=2	CYTSA_HUMAN	SPECC1L	125 kDa	0	0	0	0	3
Phostensin OS=Homo sapiens OX=9606 GN=PPP1R18 PE=1 SV=1	PPR18_HUMAN	PPP1R18	68 kDa	0	0	0	0	3
Nuclear speckle splicing regulatory protein 1 OS=Homo sapiens OX=9606 GN=NSRP1 PE=1 SV=1	NSRP1_HUMAN	NSRP1	66 kDa	0	0	0	0	2
TATA element modulatory factor OS=Homo sapiens OX=9606 GN=TMF1 PE=1 SV=2	TMF1_HUMAN	TMF1	123 kDa	0	0	0	0	1
Cathepsin B OS=Homo sapiens OX=9606 GN=CTSB PE=1 SV=3	CATB_HUMAN	CTSB	38 kDa	0	0	0	0	3
L-lactate dehydrogenase B chain OS=Homo sapiens OX=9606 GN=LDHB PE=1 SV=2	LDHB_HUMAN	LDHB	37 kDa	1	0	0	0	0
WD repeat-containing protein 70 OS=Homo sapiens OX=9606 GN=WDR70 PE=1 SV=1	WDR70_HUMAN	WDR70	73 kDa	0	0	0	0	1
E3 ubiquitin-protein ligase ZFP91 OS=Homo sapiens OX=9606 GN=ZFP91 PE=1 SV=1	ZFP91_HUMAN	ZFP91	63 kDa	0	0	0	0	2
DNA mismatch repair protein Mlh1 OS=Homo sapiens OX=9606 GN=MLH1 PE=1 SV=1	MLH1_HUMAN	MLH1	85 kDa	0	0	0	0	1
AP-2 complex subunit alpha-2 OS=Homo sapiens OX=9606 GN=AP2A2 PE=1 SV=2	AP2A2_HUMAN	AP2A2	104 kDa	0	0	0	0	4
Heterogeneous nuclear ribonucleoprotein U-like protein 1 OS=Homo sapiens OX=9606 GN=HNRNPUL1 PE=1 SV=2	HNRL1_HUMAN	HNRNPUL1	96 kDa	1	0	0	0	1
Palladin OS=Homo sapiens OX=9606 GN=PALLD PE=1 SV=3	PALLD_HUMAN	PALLD	151 kDa	1	0	0	0	1
60S ribosomal protein L30 OS=Homo sapiens OX=9606 GN=RPL30 PE=1 SV=2	RL30_HUMAN	RPL30	13 kDa	1	0	0	0	1
60S acidic ribosomal protein P2 OS=Homo sapiens OX=9606 GN=RPLP2 PE=1 SV=1	RLA2_HUMAN	RPLP2	12 kDa	1	0	0	0	1
Serine/arginine-rich splicing factor 9 OS=Homo sapiens OX=9606 GN=SRSF9 PE=1 SV=1	SRSF9_HUMAN	SRSF9	26 kDa	1	0	0	0	1
E3 ubiquitin-protein ligase TRIM22 OS=Homo sapiens OX=9606 GN=TRIM22 PE=1 SV=1	TRI22_HUMAN	TRIM22	57 kDa	1	0	0	0	1
Beta-actin-like protein 2 OS=Homo sapiens OX=9606 GN=ACTBL2 PE=1 SV=2	ACTBL_HUMAN	ACTBL2	42 kDa	0	7	0	12	0
Endoplasmin OS=Homo sapiens OX=9606 GN=HSP90B1 PE=1 SV=1	ENPL_HUMAN	HSP90B1	92 kDa	3	0	0	2	0
NADH-ubiquinone oxidoreductase chain 5 OS=Homo sapiens OX=9606 GN=MT-ND5 PE=1 SV=2	NU5M_HUMAN	MT-ND5	67 kDa	0	1	0	0	1
Protein transport protein Sec23B OS=Homo sapiens OX=9606 GN=SEC23B PE=1 SV=2	SC23B_HUMAN	SEC23B	86 kDa	0	0	0	1	1
Selenocysteine insertion sequence-binding protein 2 OS=Homo sapiens OX=9606 GN=SECISBP2 PE=1 SV=2	SEBP2_HUMAN	SECISBP2	95 kDa	1	1	0	0	0
Protein SGT1 homolog OS=Homo sapiens OX=9606 GN=SUGT1 PE=1 SV=3	SGT1_HUMAN	SUGT1	41 kDa	0	0	0	1	1
Up-regulated during skeletal muscle growth protein 5 OS=Homo sapiens OX=9606 GN=USMG5 PE=1 SV=1	USMG5_HUMAN	USMG5	6 kDa	0	0	0	1	1
F-actin-capping protein subunit alpha-1 OS=Homo sapiens OX=9606 GN=CAPZA1 PE=1 SV=3	CAZA1_HUMAN (+1)	CAPZA1	33 kDa	1	0	0	0	1
E3 ubiquitin-protein ligase TRIM56 OS=Homo sapiens OX=9606 GN=TRIM56 PE=1 SV=3	TRI56_HUMAN	TRIM56	81 kDa	1	0	0	1	0
Protein LSM14 homolog A OS=Homo sapiens OX=9606 GN=LSM14A PE=1 SV=3	LS14A_HUMAN	LSM14A	51 kDa	1	0	0	3	0
Nuclear receptor-binding factor 2 OS=Homo sapiens OX=9606 GN=NRBF2 PE=1 SV=1	NRBF2_HUMAN	NRBF2	32 kDa	1	0	0	0	1
Ras-related protein Rab-14 OS=Homo sapiens OX=9606 GN=RAB14 PE=1 SV=4	RAB14_HUMAN	RAB14	24 kDa	0	0	0	2	2
Protein transport protein Sec23A OS=Homo sapiens OX=9606 GN=SEC23A PE=1 SV=2	SC23A_HUMAN	SEC23A	86 kDa	1	0	0	0	2
Caveolin-1 OS=Homo sapiens OX=9606 GN=CAV1 PE=1 SV=4	CAV1_HUMAN	CAV1	20 kDa	1	0	0	0	1
Eukaryotic translation initiation factor 4E OS=Homo sapiens OX=9606 GN=EIF4E PE=1 SV=2	IF4E_HUMAN	EIF4E	25 kDa	1	0	0	1	0
MAPK regulated corepressor interacting protein 2 OS=Homo sapiens OX=9606 GN=MCRIP2 PE=1 SV=2	MCRI2_HUMAN	MCRIP2	18 kDa	1	0	0	1	0
Transforming protein RhoA OS=Homo sapiens OX=9606 GN=RHOA PE=1 SV=1	RHOA_HUMAN (+1)	RHOA	22 kDa	1	0	0	0	1
Small proline-rich protein 2A OS=Homo sapiens OX=9606 GN=SPRR2A PE=1 SV=1	SPR2A_HUMAN (+5)	SPRR2A	8 kDa	0	0	1	1	0
Testin OS=Homo sapiens OX=9606 GN=TES PE=1 SV=1	TES_HUMAN	TES	48 kDa	0	0	0	0	1
Keratin, type II cytoskeletal 1b OS=Homo sapiens OX=9606 GN=KRT77 PE=1 SV=3	K2C1B_HUMAN	KRT77	62 kDa	0	0	7	10	0
14-3-3 protein gamma OS=Homo sapiens OX=9606 GN=YWHAG PE=1 SV=2	1433G_HUMAN	YWHAG	28 kDa	5	1	0	0	0
High mobility group protein B1 OS=Homo sapiens OX=9606 GN=HMGB1 PE=1 SV=3	HMGB1_HUMAN	HMGB1	25 kDa	0	0	0	0	1
CCR4-NOT transcription complex subunit 3 OS=Homo sapiens OX=9606 GN=CNOT3 PE=1 SV=1	CNOT3_HUMAN	CNOT3	82 kDa	0	0	0	1	0
DnaJ homolog subfamily A member 1 OS=Homo sapiens OX=9606 GN=DNAJA1 PE=1 SV=2	DNJA1_HUMAN	DNAJA1	45 kDa	1	0	0	0	0
T-complex protein 1 subunit delta OS=Homo sapiens OX=9606 GN=CCT4 PE=1 SV=4	TCPD_HUMAN	CCT4	58 kDa	0	0	0	0	1
Dynein light chain 1, cytoplasmic OS=Homo sapiens OX=9606 GN=DYNLL1 PE=1 SV=1	DYL1_HUMAN (+1)	DYNLL1	10 kDa	0	0	0	0	1
Cyclin-dependent kinase 12 OS=Homo sapiens OX=9606 GN=CDK12 PE=1 SV=2	CDK12_HUMAN (+27)	CDK12	164 kDa	0	0	0	0	1
Enhancer of rudimentary homolog OS=Homo sapiens OX=9606 GN=ERH PE=1 SV=1	ERH_HUMAN	ERH	12 kDa	1	0	0	0	0
Gamma-adducin OS=Homo sapiens OX=9606 GN=ADD3 PE=1 SV=1	ADDG_HUMAN	ADD3	79 kDa	0	0	0	0	1
Active breakpoint cluster region-related protein OS=Homo sapiens OX=9606 GN=ABR PE=2 SV=2	ABR_HUMAN	ABR	98 kDa	0	0	0	0	2
ADP-ribosylation factor-like protein 6-interacting protein 4 OS=Homo sapiens OX=9606 GN=ARL6IP4 PE=1 SV=2	AR6P4_HUMAN	ARL6IP4	45 kDa	2	0	0	0	0
C-1-tetrahydrofolate synthase, cytoplasmic OS=Homo sapiens OX=9606 GN=MTHFD1 PE=1 SV=3	C1TC_HUMAN	MTHFD1	102 kDa	2	0	0	0	0
Calcium homeostasis endoplasmic reticulum protein OS=Homo sapiens OX=9606 GN=CHERP PE=1 SV=3	CHERP_HUMAN	CHERP	104 kDa	0	0	0	0	2
Condensin complex subunit 3 OS=Homo sapiens OX=9606 GN=NCAPG PE=1 SV=1	CND3_HUMAN	NCAPG	114 kDa	0	0	0	0	2
Epidermal growth factor receptor substrate 15 OS=Homo sapiens OX=9606 GN=EPS15 PE=1 SV=2	EPS15_HUMAN	EPS15	99 kDa	0	0	0	0	2
FH1/FH2 domain-containing protein 1 OS=Homo sapiens OX=9606 GN=FHOD1 PE=1 SV=3	FHOD1_HUMAN	FHOD1	127 kDa	0	0	0	0	2
Pre-mRNA 3'-end-processing factor FIP1 OS=Homo sapiens OX=9606 GN=FIP1L1 PE=1 SV=1	FIP1_HUMAN	FIP1L1	67 kDa	0	0	0	0	2
Golgin subfamily A member 5 OS=Homo sapiens OX=9606 GN=GOLGA5 PE=1 SV=3	GOGA5_HUMAN	GOLGA5	83 kDa	0	0	0	0	2
LIM domain and actin-binding protein 1 OS=Homo sapiens OX=9606 GN=LIMA1 PE=1 SV=1	LIMA1_HUMAN	LIMA1	85 kDa	0	0	0	0	2
Microtubule-associated protein 1A OS=Homo sapiens OX=9606 GN=MAP1A PE=1 SV=6	MAP1A_HUMAN	MAP1A	305 kDa	0	0	0	0	3
Myotubularin-related protein 9 OS=Homo sapiens OX=9606 GN=MTMR9 PE=1 SV=1	MTMR9_HUMAN	MTMR9	63 kDa	0	0	0	0	2
Neurabin-2 OS=Homo sapiens OX=9606 GN=PPP1R9B PE=1 SV=2	NEB2_HUMAN	PPP1R9B	89 kDa	0	0	0	0	2
ATP-dependent 6-phosphofructokinase, platelet type OS=Homo sapiens OX=9606 GN=PFKP PE=1 SV=2	PFKAP_HUMAN	PFKP	86 kDa	0	0	0	0	2
Pre-mRNA-processing factor 40 homolog A OS=Homo sapiens OX=9606 GN=PRPF40A PE=1 SV=2	PR40A_HUMAN	PRPF40A	109 kDa	0	0	0	0	2
Sorting nexin-1 OS=Homo sapiens OX=9606 GN=SNX1 PE=1 SV=3	SNX1_HUMAN	SNX1	59 kDa	0	0	0	0	2
116 kDa U5 small nuclear ribonucleoprotein component OS=Homo sapiens OX=9606 GN=EFTUD2 PE=1 SV=1	U5S1_HUMAN	EFTUD2	109 kDa	0	0	0	0	4
Zinc finger CCCH domain-containing protein 4 OS=Homo sapiens OX=9606 GN=ZC3H4 PE=1 SV=3	ZC3H4_HUMAN	ZC3H4	140 kDa	0	0	0	0	2
TRAF family member-associated NF-kappa-B activator OS=Homo sapiens OX=9606 GN=TANK PE=1 SV=2	TANK_HUMAN	TANK	48 kDa	2	0	0	0	0
Golgin subfamily A member 4 OS=Homo sapiens OX=9606 GN=GOLGA4 PE=1 SV=1	GOGA4_HUMAN	GOLGA4	261 kDa	0	0	0	0	2
Protein FAM192A OS=Homo sapiens OX=9606 GN=FAM192A PE=1 SV=1	F192A_HUMAN	FAM192A	29 kDa	0	0	0	0	2
MAP7 domain-containing protein 1 OS=Homo sapiens OX=9606 GN=MAP7D1 PE=1 SV=1	MA7D1_HUMAN	MAP7D1	93 kDa	0	0	0	0	2
Tyrosine-protein phosphatase non-receptor type 12 OS=Homo sapiens OX=9606 GN=PTPN12 PE=1 SV=3	PTN12_HUMAN	PTPN12	88 kDa	0	0	0	0	2
Cleavage and polyadenylation specificity factor subunit 7 OS=Homo sapiens OX=9606 GN=CPSF7 PE=1 SV=1	CPSF7_HUMAN	CPSF7	52 kDa	2	0	0	0	0
Transcription intermediary factor 1-beta OS=Homo sapiens OX=9606 GN=TRIM28 PE=1 SV=5	TIF1B_HUMAN	TRIM28	89 kDa	0	0	0	0	2
Neural Wiskott-Aldrich syndrome protein OS=Homo sapiens OX=9606 GN=WASL PE=1 SV=2	WASL_HUMAN	WASL	55 kDa	0	0	0	0	2
Ras-related protein Rab-8A OS=Homo sapiens OX=9606 GN=RAB8A PE=1 SV=1	RAB8A_HUMAN	RAB8A	24 kDa	0	0	0	0	3
Probable 28S rRNA (cytosine(4447)-C(5))-methyltransferase OS=Homo sapiens OX=9606 GN=NOP2 PE=1 SV=2	NOP2_HUMAN	NOP2	89 kDa	0	0	0	1	0
Neuron navigator 1 OS=Homo sapiens OX=9606 GN=NAV1 PE=1 SV=2	NAV1_HUMAN	NAV1	202 kDa	0	0	0	0	1
PHD finger protein 21A OS=Homo sapiens OX=9606 GN=PHF21A PE=1 SV=1	PF21A_HUMAN	PHF21A	75 kDa	0	0	0	0	1
RNA cytidine acetyltransferase OS=Homo sapiens OX=9606 GN=NAT10 PE=1 SV=2	NAT10_HUMAN	NAT10	116 kDa	0	0	0	0	1
Nuclear receptor corepressor 1 OS=Homo sapiens OX=9606 GN=NCOR1 PE=1 SV=2	NCOR1_HUMAN	NCOR1	270 kDa	0	0	0	0	2
Endothelin-converting enzyme 1 OS=Homo sapiens OX=9606 GN=ECE1 PE=1 SV=2	ECE1_HUMAN	ECE1	87 kDa	0	0	0	0	1
4F2 cell-surface antigen heavy chain OS=Homo sapiens OX=9606 GN=SLC3A2 PE=1 SV=3	4F2_HUMAN	SLC3A2	68 kDa	0	0	0	0	1
Eukaryotic translation initiation factor 5 OS=Homo sapiens OX=9606 GN=EIF5 PE=1 SV=2	IF5_HUMAN	EIF5	49 kDa	0	0	0	0	1
Chromobox protein homolog 3 OS=Homo sapiens OX=9606 GN=CBX3 PE=1 SV=4	CBX3_HUMAN	CBX3	21 kDa	0	0	0	0	1
Double-strand break repair protein MRE11 OS=Homo sapiens OX=9606 GN=MRE11 PE=1 SV=3	MRE11_HUMAN	MRE11	81 kDa	0	0	0	0	1
Cyclin-dependent kinase 11A OS=Homo sapiens OX=9606 GN=CDK11A PE=1 SV=4	CD11A_HUMAN (+1)	CDK11A	91 kDa	0	0	0	0	1
Phospholipase A-2-activating protein OS=Homo sapiens OX=9606 GN=PLAA PE=1 SV=2	PLAP_HUMAN	PLAA	87 kDa	0	0	0	0	1
Protein FAM168A OS=Homo sapiens OX=9606 GN=FAM168A PE=1 SV=2	F168A_HUMAN	FAM168A	26 kDa	0	0	0	1	0
Cornifin-A OS=Homo sapiens OX=9606 GN=SPRR1A PE=1 SV=2	SPR1A_HUMAN (+1)	SPRR1A	10 kDa	1	0	0	0	0
RNA-binding protein 12B OS=Homo sapiens OX=9606 GN=RBM12B PE=1 SV=2	RB12B_HUMAN	RBM12B	118 kDa	1	0	0	0	0
Uncharacterized protein KIAA1671 OS=Homo sapiens OX=9606 GN=KIAA1671 PE=1 SV=2	K1671_HUMAN	KIAA1671	197 kDa	0	0	0	0	1
Serine/threonine-protein phosphatase 1 regulatory subunit 10 OS=Homo sapiens OX=9606 GN=PPP1R10 PE=1 SV=1	PP1RA_HUMAN	PPP1R10	99 kDa	0	0	0	0	1
Zinc finger Ran-binding domain-containing protein 2 OS=Homo sapiens OX=9606 GN=ZRANB2 PE=1 SV=2	ZRAB2_HUMAN	ZRANB2	37 kDa	0	0	0	0	1
Gem-associated protein 5 OS=Homo sapiens OX=9606 GN=GEMIN5 PE=1 SV=3	GEMI5_HUMAN	GEMIN5	169 kDa	1	0	0	0	0
Probable maltase-glucoamylase 2 OS=Homo sapiens OX=9606 GN=MGAM2 PE=2 SV=3	MGAL_HUMAN (+1)	MGAM2	278 kDa	0	0	2	0	0
Ataxin-1 OS=Homo sapiens OX=9606 GN=ATXN1 PE=1 SV=2	ATX1_HUMAN	ATXN1	87 kDa	0	0	0	0	2
Coatomer subunit gamma-1 OS=Homo sapiens OX=9606 GN=COPG1 PE=1 SV=1	COPG1_HUMAN	COPG1	98 kDa	1	0	0	0	0
Coatomer subunit zeta-1 OS=Homo sapiens OX=9606 GN=COPZ1 PE=1 SV=1	COPZ1_HUMAN	COPZ1	20 kDa	0	0	0	0	2
Centriolar coiled-coil protein of 110 kDa OS=Homo sapiens OX=9606 GN=CCP110 PE=1 SV=3	CP110_HUMAN	CCP110	113 kDa	0	0	0	0	2
BRCA2-interacting transcriptional repressor EMSY OS=Homo sapiens OX=9606 GN=EMSY PE=1 SV=2	EMSY_HUMAN	EMSY	141 kDa	0	0	0	0	1
FYVE, RhoGEF and PH domain-containing protein 4 OS=Homo sapiens OX=9606 GN=FGD4 PE=1 SV=2	FGD4_HUMAN	FGD4	87 kDa	0	0	0	0	2
Glutathione S-transferase P OS=Homo sapiens OX=9606 GN=GSTP1 PE=1 SV=2	GSTP1_HUMAN	GSTP1	23 kDa	0	0	0	0	2
Nuclear pore complex protein Nup205 OS=Homo sapiens OX=9606 GN=NUP205 PE=1 SV=3	NU205_HUMAN	NUP205	228 kDa	0	0	0	0	2
Nuclear RNA export factor 1 OS=Homo sapiens OX=9606 GN=NXF1 PE=1 SV=1	NXF1_HUMAN	NXF1	70 kDa	0	0	0	0	1
Paired mesoderm homeobox protein 2B OS=Homo sapiens OX=9606 GN=PHOX2B PE=1 SV=2	PHX2B_HUMAN	PHOX2B	32 kDa	2	0	0	0	0
RalBP1-associated Eps domain-containing protein 1 OS=Homo sapiens OX=9606 GN=REPS1 PE=1 SV=3	REPS1_HUMAN	REPS1	87 kDa	0	0	0	0	2
Ribonucleoside-diphosphate reductase subunit M2 OS=Homo sapiens OX=9606 GN=RRM2 PE=1 SV=1	RIR2_HUMAN	RRM2	45 kDa	0	0	0	0	2
40S ribosomal protein SA OS=Homo sapiens OX=9606 GN=RPSA PE=1 SV=4	RSSA_HUMAN	RPSA	33 kDa	2	0	0	0	0
SWI/SNF-related matrix-associated actin-dependent regulator of chromatin subfamily A member 5 OS=Homo sapiens OX=9606 GN=SMARCA5 PE=1 SV=1	SMCA5_HUMAN	SMARCA5	122 kDa	0	0	0	0	2
SWI/SNF-related matrix-associated actin-dependent regulator of chromatin subfamily D member 2 OS=Homo sapiens OX=9606 GN=SMARCD2 PE=1 SV=3	SMRD2_HUMAN (+1)	SMARCD2	59 kDa	0	0	0	0	2
Transcription initiation factor IIA subunit 2 OS=Homo sapiens OX=9606 GN=GTF2A2 PE=1 SV=1	T2AG_HUMAN	GTF2A2	12 kDa	0	0	0	0	2
Wings apart-like protein homolog OS=Homo sapiens OX=9606 GN=WAPL PE=1 SV=1	WAPL_HUMAN	WAPL	133 kDa	0	0	0	0	2
Desmoglein-1 OS=Homo sapiens OX=9606 GN=DSG1 PE=1 SV=2	DSG1_HUMAN	DSG1	114 kDa	0	1	0	0	0
ATP-dependent RNA helicase DDX18 OS=Homo sapiens OX=9606 GN=DDX18 PE=1 SV=2	DDX18_HUMAN	DDX18	75 kDa	0	0	0	1	0
Nuclear receptor coactivator 5 OS=Homo sapiens OX=9606 GN=NCOA5 PE=1 SV=2	NCOA5_HUMAN	NCOA5	66 kDa	2	0	0	0	0
Protein Red OS=Homo sapiens OX=9606 GN=IK PE=1 SV=3	RED_HUMAN	IK	66 kDa	0	0	0	0	2
Protein S100-A6 OS=Homo sapiens OX=9606 GN=S100A6 PE=1 SV=1	S10A6_HUMAN	S100A6	10 kDa	0	1	0	0	0
CDP-diacylglycerol--inositol 3-phosphatidyltransferase OS=Homo sapiens OX=9606 GN=CDIPT PE=1 SV=1	CDIPT_HUMAN	CDIPT	24 kDa	0	0	0	0	1
Filaggrin-2 OS=Homo sapiens OX=9606 GN=FLG2 PE=1 SV=1	FILA2_HUMAN	FLG2	248 kDa	0	0	1	0	0
Multiple myeloma tumor-associated protein 2 OS=Homo sapiens OX=9606 GN=MMTAG2 PE=1 SV=1	MMTA2_HUMAN	MMTAG2	29 kDa	0	0	1	0	0
40S ribosomal protein S25 OS=Homo sapiens OX=9606 GN=RPS25 PE=1 SV=1	RS25_HUMAN	RPS25	14 kDa	0	0	1	0	0
ATP-citrate synthase OS=Homo sapiens OX=9606 GN=ACLY PE=1 SV=3	ACLY_HUMAN	ACLY	121 kDa	0	0	0	0	1
AP-2 complex subunit beta OS=Homo sapiens OX=9606 GN=AP2B1 PE=1 SV=1	AP2B1_HUMAN	AP2B1	105 kDa	0	0	0	0	1
Actin-related protein 2/3 complex subunit 5 OS=Homo sapiens OX=9606 GN=ARPC5 PE=1 SV=3	ARPC5_HUMAN	ARPC5	16 kDa	0	0	0	0	1
ATPase family AAA domain-containing protein 3A OS=Homo sapiens OX=9606 GN=ATAD3A PE=1 SV=2	ATD3A_HUMAN (+1)	ATAD3A	71 kDa	0	0	0	0	1
BMP-2-inducible protein kinase OS=Homo sapiens OX=9606 GN=BMP2K PE=1 SV=2	BMP2K_HUMAN	BMP2K	129 kDa	0	0	0	0	2
Bromodomain-containing protein 4 OS=Homo sapiens OX=9606 GN=BRD4 PE=1 SV=2	BRD4_HUMAN	BRD4	152 kDa	0	0	0	0	1
Coiled-coil domain-containing protein 102A OS=Homo sapiens OX=9606 GN=CCDC102A PE=1 SV=2	C102A_HUMAN	CCDC102A	63 kDa	1	0	0	0	0
Uncharacterized protein C1orf198 OS=Homo sapiens OX=9606 GN=C1orf198 PE=1 SV=1	CA198_HUMAN	C1orf198	36 kDa	0	0	0	0	1
Adenylyl cyclase-associated protein 1 OS=Homo sapiens OX=9606 GN=CAP1 PE=1 SV=5	CAP1_HUMAN	CAP1	52 kDa	0	0	0	0	1
Parafibromin OS=Homo sapiens OX=9606 GN=CDC73 PE=1 SV=1	CDC73_HUMAN	CDC73	61 kDa	0	0	0	0	1
Charged multivesicular body protein 5 OS=Homo sapiens OX=9606 GN=CHMP5 PE=1 SV=1	CHMP5_HUMAN	CHMP5	25 kDa	0	0	0	0	1
CCR4-NOT transcription complex subunit 10 OS=Homo sapiens OX=9606 GN=CNOT10 PE=1 SV=1	CNO10_HUMAN	CNOT10	82 kDa	1	0	0	0	0
Coatomer subunit beta' OS=Homo sapiens OX=9606 GN=COPB2 PE=1 SV=2	COPB2_HUMAN	COPB2	102 kDa	0	0	0	0	1
Catenin beta-1 OS=Homo sapiens OX=9606 GN=CTNNB1 PE=1 SV=1	CTNB1_HUMAN	CTNNB1	85 kDa	0	0	0	0	2
Cytoplasmic FMR1-interacting protein 1 OS=Homo sapiens OX=9606 GN=CYFIP1 PE=1 SV=1	CYFP1_HUMAN (+1)	CYFIP1	145 kDa	0	0	0	0	1
Cytospin-B OS=Homo sapiens OX=9606 GN=SPECC1 PE=1 SV=1	CYTSB_HUMAN	SPECC1	119 kDa	0	0	0	0	1
Death-inducer obliterator 1 OS=Homo sapiens OX=9606 GN=DIDO1 PE=1 SV=5	DIDO1_HUMAN	DIDO1	244 kDa	0	0	0	0	1
Developmentally-regulated GTP-binding protein 1 OS=Homo sapiens OX=9606 GN=DRG1 PE=1 SV=1	DRG1_HUMAN	DRG1	41 kDa	1	0	0	0	0
Band 4.1-like protein 2 OS=Homo sapiens OX=9606 GN=EPB41L2 PE=1 SV=1	E41L2_HUMAN	EPB41L2	113 kDa	0	0	0	0	1
Band 4.1-like protein 3 OS=Homo sapiens OX=9606 GN=EPB41L3 PE=1 SV=2	E41L3_HUMAN	EPB41L3	121 kDa	0	0	0	0	1
Eukaryotic translation initiation factor 3 subunit J OS=Homo sapiens OX=9606 GN=EIF3J PE=1 SV=2	EIF3J_HUMAN	EIF3J	29 kDa	0	0	0	0	1
Protein ELYS OS=Homo sapiens OX=9606 GN=AHCTF1 PE=1 SV=3	ELYS_HUMAN	AHCTF1	253 kDa	0	0	0	0	1
Protein enabled homolog OS=Homo sapiens OX=9606 GN=ENAH PE=1 SV=2	ENAH_HUMAN	ENAH	67 kDa	0	0	0	0	1
Erlin-2 OS=Homo sapiens OX=9606 GN=ERLIN2 PE=1 SV=1	ERLN2_HUMAN	ERLIN2	38 kDa	0	0	0	0	3
Fanconi anemia group J protein OS=Homo sapiens OX=9606 GN=BRIP1 PE=1 SV=1	FANCJ_HUMAN	BRIP1	141 kDa	0	0	0	0	1
eIF-2-alpha kinase activator GCN1 OS=Homo sapiens OX=9606 GN=GCN1 PE=1 SV=6	GCN1_HUMAN	GCN1	293 kDa	1	0	0	0	0
Gasdermin-E OS=Homo sapiens OX=9606 GN=GSDME PE=1 SV=2	GSDME_HUMAN	GSDME	55 kDa	0	0	0	0	1
High mobility group protein HMG-I/HMG-Y OS=Homo sapiens OX=9606 GN=HMGA1 PE=1 SV=3	HMGA1_HUMAN	HMGA1	12 kDa	0	0	0	0	1
Inhibitor of Bruton tyrosine kinase OS=Homo sapiens OX=9606 GN=IBTK PE=1 SV=3	IBTK_HUMAN	IBTK	151 kDa	1	0	0	0	0
Eukaryotic translation initiation factor 4H OS=Homo sapiens OX=9606 GN=EIF4H PE=1 SV=5	IF4H_HUMAN	EIF4H	27 kDa	0	0	0	0	1
Importin subunit alpha-4 OS=Homo sapiens OX=9606 GN=KPNA3 PE=1 SV=2	IMA4_HUMAN	KPNA3	58 kDa	0	0	0	0	1
Keratin, type II cytoskeletal 3 OS=Homo sapiens OX=9606 GN=KRT3 PE=1 SV=3	K2C3_HUMAN	KRT3	64 kDa	7	0	0	0	0
KN motif and ankyrin repeat domain-containing protein 2 OS=Homo sapiens OX=9606 GN=KANK2 PE=1 SV=1	KANK2_HUMAN	KANK2	91 kDa	0	0	0	0	1
Kinesin-like protein KIF22 OS=Homo sapiens OX=9606 GN=KIF22 PE=1 SV=5	KIF22_HUMAN	KIF22	73 kDa	0	0	0	0	1
LIM domain-containing protein 1 OS=Homo sapiens OX=9606 GN=LIMD1 PE=1 SV=1	LIMD1_HUMAN	LIMD1	72 kDa	0	0	0	0	1
Lipopolysaccharide-responsive and beige-like anchor protein OS=Homo sapiens OX=9606 GN=LRBA PE=1 SV=4	LRBA_HUMAN (+1)	LRBA	319 kDa	1	0	0	0	0
Putative RNA-binding protein Luc7-like 1 OS=Homo sapiens OX=9606 GN=LUC7L PE=1 SV=1	LUC7L_HUMAN	LUC7L	44 kDa	4	0	0	0	0
Melanoma-associated antigen D2 OS=Homo sapiens OX=9606 GN=MAGED2 PE=1 SV=2	MAGD2_HUMAN	MAGED2	65 kDa	0	0	0	0	1
Metallothionein-1E OS=Homo sapiens OX=9606 GN=MT1E PE=1 SV=1	MT1E_HUMAN (+4)	MT1E	6 kDa	1	0	0	0	0
Myotubularin-related protein 6 OS=Homo sapiens OX=9606 GN=MTMR6 PE=1 SV=3	MTMR6_HUMAN	MTMR6	72 kDa	0	0	0	0	1
Neuroblastoma-amplified sequence OS=Homo sapiens OX=9606 GN=NBAS PE=1 SV=2	NBAS_HUMAN	NBAS	269 kDa	0	0	0	0	1
Negative elongation factor E OS=Homo sapiens OX=9606 GN=NELFE PE=1 SV=3	NELFE_HUMAN	NELFE	43 kDa	0	0	0	0	1
NudC domain-containing protein 2 OS=Homo sapiens OX=9606 GN=NUDCD2 PE=1 SV=1	NUDC2_HUMAN	NUDCD2	18 kDa	1	0	0	0	0
ADP-sugar pyrophosphatase OS=Homo sapiens OX=9606 GN=NUDT5 PE=1 SV=1	NUDT5_HUMAN	NUDT5	24 kDa	0	0	0	0	1
Nuclear pore complex protein Nup88 OS=Homo sapiens OX=9606 GN=NUP88 PE=1 SV=2	NUP88_HUMAN	NUP88	84 kDa	0	0	0	0	1
Serine/threonine-protein phosphatase 4 regulatory subunit 3A OS=Homo sapiens OX=9606 GN=PPP4R3A PE=1 SV=1	P4R3A_HUMAN (+1)	PPP4R3A	95 kDa	0	0	0	0	1
Serine/threonine-protein kinase PAK 4 OS=Homo sapiens OX=9606 GN=PAK4 PE=1 SV=1	PAK4_HUMAN	PAK4	64 kDa	0	0	0	0	1
PRKC apoptosis WT1 regulator protein OS=Homo sapiens OX=9606 GN=PAWR PE=1 SV=1	PAWR_HUMAN	PAWR	37 kDa	0	0	0	0	1
Prefoldin subunit 2 OS=Homo sapiens OX=9606 GN=PFDN2 PE=1 SV=1	PFD2_HUMAN	PFDN2	17 kDa	1	0	0	0	0
Profilin-1 OS=Homo sapiens OX=9606 GN=PFN1 PE=1 SV=2	PROF1_HUMAN	PFN1	15 kDa	1	0	0	0	0
U4/U6 small nuclear ribonucleoprotein Prp4 OS=Homo sapiens OX=9606 GN=PRPF4 PE=1 SV=2	PRP4_HUMAN	PRPF4	58 kDa	0	0	0	0	1
Proline-rich protein 11 OS=Homo sapiens OX=9606 GN=PRR11 PE=1 SV=1	PRR11_HUMAN	PRR11	40 kDa	1	0	0	0	0
Glycogen phosphorylase, brain form OS=Homo sapiens OX=9606 GN=PYGB PE=1 SV=5	PYGB_HUMAN	PYGB	97 kDa	0	0	0	0	1
Ras-related protein Rab-9B OS=Homo sapiens OX=9606 GN=RAB9B PE=1 SV=1	RAB9B_HUMAN	RAB9B	23 kDa	0	0	0	0	2
ELKS/Rab6-interacting/CAST family member 1 OS=Homo sapiens OX=9606 GN=ERC1 PE=1 SV=1	RB6I2_HUMAN	ERC1	128 kDa	0	0	0	0	1
RNA-binding protein 33 OS=Homo sapiens OX=9606 GN=RBM33 PE=1 SV=3	RBM33_HUMAN	RBM33	130 kDa	1	0	0	0	0
ATP-dependent DNA helicase Q1 OS=Homo sapiens OX=9606 GN=RECQL PE=1 SV=3	RECQ1_HUMAN	RECQL	73 kDa	0	0	0	0	1
RAD50-interacting protein 1 OS=Homo sapiens OX=9606 GN=RINT1 PE=1 SV=1	RINT1_HUMAN	RINT1	91 kDa	0	0	0	0	1
Ribonuclease P protein subunit p29 OS=Homo sapiens OX=9606 GN=POP4 PE=1 SV=2	RPP29_HUMAN	POP4	25 kDa	0	0	0	0	1
40S ribosomal protein S5 OS=Homo sapiens OX=9606 GN=RPS5 PE=1 SV=4	RS5_HUMAN	RPS5	23 kDa	0	0	0	0	1
28S ribosomal protein S9, mitochondrial OS=Homo sapiens OX=9606 GN=MRPS9 PE=1 SV=2	RT09_HUMAN	MRPS9	46 kDa	1	0	0	0	0
SEC23-interacting protein OS=Homo sapiens OX=9606 GN=SEC23IP PE=1 SV=1	S23IP_HUMAN	SEC23IP	111 kDa	0	0	0	0	1
Protein transport protein Sec61 subunit beta OS=Homo sapiens OX=9606 GN=SEC61B PE=1 SV=2	SC61B_HUMAN	SEC61B	10 kDa	0	0	0	0	1
Septin-2 OS=Homo sapiens OX=9606 GN=SEPT2 PE=1 SV=1	SEPT2_HUMAN	2002-09-01	41 kDa	0	0	0	0	2
Splicing factor 3A subunit 1 OS=Homo sapiens OX=9606 GN=SF3A1 PE=1 SV=1	SF3A1_HUMAN	SF3A1	89 kDa	0	0	0	0	1
SH2 domain-containing protein 4A OS=Homo sapiens OX=9606 GN=SH2D4A PE=1 SV=1	SH24A_HUMAN	SH2D4A	53 kDa	0	0	0	0	1
SH3 domain-containing kinase-binding protein 1 OS=Homo sapiens OX=9606 GN=SH3KBP1 PE=1 SV=2	SH3K1_HUMAN	SH3KBP1	73 kDa	0	0	0	0	1
Structural maintenance of chromosomes protein 2 OS=Homo sapiens OX=9606 GN=SMC2 PE=1 SV=2	SMC2_HUMAN	SMC2	136 kDa	0	0	0	0	1
Splicing factor 45 OS=Homo sapiens OX=9606 GN=RBM17 PE=1 SV=1	SPF45_HUMAN	RBM17	45 kDa	0	0	0	0	1
Serum response factor-binding protein 1 OS=Homo sapiens OX=9606 GN=SRFBP1 PE=1 SV=1	SRFB1_HUMAN	SRFBP1	49 kDa	0	0	0	0	1
Leucine--tRNA ligase, cytoplasmic OS=Homo sapiens OX=9606 GN=LARS PE=1 SV=2	SYLC_HUMAN	LARS	134 kDa	0	0	0	0	1
General transcription factor IIF subunit 2 OS=Homo sapiens OX=9606 GN=GTF2F2 PE=1 SV=2	T2FB_HUMAN	GTF2F2	28 kDa	0	0	0	0	1
Transforming acidic coiled-coil-containing protein 2 OS=Homo sapiens OX=9606 GN=TACC2 PE=1 SV=3	TACC2_HUMAN	TACC2	309 kDa	0	0	0	0	2
Tubulin alpha-4A chain OS=Homo sapiens OX=9606 GN=TUBA4A PE=1 SV=1	TBA4A_HUMAN	TUBA4A	50 kDa	16	0	0	0	0
Tubulin beta-6 chain OS=Homo sapiens OX=9606 GN=TUBB6 PE=1 SV=1	TBB6_HUMAN	TUBB6	50 kDa	19	0	0	0	0
TBC1 domain family member 5 OS=Homo sapiens OX=9606 GN=TBC1D5 PE=1 SV=1	TBCD5_HUMAN	TBC1D5	89 kDa	0	0	0	0	1
Transcription initiation factor IIA subunit 1 OS=Homo sapiens OX=9606 GN=GTF2A1 PE=1 SV=1	TF2AA_HUMAN	GTF2A1	42 kDa	0	0	0	0	1
TRAF2 and NCK-interacting protein kinase OS=Homo sapiens OX=9606 GN=TNIK PE=1 SV=1	TNIK_HUMAN	TNIK	155 kDa	0	0	0	0	4
Transportin-1 OS=Homo sapiens OX=9606 GN=TNPO1 PE=1 SV=2	TNPO1_HUMAN	TNPO1	102 kDa	1	0	0	0	0
Vesicle-associated membrane protein-associated protein B/C OS=Homo sapiens OX=9606 GN=VAPB PE=1 SV=3	VAPB_HUMAN	VAPB	27 kDa	0	0	0	0	1
Vasodilator-stimulated phosphoprotein OS=Homo sapiens OX=9606 GN=VASP PE=1 SV=3	VASP_HUMAN	VASP	40 kDa	0	0	0	0	1
Voltage-dependent anion-selective channel protein 1 OS=Homo sapiens OX=9606 GN=VDAC1 PE=1 SV=2	VDAC1_HUMAN (+1)	VDAC1	31 kDa	0	0	0	0	1
WASH complex subunit 5 OS=Homo sapiens OX=9606 GN=WASHC5 PE=1 SV=1	WASC5_HUMAN	WASHC5	134 kDa	0	0	0	0	1
X-ray repair cross-complementing protein 6 OS=Homo sapiens OX=9606 GN=XRCC6 PE=1 SV=2	XRCC6_HUMAN	XRCC6	70 kDa	1	0	0	0	0
Hsp90 co-chaperone Cdc37 OS=Homo sapiens OX=9606 GN=CDC37 PE=1 SV=1	CDC37_HUMAN	CDC37	44 kDa	0	0	0	1	0
CCR4-NOT transcription complex subunit 2 OS=Homo sapiens OX=9606 GN=CNOT2 PE=1 SV=1	CNOT2_HUMAN	CNOT2	60 kDa	0	0	0	1	0
Coatomer subunit alpha OS=Homo sapiens OX=9606 GN=COPA PE=1 SV=2	COPA_HUMAN	COPA	138 kDa	0	0	0	1	0
H/ACA ribonucleoprotein complex subunit 4 OS=Homo sapiens OX=9606 GN=DKC1 PE=1 SV=3	DKC1_HUMAN	DKC1	58 kDa	0	0	0	1	0
Core histone macro-H2A.2 OS=Homo sapiens OX=9606 GN=H2AFY2 PE=1 SV=3	H2AW_HUMAN	H2AFY2	40 kDa	0	1	0	0	0
Protein LSM12 homolog OS=Homo sapiens OX=9606 GN=LSM12 PE=1 SV=2	LSM12_HUMAN	LSM12	22 kDa	0	0	0	1	0
Transcriptional activator protein Pur-beta OS=Homo sapiens OX=9606 GN=PURB PE=1 SV=3	PURB_HUMAN	PURB	33 kDa	0	0	0	1	0
60S ribosomal protein L10a OS=Homo sapiens OX=9606 GN=RPL10A PE=1 SV=2	RL10A_HUMAN	RPL10A	25 kDa	0	0	0	1	0
40S ribosomal protein S10 OS=Homo sapiens OX=9606 GN=RPS10 PE=1 SV=1	RS10_HUMAN	RPS10	19 kDa	0	0	0	1	0
Protein Shroom3 OS=Homo sapiens OX=9606 GN=SHROOM3 PE=1 SV=2	SHRM3_HUMAN	SHROOM3	217 kDa	0	0	0	1	0
Tubulin beta-4A chain OS=Homo sapiens OX=9606 GN=TUBB4A PE=1 SV=2	TBB4A_HUMAN	TUBB4A	50 kDa	0	0	0	23	0
Vesicle-associated membrane protein-associated protein A OS=Homo sapiens OX=9606 GN=VAPA PE=1 SV=3	VAPA_HUMAN	VAPA	28 kDa	0	0	0	1	0
Zinc finger CCHC domain-containing protein 24 OS=Homo sapiens OX=9606 GN=ZCCHC24 PE=1 SV=1	ZCH24_HUMAN	ZCCHC24	27 kDa	0	0	0	1	0
Keratin, type II cytoskeletal 6A OS=Homo sapiens OX=9606 GN=KRT6A PE=1 SV=3	K2C6A_HUMAN	KRT6A	60 kDa	0	0	18	0	0
Interferon regulatory factor 6 OS=Homo sapiens OX=9606 GN=IRF6 PE=1 SV=1	IRF6_HUMAN	IRF6	53 kDa	1	0	0	0	0
Protein FAM50A OS=Homo sapiens OX=9606 GN=FAM50A PE=1 SV=2	FA50A_HUMAN (+1)	FAM50A	40 kDa	0	0	0	0	1
Homeobox even-skipped homolog protein 2 OS=Homo sapiens OX=9606 GN=EVX2 PE=2 SV=2	EVX2_HUMAN	EVX2	48 kDa	0	0	0	0	1
Protein transport protein Sec61 subunit alpha isoform 1 OS=Homo sapiens OX=9606 GN=SEC61A1 PE=1 SV=2	S61A1_HUMAN	SEC61A1	52 kDa	0	0	0	1	0
ATP synthase subunit beta, mitochondrial OS=Homo sapiens OX=9606 GN=ATP5F1B PE=1 SV=3	ATPB_HUMAN	ATP5F1B	57 kDa	1	0	0	0	0
Dynactin subunit 1 OS=Homo sapiens OX=9606 GN=DCTN1 PE=1 SV=3	DCTN1_HUMAN	DCTN1	142 kDa	1	0	0	0	0
Band 4.1-like protein 1 OS=Homo sapiens OX=9606 GN=EPB41L1 PE=1 SV=2	E41L1_HUMAN	EPB41L1	99 kDa	0	0	0	0	1
AP-3 complex subunit sigma-2 OS=Homo sapiens OX=9606 GN=AP3S2 PE=2 SV=1	AP3S2_HUMAN	AP3S2	22 kDa	1	0	0	0	0
Rab5 GDP/GTP exchange factor OS=Homo sapiens OX=9606 GN=RABGEF1 PE=1 SV=2	RABX5_HUMAN	RABGEF1	79 kDa	0	1	0	0	0
Serine/threonine-protein kinase Chk2 OS=Homo sapiens OX=9606 GN=CHEK2 PE=1 SV=1	CHK2_HUMAN	CHEK2	61 kDa	0	0	0	1	0
7-dehydrocholesterol reductase OS=Homo sapiens OX=9606 GN=DHCR7 PE=1 SV=1	DHCR7_HUMAN	DHCR7	54 kDa	0	0	0	0	1
ER lumen protein-retaining receptor 1 OS=Homo sapiens OX=9606 GN=KDELR1 PE=1 SV=1	ERD21_HUMAN (+1)	KDELR1	25 kDa	1	0	0	0	0
Eukaryotic translation initiation factor 5A-1 OS=Homo sapiens OX=9606 GN=EIF5A PE=1 SV=2	IF5A1_HUMAN (+1)	EIF5A	17 kDa	1	0	0	0	0
Tyrosine-protein phosphatase non-receptor type 11 OS=Homo sapiens OX=9606 GN=PTPN11 PE=1 SV=2	PTN11_HUMAN	PTPN11	68 kDa	0	0	0	0	1
Zinc finger CCHC domain-containing protein 2 OS=Homo sapiens OX=9606 GN=ZCCHC2 PE=1 SV=6	ZCHC2_HUMAN	ZCCHC2	126 kDa	0	0	0	1	0
Coatomer subunit beta OS=Homo sapiens OX=9606 GN=COPB1 PE=1 SV=3	COPB_HUMAN	COPB1	107 kDa	0	1	0	0	0
40S ribosomal protein S18 OS=Homo sapiens OX=9606 GN=RPS18 PE=1 SV=3	RS18_HUMAN	RPS18	18 kDa	0	0	1	0	0
Peroxisomal membrane protein PEX14 OS=Homo sapiens OX=9606 GN=PEX14 PE=1 SV=1	PEX14_HUMAN	PEX14	41 kDa	0	0	0	0	1
Calcium-activated chloride channel regulator 1 OS=Homo sapiens OX=9606 GN=CLCA1 PE=1 SV=3	CLCA1_HUMAN	CLCA1	100 kDa	0	0	0	1	0
Nuclear pore complex protein Nup98-Nup96 OS=Homo sapiens OX=9606 GN=NUP98 PE=1 SV=4	NUP98_HUMAN	NUP98	198 kDa	0	0	0	0	1
Zinc finger protein 384 OS=Homo sapiens OX=9606 GN=ZNF384 PE=1 SV=2	ZN384_HUMAN	ZNF384	63 kDa	0	0	0	0	1
Isoleucine--tRNA ligase, cytoplasmic OS=Homo sapiens OX=9606 GN=IARS PE=1 SV=2	SYIC_HUMAN	IARS	145 kDa	1	0	0	0	0
Thrombospondin-1 OS=Homo sapiens OX=9606 GN=THBS1 PE=1 SV=2	TSP1_HUMAN	THBS1	129 kDa	0	0	0	1	0
Protein bicaudal D homolog 2 OS=Homo sapiens OX=9606 GN=BICD2 PE=1 SV=1	BICD2_HUMAN	BICD2	94 kDa	0	0	0	0	1
Translocator protein OS=Homo sapiens OX=9606 GN=TSPO PE=1 SV=3	TSPO_HUMAN	TSPO	19 kDa	1	0	0	0	0
Signal transducer and activator of transcription 2 OS=Homo sapiens OX=9606 GN=STAT2 PE=1 SV=1	STAT2_HUMAN	STAT2	98 kDa	1	0	0	0	0
Synaptonemal complex protein 1 OS=Homo sapiens OX=9606 GN=SYCP1 PE=1 SV=2	SYCP1_HUMAN	SYCP1	114 kDa	0	1	0	0	0
Oxysterol-binding protein 1 OS=Homo sapiens OX=9606 GN=OSBP PE=1 SV=1	OSBP1_HUMAN	OSBP	89 kDa	0	1	0	0	0
ATP-binding cassette sub-family E member 1 OS=Homo sapiens OX=9606 GN=ABCE1 PE=1 SV=1	ABCE1_HUMAN	ABCE1	67 kDa	0	0	0	1	0
mRNA cap guanine-N7 methyltransferase OS=Homo sapiens OX=9606 GN=RNMT PE=1 SV=1	MCES_HUMAN	RNMT	55 kDa	0	0	0	0	1
Threonine synthase-like 2 OS=Homo sapiens OX=9606 GN=THNSL2 PE=2 SV=3	THNS2_HUMAN	THNSL2	54 kDa	0	0	0	0	1
Zinc finger CCHC domain-containing protein 14 OS=Homo sapiens OX=9606 GN=ZCCHC14 PE=1 SV=1	ZCH14_HUMAN	ZCCHC14	100 kDa	0	1	0	0	0
Skin-specific protein 32 OS=Homo sapiens OX=9606 GN=XP32 PE=1 SV=1	XP32_HUMAN	XP32	26 kDa	0	0	0	1	0
Multifunctional protein ADE2 OS=Homo sapiens OX=9606 GN=PAICS PE=1 SV=3	PUR6_HUMAN	PAICS	47 kDa	0	0	0	0	1
SCY1-like protein 2 OS=Homo sapiens OX=9606 GN=SCYL2 PE=1 SV=1	SCYL2_HUMAN	SCYL2	104 kDa	0	0	0	1	0
