# Supplementary material for: STAU2 protein level is controlled by caspases and the CHK1 pathway and regulates cell cycle progression in the non-transformed hTERT-RPE1 cells
Source: BMC Mol Cell Biol. 2021 Mar 4;22:16. doi: 10.1186/s12860-021-00352-y (PMC7934504; doi:10.1186/s12860-021-00352-y)
Supplement: Supplementary file 13 — Additional file 13: Table S6. List of STAU2 interactors in the TurboID assay with an interaction probability score of 0.7 or better, using the SAINT and CRAPome softwares. [file 12860_2021_352_MOESM13_ESM.xlsx]

## Sheet: Feuil1
Supplementary Table S6
List of STAU2 interactors with an interaction probability score of 0.7 or better as calculated with the SAINT and CRAPONE softwares
TurboID: Stau2-biotinylase
PROTID	GENE	STAU2_FC_A	STAU2_FC_B	STAU2_SP	STAU2_iREF	IP_STAU2WT	IP_CONTROL	CC532	CC533	CC539	CC544	CC545	CC546	CC549	CC550	CC558	CC559
MOV10	MOV10	2.08	34.89	1	0	8	0	0	0	0	0	0	0	0	0	0	0
TNRC6B	TNRC6B	4.9	30.22	1	0	29	0	5	1	0	0	2	4	2	3	2	1
TNRC6A	TNRC6A	0.83	2.14	1	0	11	2	0	0	0	0	0	0	0	0	1	0
SMG7	SMG7	2.21	39.13	1	0	9	0	0	0	0	0	0	0	0	0	0	0
PTBP3	PTBP3	1.94	12	1	0	7	0	1	2	0	0	0	0	0	3	1	1
OTUD4	OTUD4	3.15	68.79	1	0	16	0	0	0	0	0	0	0	0	0	0	0
STAU1	STAU1	0.98	2.87	1	0	29	4	1	0	0	0	0	0	0	0	0	0
PRRC2B	PRRC2B	3.13	11.6	1	0	39	1	1	1	0	0	5	3	4	3	3	5
PRRC2A	PRRC2A	1.3	3.61	1	0	60	6	8	4	0	0	15	8	4	5	6	7
STAU2	STAU2	6.25	68.23	1	1	39	0	1	2	0	0	2	1	1	0	0	0
FXR1	FXR1	1.81	10.93	1	0	6	0	0	1	0	0	2	2	0	0	0	0
PIK3C2A	PIK3C2A	0.65	1.6	1	0	12	3	0	0	0	0	0	0	0	0	0	0
CEP85	CEP85	0.9	2.3	1	0	6	1	0	0	0	0	0	0	0	0	0	0
FNDC3B	FNDC3B	5.04	128.1	1	0	30	0	0	0	0	0	0	0	0	0	0	0
CCDC9B	CCDC9B	1.54	17.95	1	0	4	0	0	0	0	0	0	0	0	0	0	0
STRBP	STRBP	2.62	13.24	1	0	12	0	1	2	2	2	2	0	2	0	0	0
FUBP3	FUBP3	2.25	8.86	1	0	26	1	1	2	1	0	0	1	1	2	1	1
MAGED1	MAGED1	2.21	31.69	1	0	9	0	1	0	0	0	0	0	0	0	0	0
EIF4G3	EIF4G3	5.85	28.69	1	0	36	0	3	5	0	0	7	3	3	2	2	2
DDX6	DDX6	1.51	5.37	1	0	15	1	1	0	0	0	0	1	0	0	0	0
XRN1	XRN1	1.6	4.47	1	0	40	3	13	10	0	0	6	9	3	4	5	3
RNF214	RNF214	2.21	39.13	1	0	9	0	0	0	0	0	0	0	0	0	0	0
TRIP4	TRIP4	0.75	1.99	1	0	15	3	0	0	0	0	0	0	0	0	0	0
YBX1	YBX1	1.54	17.95	1	0	4	0	0	0	0	0	0	0	0	0	0	0
PUM2	PUM2	1.81	26.42	1	0	6	0	0	0	0	0	0	0	0	0	0	0
PABPC1	PABPC1	2.8	9.2	1	0	55	2	6	8	1	1	2	5	1	3	2	3
PABPC4	PABPC4	5.85	46.46	1	0	36	0	3	4	1	1	1	2	1	2	2	2
CELF1	CELF1	2.35	34.59	1	0	10	0	0	1	0	0	0	0	0	0	0	0
HELZ	HELZ	4.1	98.44	1	0	23	0	0	0	0	0	0	0	0	0	0	0
YTHDF3	YTHDF3	1.03	3.04	1	0	31	4	0	1	0	0	1	1	0	0	1	1
YTHDF2	YTHDF2	1.28	3.89	1	0	21	2	0	0	0	0	3	0	0	0	1	1
YTHDF1	YTHDF1	4.23	55.34	1	0	24	0	0	1	0	0	1	1	0	0	1	1
RC3H2	RC3H2	2.48	15.47	1	0	11	0	1	4	0	0	1	1	1	2	1	2
ZNF598	ZNF598	0.9	2.14	1	0	6	1	0	0	0	0	1	2	0	0	0	0
SRSF1	SRSF1	0.41	0.98	1	0	17	7	0	0	0	0	0	0	0	0	0	0
BICC1	BICC1	1.81	26.42	1	0	6	0	0	0	0	0	0	0	0	0	0	0
RRBP1	RRBP1	0.66	1.75	1	0	71	15	1	1	1	1	2	2	22	25	15	10
ASCC3	ASCC3	0.51	1.46	1	0	69	19	2	2	0	0	0	0	1	2	1	0
AGO1	AGO1	2.62	51.84	1	0	12	0	0	0	0	0	0	0	0	0	0	0
AGO3	AGO3	2.75	56.08	1	0	13	0	0	0	0	0	0	0	0	0	0	0
TOP3B	TOP3B	2.21	39.13	1	0	9	0	0	0	0	0	0	0	0	0	0	0
MYH10	MYH10	3.69	13.65	1	0	20	0	0	1	0	0	0	0	4	8	7	3
KRT77	KRT77	2.35	8.24	1	0	10	0	1	2	5	1	2	2	1	3	2	3
TMEM131	TMEM131	1.54	17.95	1	0	4	0	0	0	0	0	0	0	0	0	0	0
FAM120C	FAM120C	1.81	26.42	1	0	6	0	0	0	0	0	0	0	0	0	0	0
FAM120A	FAM120A	6.65	72.7	1	0	42	0	1	0	0	0	1	2	1	1	1	2
UPF1	UPF1	0.53	1.54	1	0	99	26	0	0	0	0	0	0	0	0	0	0
HNRNPH3	HNRNPH3	0.6	1.17	1	0	6	2	0	0	1	0	0	0	0	0	0	0
SRPRB	SRPRB	0.6	1.14	1	0	6	2	0	1	0	1	2	1	0	1	0	1
SRPRA	SRPRA	0.9	2.3	1	0	6	1	0	0	0	0	0	0	0	0	0	0
LSM14B	LSM14B	2.48	47.6	1	0	11	0	0	0	0	0	0	0	0	0	0	0
PATL1	PATL1	1.54	17.95	1	0	4	0	0	0	0	0	0	0	0	0	0	0
RPL36A	RPL36A	0.51	0.81	1	0	4	2	1	0	0	0	0	0	0	0	0	0
SPATS2	SPATS2	1.67	17.97	1	0	5	0	1	0	0	0	0	0	0	0	0	0
SPATS2L	SPATS2L	1.67	22.18	1	0	5	0	0	0	0	0	0	0	0	0	0	0
LARP4B	LARP4B	2.35	27.02	1	0	10	0	0	0	0	0	0	0	1	0	1	0
RBM14	RBM14;RBM14-RBM...	0.39	0.96	1	0	27	11	0	0	4	2	0	0	1	1	2	2
EIF4ENIF1	EIF4ENIF1	1.94	24.36	1	0	7	0	0	0	0	0	0	0	0	1	0	0
IGF2BP3	IGF2BP3	2.21	17.41	1	0	9	0	0	0	0	0	1	0	2	1	0	1
TARDBP	TARDBP	0.79	1.86	1	0	16	3	4	3	5	3	2	3	3	4	3	4
RC3H1	RC3H1	2.48	47.6	1	0	11	0	0	0	0	0	0	0	0	0	0	0
SRP72	SRP72	2.08	17.36	1	0	8	0	2	1	0	0	0	1	0	0	0	0
EIF2AK2	EIF2AK2	1.94	30.66	1	1	7	0	0	0	0	0	0	0	0	0	0	0
SECISBP2L	SECISBP2L	1.54	17.95	1	0	4	0	0	0	0	0	0	0	0	0	0	0
PUM1	PUM1	2.62	51.84	1	0	12	0	0	0	0	0	0	0	0	0	0	0
CPEB4	CPEB4	3.29	73.02	1	0	17	0	0	0	0	0	0	0	0	0	0	0
RBMS2	RBMS2	2.08	34.89	1	0	8	0	0	0	0	0	0	0	0	0	0	0
PRSS2	PRSS2	5.17	132.34	1	0	31	0	0	0	0	0	0	0	0	0	0	0
RBMS1	RBMS1	1.67	22.18	1	0	5	0	0	0	0	0	0	0	0	0	0	0
ANKHD1	ANKHD1	5.98	19.4	1	0	37	0	10	7	0	0	4	7	6	9	5	9
RPL26	RPL26	0.77	1.49	1	0	4	1	0	0	1	0	0	0	0	0	0	0
TRIM25	TRIM25	0.35	0.92	1	0	32	14	1	1	0	0	0	1	0	1	0	0
CNOT1	CNOT1	2.35	33.5	1	0	10	0	0	0	0	0	1	0	0	0	0	0
PRKRA	PRKRA	1.81	26.42	1	0	6	0	0	0	0	0	0	0	0	0	0	0
R3HDM1	R3HDM1	1.54	17.95	1	0	4	0	0	0	0	0	0	0	0	0	0	0
ATXN2	ATXN2	2.45	9.75	1	0	29	1	3	2	0	0	1	1	0	1	1	0
AGO2	AGO2	1.55	5.25	1	0	27	2	0	0	0	0	0	0	0	0	0	0
ILF3	ILF3	0.87	1.9	1	0	25	4	8	8	13	11	10	7	8	5	3	3
ILF2	ILF2	0.84	1.71	1	0	5	1	0	0	0	2	0	0	1	1	0	0
LARP4	LARP4	2.21	10.57	0.99	0	9	0	3	3	1	0	1	3	3	3	3	3
G3BP2	G3BP2	1.67	9.25	0.99	0	5	0	2	1	0	0	2	1	1	0	0	1
YTHDC2	YTHDC2	2.35	7.8	0.96	0	10	0	9	5	0	0	4	4	0	1	1	2
FUBP1	FUBP1	1.54	6.26	0.94	0	4	0	3	0	0	0	2	2	0	0	1	2
ADAR	ADAR	1.41	3.51	0.9	0	24	2	13	9	3	1	14	11	7	10	7	4
RBM39	RBM39	0.6	1.11	0.9	0	6	2	3	2	1	0	0	3	3	2	2	2
EIF2A	EIF2A	1.81	5.69	0.8	0	6	0	4	6	0	0	4	2	1	2	1	2
RPS24	RPS24	0.51	0.76	0.79	0	4	2	3	2	2	1	1	2	0	1	1	0
UBAP2	UBAP2	1.91	4.92	0.76	0	21	1	10	11	0	0	5	13	9	6	11	6
CAPRIN1	CAPRIN1	1.17	2.94	0.7	0	10	1	6	7	2	1	5	4	4	3	3	5
TDRD3	TDRD3	1.81	4.88	0.7	0	6	0	9	6	0	0	0	2	2	3	1	1
