# Supplementary material for: STAU2 protein level is controlled by caspases and the CHK1 pathway and regulates cell cycle progression in the non-transformed hTERT-RPE1 cells
Source: BMC Mol Cell Biol. 2021 Mar 4;22:16. doi: 10.1186/s12860-021-00352-y (PMC7934504; doi:10.1186/s12860-021-00352-y)
Supplement: Supplementary file 14 — Additional file 14: Table S7. Gene ontology (GO) of STAU2 interactors in hTERT-RPE1 cells. List of significant shared GO terms that are over-represented in TurboID, using Metascape (A Gene Annotation & Analysis Resources [78]). [file 12860_2021_352_MOESM14_ESM.xlsx]

## Sheet: Enrichment
Supplementary Table S7
Gene ontology (GO) of STAU1 proximity partners (TurboID)
(Metascape Gene Annotation & Analysis Resource)
GroupID	Category	Term	Description	LogP	Log(q-value)	InTerm_InList	Genes	Symbols
1_Summary	GO Biological Processes	GO:0006417	regulation of translation	-37.9692	-33.6501	36/444	3609,4076,4343,4904,5610,5976,6154,6311,8087,8672,9698,9728,9991,10643,10658,23019,23112,23185,23369,23435,26523,26986,27161,27327,51441,54464,54915,56478,80315,83939,90850,113251,149041,149986,192669,253943,6173,6229,6238,8761,1656,9887,219988,6426,5286	ILF3,CAPRIN1,MOV10,YBX1,EIF2AK2,UPF1,RPL26,ATXN2,FXR1,EIF4G3,PUM1,SECISBP2L,PTBP3,IGF2BP3,CELF1,CNOT1,TNRC6B,LARP4B,PUM2,TARDBP,AGO1,PABPC1,AGO2,TNRC6A,YTHDF2,XRN1,YTHDF1,EIF4ENIF1,CPEB4,EIF2A,ZNF598,LARP4,RC3H1,LSM14B,AGO3,YTHDF3,RPL36A,RPS24,RRBP1,PABPC4,DDX6,SMG7,PATL1,SRSF1,PIK3C2A
1_Member	GO Biological Processes	GO:0006417	regulation of translation	-37.9692	-33.6501	36/444	3609,4076,4343,4904,5610,5976,6154,6311,8087,8672,9698,9728,9991,10643,10658,23019,23112,23185,23369,23435,26523,26986,27161,27327,51441,54464,54915,56478,80315,83939,90850,113251,149041,149986,192669,253943	ILF3,CAPRIN1,MOV10,YBX1,EIF2AK2,UPF1,RPL26,ATXN2,FXR1,EIF4G3,PUM1,SECISBP2L,PTBP3,IGF2BP3,CELF1,CNOT1,TNRC6B,LARP4B,PUM2,TARDBP,AGO1,PABPC1,AGO2,TNRC6A,YTHDF2,XRN1,YTHDF1,EIF4ENIF1,CPEB4,EIF2A,ZNF598,LARP4,RC3H1,LSM14B,AGO3,YTHDF3
1_Member	GO Biological Processes	GO:0006412	translation	-35.9211	-32.0655	40/723	3609,4076,4343,4904,5610,5976,6154,6173,6229,6238,6311,8087,8672,8761,9698,9728,9991,10643,10658,23019,23112,23185,23369,23435,26523,26986,27161,27327,51441,54464,54915,56478,80315,83939,90850,113251,149041,149986,192669,253943	ILF3,CAPRIN1,MOV10,YBX1,EIF2AK2,UPF1,RPL26,RPL36A,RPS24,RRBP1,ATXN2,FXR1,EIF4G3,PABPC4,PUM1,SECISBP2L,PTBP3,IGF2BP3,CELF1,CNOT1,TNRC6B,LARP4B,PUM2,TARDBP,AGO1,PABPC1,AGO2,TNRC6A,YTHDF2,XRN1,YTHDF1,EIF4ENIF1,CPEB4,EIF2A,ZNF598,LARP4,RC3H1,LSM14B,AGO3,YTHDF3
1_Member	GO Biological Processes	GO:0034248	regulation of cellular amide metabolic process	-35.9075	-32.0655	36/506	3609,4076,4343,4904,5610,5976,6154,6311,8087,8672,9698,9728,9991,10643,10658,23019,23112,23185,23369,23435,26523,26986,27161,27327,51441,54464,54915,56478,80315,83939,90850,113251,149041,149986,192669,253943	ILF3,CAPRIN1,MOV10,YBX1,EIF2AK2,UPF1,RPL26,ATXN2,FXR1,EIF4G3,PUM1,SECISBP2L,PTBP3,IGF2BP3,CELF1,CNOT1,TNRC6B,LARP4B,PUM2,TARDBP,AGO1,PABPC1,AGO2,TNRC6A,YTHDF2,XRN1,YTHDF1,EIF4ENIF1,CPEB4,EIF2A,ZNF598,LARP4,RC3H1,LSM14B,AGO3,YTHDF3
1_Member	GO Biological Processes	GO:0043043	peptide biosynthetic process	-35.3147	-31.5976	40/749	3609,4076,4343,4904,5610,5976,6154,6173,6229,6238,6311,8087,8672,8761,9698,9728,9991,10643,10658,23019,23112,23185,23369,23435,26523,26986,27161,27327,51441,54464,54915,56478,80315,83939,90850,113251,149041,149986,192669,253943	ILF3,CAPRIN1,MOV10,YBX1,EIF2AK2,UPF1,RPL26,RPL36A,RPS24,RRBP1,ATXN2,FXR1,EIF4G3,PABPC4,PUM1,SECISBP2L,PTBP3,IGF2BP3,CELF1,CNOT1,TNRC6B,LARP4B,PUM2,TARDBP,AGO1,PABPC1,AGO2,TNRC6A,YTHDF2,XRN1,YTHDF1,EIF4ENIF1,CPEB4,EIF2A,ZNF598,LARP4,RC3H1,LSM14B,AGO3,YTHDF3
1_Member	GO Biological Processes	GO:0017148	negative regulation of translation	-26.5066	-22.8865	23/216	3609,4076,4343,4904,5610,5976,8087,9698,10643,10658,23019,23112,23435,26523,27161,27327,51441,54464,56478,80315,149041,192669,253943	ILF3,CAPRIN1,MOV10,YBX1,EIF2AK2,UPF1,FXR1,PUM1,IGF2BP3,CELF1,CNOT1,TNRC6B,TARDBP,AGO1,AGO2,TNRC6A,YTHDF2,XRN1,EIF4ENIF1,CPEB4,RC3H1,AGO3,YTHDF3
1_Member	GO Biological Processes	GO:0034249	negative regulation of cellular amide metabolic process	-25.5997	-22.0587	23/236	3609,4076,4343,4904,5610,5976,8087,9698,10643,10658,23019,23112,23435,26523,27161,27327,51441,54464,56478,80315,149041,192669,253943	ILF3,CAPRIN1,MOV10,YBX1,EIF2AK2,UPF1,FXR1,PUM1,IGF2BP3,CELF1,CNOT1,TNRC6B,TARDBP,AGO1,AGO2,TNRC6A,YTHDF2,XRN1,EIF4ENIF1,CPEB4,RC3H1,AGO3,YTHDF3
1_Member	GO Biological Processes	GO:0006402	mRNA catabolic process	-25.3081	-21.8341	26/370	1656,4343,4904,5976,6154,6173,6229,8087,8761,9698,9887,10643,23019,23112,23369,23435,26523,26986,27161,27327,51441,54464,149041,192669,219988,253943	DDX6,MOV10,YBX1,UPF1,RPL26,RPL36A,RPS24,FXR1,PABPC4,PUM1,SMG7,IGF2BP3,CNOT1,TNRC6B,PUM2,TARDBP,AGO1,PABPC1,AGO2,TNRC6A,YTHDF2,XRN1,RC3H1,AGO3,PATL1,YTHDF3
1_Member	GO Biological Processes	GO:0006401	RNA catabolic process	-24.1017	-20.6857	26/412	1656,4343,4904,5976,6154,6173,6229,8087,8761,9698,9887,10643,23019,23112,23369,23435,26523,26986,27161,27327,51441,54464,149041,192669,219988,253943	DDX6,MOV10,YBX1,UPF1,RPL26,RPL36A,RPS24,FXR1,PABPC4,PUM1,SMG7,IGF2BP3,CNOT1,TNRC6B,PUM2,TARDBP,AGO1,PABPC1,AGO2,TNRC6A,YTHDF2,XRN1,RC3H1,AGO3,PATL1,YTHDF3
1_Member	GO Biological Processes	GO:1903311	regulation of mRNA metabolic process	-19.4866	-16.1217	21/328	4343,4904,5976,6426,8087,8761,9698,9991,10643,10658,23019,23112,23369,23435,26986,27161,27327,51441,54464,149041,253943	MOV10,YBX1,UPF1,SRSF1,FXR1,PABPC4,PUM1,PTBP3,IGF2BP3,CELF1,CNOT1,TNRC6B,PUM2,TARDBP,PABPC1,AGO2,TNRC6A,YTHDF2,XRN1,RC3H1,YTHDF3
1_Member	GO Biological Processes	GO:0061013	regulation of mRNA catabolic process	-19.3432	-16.0241	18/200	4343,4904,5976,8087,8761,9698,10643,23019,23112,23369,23435,26986,27161,27327,51441,54464,149041,253943	MOV10,YBX1,UPF1,FXR1,PABPC4,PUM1,IGF2BP3,CNOT1,TNRC6B,PUM2,TARDBP,PABPC1,AGO2,TNRC6A,YTHDF2,XRN1,RC3H1,YTHDF3
1_Member	GO Biological Processes	GO:0034655	nucleobase-containing compound catabolic process	-18.8696	-15.5919	26/664	1656,4343,4904,5976,6154,6173,6229,8087,8761,9698,9887,10643,23019,23112,23369,23435,26523,26986,27161,27327,51441,54464,149041,192669,219988,253943	DDX6,MOV10,YBX1,UPF1,RPL26,RPL36A,RPS24,FXR1,PABPC4,PUM1,SMG7,IGF2BP3,CNOT1,TNRC6B,PUM2,TARDBP,AGO1,PABPC1,AGO2,TNRC6A,YTHDF2,XRN1,RC3H1,AGO3,PATL1,YTHDF3
1_Member	GO Biological Processes	GO:0061014	positive regulation of mRNA catabolic process	-18.4842	-15.2443	12/49	4343,5976,9698,23019,23112,23435,26986,27161,27327,51441,149041,253943	MOV10,UPF1,PUM1,CNOT1,TNRC6B,TARDBP,PABPC1,AGO2,TNRC6A,YTHDF2,RC3H1,YTHDF3
1_Member	GO Biological Processes	GO:0046700	heterocycle catabolic process	-18.048	-14.8601	26/717	1656,4343,4904,5976,6154,6173,6229,8087,8761,9698,9887,10643,23019,23112,23369,23435,26523,26986,27161,27327,51441,54464,149041,192669,219988,253943	DDX6,MOV10,YBX1,UPF1,RPL26,RPL36A,RPS24,FXR1,PABPC4,PUM1,SMG7,IGF2BP3,CNOT1,TNRC6B,PUM2,TARDBP,AGO1,PABPC1,AGO2,TNRC6A,YTHDF2,XRN1,RC3H1,AGO3,PATL1,YTHDF3
1_Member	GO Biological Processes	GO:0044270	cellular nitrogen compound catabolic process	-18.0331	-14.8601	26/718	1656,4343,4904,5976,6154,6173,6229,8087,8761,9698,9887,10643,23019,23112,23369,23435,26523,26986,27161,27327,51441,54464,149041,192669,219988,253943	DDX6,MOV10,YBX1,UPF1,RPL26,RPL36A,RPS24,FXR1,PABPC4,PUM1,SMG7,IGF2BP3,CNOT1,TNRC6B,PUM2,TARDBP,AGO1,PABPC1,AGO2,TNRC6A,YTHDF2,XRN1,RC3H1,AGO3,PATL1,YTHDF3
1_Member	GO Biological Processes	GO:0019439	aromatic compound catabolic process	-17.8566	-14.7136	26/730	1656,4343,4904,5976,6154,6173,6229,8087,8761,9698,9887,10643,23019,23112,23369,23435,26523,26986,27161,27327,51441,54464,149041,192669,219988,253943	DDX6,MOV10,YBX1,UPF1,RPL26,RPL36A,RPS24,FXR1,PABPC4,PUM1,SMG7,IGF2BP3,CNOT1,TNRC6B,PUM2,TARDBP,AGO1,PABPC1,AGO2,TNRC6A,YTHDF2,XRN1,RC3H1,AGO3,PATL1,YTHDF3
1_Member	GO Biological Processes	GO:1901361	organic cyclic compound catabolic process	-17.3181	-14.2031	26/768	1656,4343,4904,5976,6154,6173,6229,8087,8761,9698,9887,10643,23019,23112,23369,23435,26523,26986,27161,27327,51441,54464,149041,192669,219988,253943	DDX6,MOV10,YBX1,UPF1,RPL26,RPL36A,RPS24,FXR1,PABPC4,PUM1,SMG7,IGF2BP3,CNOT1,TNRC6B,PUM2,TARDBP,AGO1,PABPC1,AGO2,TNRC6A,YTHDF2,XRN1,RC3H1,AGO3,PATL1,YTHDF3
1_Member	GO Biological Processes	GO:1903313	positive regulation of mRNA metabolic process	-15.6419	-12.5532	12/81	4343,5976,9698,23019,23112,23435,26986,27161,27327,51441,149041,253943	MOV10,UPF1,PUM1,CNOT1,TNRC6B,TARDBP,PABPC1,AGO2,TNRC6A,YTHDF2,RC3H1,YTHDF3
1_Member	GO Biological Processes	GO:0043488	regulation of mRNA stability	-14.2489	-11.2086	14/178	4343,4904,5976,8087,8761,9698,10643,23369,23435,26986,51441,54464,149041,253943	MOV10,YBX1,UPF1,FXR1,PABPC4,PUM1,IGF2BP3,PUM2,TARDBP,PABPC1,YTHDF2,XRN1,RC3H1,YTHDF3
1_Member	GO Biological Processes	GO:0043487	regulation of RNA stability	-13.9495	-10.9314	14/187	4343,4904,5976,8087,8761,9698,10643,23369,23435,26986,51441,54464,149041,253943	MOV10,YBX1,UPF1,FXR1,PABPC4,PUM1,IGF2BP3,PUM2,TARDBP,PABPC1,YTHDF2,XRN1,RC3H1,YTHDF3
1_Member	GO Biological Processes	GO:0061157	mRNA destabilization	-10.6743	-7.78652	7/31	4343,5976,9698,23435,51441,149041,253943	MOV10,UPF1,PUM1,TARDBP,YTHDF2,RC3H1,YTHDF3
1_Member	GO Biological Processes	GO:0050779	RNA destabilization	-10.3674	-7.51067	7/34	4343,5976,9698,23435,51441,149041,253943	MOV10,UPF1,PUM1,TARDBP,YTHDF2,RC3H1,YTHDF3
1_Member	GO Biological Processes	GO:0031331	positive regulation of cellular catabolic process	-8.82543	-6.13979	13/372	4343,5286,5976,9698,23019,23112,23435,26986,27161,27327,51441,149041,253943	MOV10,PIK3C2A,UPF1,PUM1,CNOT1,TNRC6B,TARDBP,PABPC1,AGO2,TNRC6A,YTHDF2,RC3H1,YTHDF3
1_Member	GO Biological Processes	GO:0009896	positive regulation of catabolic process	-8.00006	-5.40523	13/436	4343,5286,5976,9698,23019,23112,23435,26986,27161,27327,51441,149041,253943	MOV10,PIK3C2A,UPF1,PUM1,CNOT1,TNRC6B,TARDBP,PABPC1,AGO2,TNRC6A,YTHDF2,RC3H1,YTHDF3
1_Member	GO Biological Processes	GO:0061158	3'-UTR-mediated mRNA destabilization	-6.36039	-3.90461	4/17	4343,5976,23435,149041	MOV10,UPF1,TARDBP,RC3H1
2_Summary	GO Biological Processes	GO:0000956	nuclear-transcribed mRNA catabolic process	-14.6249	-11.5611	15/210	1656,5976,6154,6173,6229,9887,23019,23112,26523,26986,27161,27327,54464,149041,219988,6311,56478,103,4904,6426,10643,8761	DDX6,UPF1,RPL26,RPL36A,RPS24,SMG7,CNOT1,TNRC6B,AGO1,PABPC1,AGO2,TNRC6A,XRN1,RC3H1,PATL1,ATXN2,EIF4ENIF1,ADAR,YBX1,SRSF1,IGF2BP3,PABPC4
2_Member	GO Biological Processes	GO:0000956	nuclear-transcribed mRNA catabolic process	-14.6249	-11.5611	15/210	1656,5976,6154,6173,6229,9887,23019,23112,26523,26986,27161,27327,54464,149041,219988	DDX6,UPF1,RPL26,RPL36A,RPS24,SMG7,CNOT1,TNRC6B,AGO1,PABPC1,AGO2,TNRC6A,XRN1,RC3H1,PATL1
2_Member	GO Biological Processes	GO:0033962	cytoplasmic mRNA processing body assembly	-7.87505	-5.2963	5/21	1656,6311,23019,149041,219988	DDX6,ATXN2,CNOT1,RC3H1,PATL1
2_Member	CORUM	CORUM:6395	4E-T-DDX6-CNOT1 complex	-7.28328	-4.7495	3/3	1656,23019,56478	DDX6,CNOT1,EIF4ENIF1
2_Member	Reactome Gene Sets	R-HSA-8953854	Metabolism of RNA	-6.62821	-4.14639	14/675	103,1656,4904,5976,6154,6173,6229,6426,9887,10643,23019,26986,54464,219988	ADAR,DDX6,YBX1,UPF1,RPL26,RPL36A,RPS24,SRSF1,SMG7,IGF2BP3,CNOT1,PABPC1,XRN1,PATL1
2_Member	KEGG Pathway	hsa03018	RNA degradation	-6.32851	-3.87864	6/77	1656,8761,23019,26986,54464,219988	DDX6,PABPC4,CNOT1,PABPC1,XRN1,PATL1
2_Member	Reactome Gene Sets	R-HSA-429914	Deadenylation-dependent mRNA decay	-5.6861	-3.31318	5/55	1656,23019,26986,54464,219988	DDX6,CNOT1,PABPC1,XRN1,PATL1
2_Member	Reactome Gene Sets	R-HSA-430039	mRNA decay by 5' to 3' exoribonuclease	-4.63956	-2.396	3/15	1656,54464,219988	DDX6,XRN1,PATL1
3_Summary	Reactome Gene Sets	R-HSA-8948700	Competing endogenous RNAs (ceRNAs) regulate PTEN translation	-13.1656	-10.1687	6/8	4343,23112,26523,27161,27327,192669,103,8575,10658,8087,9698,9931,23019,23369,26986,1656,149041,219988,5976,54542,54464,4904,6154,6229,8761,9991,6173,80114	MOV10,TNRC6B,AGO1,AGO2,TNRC6A,AGO3,ADAR,PRKRA,CELF1,FXR1,PUM1,HELZ,CNOT1,PUM2,PABPC1,DDX6,RC3H1,PATL1,UPF1,RC3H2,XRN1,YBX1,RPL26,RPS24,PABPC4,PTBP3,RPL36A,BICC1
3_Member	Reactome Gene Sets	R-HSA-8948700	Competing endogenous RNAs (ceRNAs) regulate PTEN translation	-13.1656	-10.1687	6/8	4343,23112,26523,27161,27327,192669	MOV10,TNRC6B,AGO1,AGO2,TNRC6A,AGO3
3_Member	Reactome Gene Sets	R-HSA-8943723	Regulation of PTEN mRNA translation	-12.6898	-9.71307	6/9	4343,23112,26523,27161,27327,192669	MOV10,TNRC6B,AGO1,AGO2,TNRC6A,AGO3
3_Member	Reactome Gene Sets	R-HSA-426496	Post-transcriptional silencing by small RNAs	-10.8433	-7.92209	5/7	23112,26523,27161,27327,192669	TNRC6B,AGO1,AGO2,TNRC6A,AGO3
3_Member	Reactome Gene Sets	R-HSA-8934593	Regulation of RUNX1 Expression and Activity	-10.532	-7.66003	6/17	4343,23112,26523,27161,27327,192669	MOV10,TNRC6B,AGO1,AGO2,TNRC6A,AGO3
3_Member	GO Biological Processes	GO:0016246	RNA interference	-10.0401	-7.19814	6/20	103,8575,10658,26523,27161,192669	ADAR,PRKRA,CELF1,AGO1,AGO2,AGO3
3_Member	GO Biological Processes	GO:0031047	gene silencing by RNA	-9.96044	-7.13269	15/442	103,4343,8087,8575,9698,9931,10658,23019,23112,23369,26523,26986,27161,27327,192669	ADAR,MOV10,FXR1,PRKRA,PUM1,HELZ,CELF1,CNOT1,TNRC6B,PUM2,AGO1,PABPC1,AGO2,TNRC6A,AGO3
3_Member	GO Biological Processes	GO:0035196	production of miRNAs involved in gene silencing by miRNA	-9.45587	-6.65528	7/45	103,8575,9698,23369,26523,27161,192669	ADAR,PRKRA,PUM1,PUM2,AGO1,AGO2,AGO3
3_Member	GO Biological Processes	GO:0035194	posttranscriptional gene silencing by RNA	-9.2944	-6.52232	14/414	103,4343,8087,8575,9698,9931,10658,23019,23112,23369,26523,27161,27327,192669	ADAR,MOV10,FXR1,PRKRA,PUM1,HELZ,CELF1,CNOT1,TNRC6B,PUM2,AGO1,AGO2,TNRC6A,AGO3
3_Member	GO Biological Processes	GO:0000288	nuclear-transcribed mRNA catabolic process, deadenylation-dependent decay	-9.28844	-6.52232	8/77	1656,23019,23112,26986,27161,27327,149041,219988	DDX6,CNOT1,TNRC6B,PABPC1,AGO2,TNRC6A,RC3H1,PATL1
3_Member	GO Biological Processes	GO:0016441	posttranscriptional gene silencing	-9.28081	-6.52232	14/415	103,4343,8087,8575,9698,9931,10658,23019,23112,23369,26523,27161,27327,192669	ADAR,MOV10,FXR1,PRKRA,PUM1,HELZ,CELF1,CNOT1,TNRC6B,PUM2,AGO1,AGO2,TNRC6A,AGO3
3_Member	GO Biological Processes	GO:0060213	positive regulation of nuclear-transcribed mRNA poly(A) tail shortening	-9.27322	-6.52232	5/12	23019,23112,26986,27161,27327	CNOT1,TNRC6B,PABPC1,AGO2,TNRC6A
3_Member	GO Biological Processes	GO:0031050	dsRNA processing	-9.11987	-6.39183	7/50	103,8575,9698,23369,26523,27161,192669	ADAR,PRKRA,PUM1,PUM2,AGO1,AGO2,AGO3
3_Member	GO Biological Processes	GO:0070918	production of small RNA involved in gene silencing by RNA	-9.11987	-6.39183	7/50	103,8575,9698,23369,26523,27161,192669	ADAR,PRKRA,PUM1,PUM2,AGO1,AGO2,AGO3
3_Member	GO Biological Processes	GO:0035279	mRNA cleavage involved in gene silencing by miRNA	-9.02293	-6.3166	4/5	4343,26523,27161,192669	MOV10,AGO1,AGO2,AGO3
3_Member	GO Biological Processes	GO:0098795	mRNA cleavage involved in gene silencing	-9.02293	-6.3166	4/5	4343,26523,27161,192669	MOV10,AGO1,AGO2,AGO3
3_Member	GO Biological Processes	GO:0060211	regulation of nuclear-transcribed mRNA poly(A) tail shortening	-8.87307	-6.17721	5/14	23019,23112,26986,27161,27327	CNOT1,TNRC6B,PABPC1,AGO2,TNRC6A
3_Member	GO Biological Processes	GO:0031054	pre-miRNA processing	-8.69827	-6.02262	5/15	103,8575,26523,27161,192669	ADAR,PRKRA,AGO1,AGO2,AGO3
3_Member	Reactome Gene Sets	R-HSA-9022692	Regulation of MECP2 expression and activity	-8.60123	-5.93534	6/33	4343,23112,26523,27161,27327,192669	MOV10,TNRC6B,AGO1,AGO2,TNRC6A,AGO3
3_Member	GO Biological Processes	GO:0016458	gene silencing	-8.57183	-5.91548	15/558	103,4343,8087,8575,9698,9931,10658,23019,23112,23369,26523,26986,27161,27327,192669	ADAR,MOV10,FXR1,PRKRA,PUM1,HELZ,CELF1,CNOT1,TNRC6B,PUM2,AGO1,PABPC1,AGO2,TNRC6A,AGO3
3_Member	Reactome Gene Sets	R-HSA-9029569	NR1H3 & NR1H2 regulate gene expression linked to cholesterol transport and efflux	-8.28448	-5.64662	6/37	4343,23112,26523,27161,27327,192669	MOV10,TNRC6B,AGO1,AGO2,TNRC6A,AGO3
3_Member	GO Biological Processes	GO:1900153	positive regulation of nuclear-transcribed mRNA catabolic process, deadenylation-dependent decay	-8.24683	-5.61792	5/18	23019,23112,26986,27161,27327	CNOT1,TNRC6B,PABPC1,AGO2,TNRC6A
3_Member	GO Biological Processes	GO:0007223	Wnt signaling pathway, calcium modulating pathway	-8.21116	-5.59103	6/38	4343,23112,26523,27161,27327,192669	MOV10,TNRC6B,AGO1,AGO2,TNRC6A,AGO3
3_Member	GO Biological Processes	GO:0035280	miRNA loading onto RISC involved in gene silencing by miRNA	-8.18034	-5.56881	4/7	103,26523,27161,192669	ADAR,AGO1,AGO2,AGO3
3_Member	GO Biological Processes	GO:0040029	regulation of gene expression, epigenetic	-8.02394	-5.42084	15/613	103,4343,5976,8087,8575,9698,9931,10658,23019,23112,23369,26523,27161,27327,192669	ADAR,MOV10,UPF1,FXR1,PRKRA,PUM1,HELZ,CELF1,CNOT1,TNRC6B,PUM2,AGO1,AGO2,TNRC6A,AGO3
3_Member	GO Biological Processes	GO:1900151	regulation of nuclear-transcribed mRNA catabolic process, deadenylation-dependent decay	-7.99185	-5.40514	5/20	23019,23112,26986,27161,27327	CNOT1,TNRC6B,PABPC1,AGO2,TNRC6A
3_Member	Reactome Gene Sets	R-HSA-9024446	NR1H2 and NR1H3-mediated signaling	-7.63311	-5.07087	6/47	4343,23112,26523,27161,27327,192669	MOV10,TNRC6B,AGO1,AGO2,TNRC6A,AGO3
3_Member	GO Biological Processes	GO:0070922	small RNA loading onto RISC	-7.62655	-5.07087	4/9	103,26523,27161,192669	ADAR,AGO1,AGO2,AGO3
3_Member	Reactome Gene Sets	R-HSA-426486	Small interfering RNA (siRNA) biogenesis	-7.62655	-5.07087	4/9	8575,26523,27161,192669	PRKRA,AGO1,AGO2,AGO3
3_Member	GO Biological Processes	GO:0035195	gene silencing by miRNA	-7.39469	-4.85374	12/404	103,4343,8087,8575,9698,23019,23112,23369,26523,27161,27327,192669	ADAR,MOV10,FXR1,PRKRA,PUM1,CNOT1,TNRC6B,PUM2,AGO1,AGO2,TNRC6A,AGO3
3_Member	GO Biological Processes	GO:0010586	miRNA metabolic process	-7.04139	-4.51468	5/30	8575,26523,27161,54542,149041	PRKRA,AGO1,AGO2,RC3H2,RC3H1
3_Member	Reactome Gene Sets	R-HSA-4086398	Ca2+ pathway	-6.89503	-4.38211	6/62	4343,23112,26523,27161,27327,192669	MOV10,TNRC6B,AGO1,AGO2,TNRC6A,AGO3
3_Member	Reactome Gene Sets	R-HSA-8986944	Transcriptional Regulation by MECP2	-6.89503	-4.38211	6/62	4343,23112,26523,27161,27327,192669	MOV10,TNRC6B,AGO1,AGO2,TNRC6A,AGO3
3_Member	Reactome Gene Sets	R-HSA-2559585	Oncogene Induced Senescence	-6.6903	-4.19074	5/35	4343,23112,26523,27327,192669	MOV10,TNRC6B,AGO1,TNRC6A,AGO3
3_Member	GO Biological Processes	GO:0090625	mRNA cleavage involved in gene silencing by siRNA	-6.68241	-4.18938	3/4	26523,27161,192669	AGO1,AGO2,AGO3
3_Member	GO Biological Processes	GO:0000289	nuclear-transcribed mRNA poly(A) tail shortening	-6.62665	-4.14639	5/36	23019,23112,26986,27161,27327	CNOT1,TNRC6B,PABPC1,AGO2,TNRC6A
3_Member	GO Biological Processes	GO:0060147	regulation of posttranscriptional gene silencing	-6.48758	-4.01974	7/118	103,8087,9698,23369,26523,27161,27327	ADAR,FXR1,PUM1,PUM2,AGO1,AGO2,TNRC6A
3_Member	GO Biological Processes	GO:0060966	regulation of gene silencing by RNA	-6.48758	-4.01974	7/118	103,8087,9698,23369,26523,27161,27327	ADAR,FXR1,PUM1,PUM2,AGO1,AGO2,TNRC6A
3_Member	Reactome Gene Sets	R-HSA-8853884	Transcriptional Regulation by VENTX	-6.38992	-3.92815	5/40	4343,23112,26523,27327,192669	MOV10,TNRC6B,AGO1,TNRC6A,AGO3
3_Member	Reactome Gene Sets	R-HSA-5628897	TP53 Regulates Metabolic Genes	-6.01329	-3.58628	6/87	4343,23112,26523,27161,27327,192669	MOV10,TNRC6B,AGO1,AGO2,TNRC6A,AGO3
3_Member	Reactome Gene Sets	R-HSA-5687128	MAPK6/MAPK4 signaling	-5.95494	-3.53346	6/89	4343,23112,26523,27161,27327,192669	MOV10,TNRC6B,AGO1,AGO2,TNRC6A,AGO3
3_Member	Reactome Gene Sets	R-HSA-1912408	Pre-NOTCH Transcription and Translation	-5.84235	-3.43173	6/93	4343,23112,26523,27161,27327,192669	MOV10,TNRC6B,AGO1,AGO2,TNRC6A,AGO3
3_Member	GO Biological Processes	GO:2000637	positive regulation of gene silencing by miRNA	-5.79731	-3.40248	4/23	8087,9698,23369,27161	FXR1,PUM1,PUM2,AGO2
3_Member	GO Biological Processes	GO:0060148	positive regulation of posttranscriptional gene silencing	-5.71938	-3.33478	4/24	8087,9698,23369,27161	FXR1,PUM1,PUM2,AGO2
3_Member	Reactome Gene Sets	R-HSA-203927	MicroRNA (miRNA) biogenesis	-5.71938	-3.33478	4/24	8575,26523,27161,192669	PRKRA,AGO1,AGO2,AGO3
3_Member	GO Biological Processes	GO:0006379	mRNA cleavage	-5.64492	-3.28485	4/25	4343,26523,27161,192669	MOV10,AGO1,AGO2,AGO3
3_Member	GO Biological Processes	GO:0060968	regulation of gene silencing	-5.63296	-3.27764	7/158	103,8087,9698,23369,26523,27161,27327	ADAR,FXR1,PUM1,PUM2,AGO1,AGO2,TNRC6A
3_Member	GO Biological Processes	GO:0010501	RNA secondary structure unwinding	-5.54105	-3.19507	3/8	26523,27161,192669	AGO1,AGO2,AGO3
3_Member	Reactome Gene Sets	R-HSA-1912422	Pre-NOTCH Expression and Processing	-5.43901	-3.09763	6/109	4343,23112,26523,27161,27327,192669	MOV10,TNRC6B,AGO1,AGO2,TNRC6A,AGO3
3_Member	GO Biological Processes	GO:0060964	regulation of gene silencing by miRNA	-5.32599	-3.01121	6/114	8087,9698,23369,26523,27161,27327	FXR1,PUM1,PUM2,AGO1,AGO2,TNRC6A
3_Member	Reactome Gene Sets	R-HSA-211000	Gene Silencing by RNA	-4.88551	-2.61562	6/136	8575,23112,26523,27161,27327,192669	PRKRA,TNRC6B,AGO1,AGO2,TNRC6A,AGO3
3_Member	GO Biological Processes	GO:0045652	regulation of megakaryocyte differentiation	-4.82643	-2.5604	5/82	4343,23112,26523,27327,192669	MOV10,TNRC6B,AGO1,TNRC6A,AGO3
3_Member	Reactome Gene Sets	R-HSA-6807070	PTEN Regulation	-4.81382	-2.55161	6/140	4343,23112,26523,27161,27327,192669	MOV10,TNRC6B,AGO1,AGO2,TNRC6A,AGO3
3_Member	Reactome Gene Sets	R-HSA-3858494	Beta-catenin independent WNT signaling	-4.71037	-2.45196	6/146	4343,23112,26523,27161,27327,192669	MOV10,TNRC6B,AGO1,AGO2,TNRC6A,AGO3
3_Member	Reactome Gene Sets	R-HSA-9018519	Estrogen-dependent gene expression	-4.64396	-2.396	6/150	4343,23112,26523,27161,27327,192669	MOV10,TNRC6B,AGO1,AGO2,TNRC6A,AGO3
3_Member	GO Biological Processes	GO:0035567	non-canonical Wnt signaling pathway	-4.62766	-2.38774	6/151	4343,23112,26523,27161,27327,192669	MOV10,TNRC6B,AGO1,AGO2,TNRC6A,AGO3
3_Member	GO Biological Processes	GO:0090501	RNA phosphodiester bond hydrolysis	-4.5323	-2.29597	6/157	4343,23019,26523,27161,54464,192669	MOV10,CNOT1,AGO1,AGO2,XRN1,AGO3
3_Member	Reactome Gene Sets	R-HSA-157118	Signaling by NOTCH	-4.49693	-2.28229	7/236	4343,4904,23112,26523,27161,27327,192669	MOV10,YBX1,TNRC6B,AGO1,AGO2,TNRC6A,AGO3
3_Member	GO Biological Processes	GO:0035278	miRNA mediated inhibition of translation	-4.49419	-2.28229	5/96	23112,26523,27161,27327,192669	TNRC6B,AGO1,AGO2,TNRC6A,AGO3
3_Member	GO Biological Processes	GO:0040033	negative regulation of translation, ncRNA-mediated	-4.49419	-2.28229	5/96	23112,26523,27161,27327,192669	TNRC6B,AGO1,AGO2,TNRC6A,AGO3
3_Member	GO Biological Processes	GO:0045974	regulation of translation, ncRNA-mediated	-4.49419	-2.28229	5/96	23112,26523,27161,27327,192669	TNRC6B,AGO1,AGO2,TNRC6A,AGO3
3_Member	Reactome Gene Sets	R-HSA-8936459	RUNX1 regulates genes involved in megakaryocyte differentiation and platelet function	-4.47249	-2.26397	5/97	4343,23112,26523,27327,192669	MOV10,TNRC6B,AGO1,TNRC6A,AGO3
3_Member	GO Biological Processes	GO:0030219	megakaryocyte differentiation	-4.42982	-2.23128	5/99	4343,23112,26523,27327,192669	MOV10,TNRC6B,AGO1,TNRC6A,AGO3
3_Member	GO Biological Processes	GO:0034660	ncRNA metabolic process	-4.27069	-2.09146	10/564	103,6154,6229,8575,26523,27161,54464,54542,149041,192669	ADAR,RPL26,RPS24,PRKRA,AGO1,AGO2,XRN1,RC3H2,RC3H1,AGO3
3_Member	Reactome Gene Sets	R-HSA-2559580	Oxidative Stress Induced Senescence	-3.91507	-1.76915	5/127	4343,23112,26523,27327,192669	MOV10,TNRC6B,AGO1,TNRC6A,AGO3
3_Member	GO Biological Processes	GO:0030099	myeloid cell differentiation	-3.69598	-1.56157	8/423	103,4343,8761,9991,23112,26523,27327,192669	ADAR,MOV10,PABPC4,PTBP3,TNRC6B,AGO1,TNRC6A,AGO3
3_Member	Reactome Gene Sets	R-HSA-8939211	ESR-mediated signaling	-3.69169	-1.56011	6/223	4343,23112,26523,27161,27327,192669	MOV10,TNRC6B,AGO1,AGO2,TNRC6A,AGO3
3_Member	Reactome Gene Sets	R-HSA-8878171	Transcriptional regulation by RUNX1	-3.53005	-1.41234	6/239	4343,23112,26523,27161,27327,192669	MOV10,TNRC6B,AGO1,AGO2,TNRC6A,AGO3
3_Member	Reactome Gene Sets	R-HSA-3700989	Transcriptional Regulation by TP53	-3.32784	-1.22884	7/365	4343,23019,23112,26523,27161,27327,192669	MOV10,CNOT1,TNRC6B,AGO1,AGO2,TNRC6A,AGO3
3_Member	Reactome Gene Sets	R-HSA-1257604	PIP3 activates AKT signaling	-3.30083	-1.20703	6/264	4343,23112,26523,27161,27327,192669	MOV10,TNRC6B,AGO1,AGO2,TNRC6A,AGO3
3_Member	GO Biological Processes	GO:0034470	ncRNA processing	-3.20405	-1.11794	7/383	103,6154,6229,8575,26523,27161,192669	ADAR,RPL26,RPS24,PRKRA,AGO1,AGO2,AGO3
3_Member	Reactome Gene Sets	R-HSA-5683057	MAPK family signaling cascades	-3.06459	-1.00316	6/293	4343,23112,26523,27161,27327,192669	MOV10,TNRC6B,AGO1,AGO2,TNRC6A,AGO3
3_Member	Reactome Gene Sets	R-HSA-2559583	Cellular Senescence	-3.02935	-0.970318	5/198	4343,23112,26523,27327,192669	MOV10,TNRC6B,AGO1,TNRC6A,AGO3
3_Member	Reactome Gene Sets	R-HSA-9006931	Signaling by Nuclear Receptors	-3.01913	-0.962479	6/299	4343,23112,26523,27161,27327,192669	MOV10,TNRC6B,AGO1,AGO2,TNRC6A,AGO3
3_Member	Reactome Gene Sets	R-HSA-9006925	Intracellular signaling by second messengers	-2.96745	-0.917298	6/306	4343,23112,26523,27161,27327,192669	MOV10,TNRC6B,AGO1,AGO2,TNRC6A,AGO3
3_Member	GO Biological Processes	GO:0090305	nucleic acid phosphodiester bond hydrolysis	-2.94572	-0.900774	6/309	4343,23019,26523,27161,54464,192669	MOV10,CNOT1,AGO1,AGO2,XRN1,AGO3
3_Member	Reactome Gene Sets	R-HSA-195721	Signaling by WNT	-2.78711	-0.753557	6/332	4343,23112,26523,27161,27327,192669	MOV10,TNRC6B,AGO1,AGO2,TNRC6A,AGO3
3_Member	Reactome Gene Sets	R-HSA-2262752	Cellular responses to stress	-2.77652	-0.745212	8/585	4343,6154,6173,6229,23112,26523,27327,192669	MOV10,RPL26,RPL36A,RPS24,TNRC6B,AGO1,TNRC6A,AGO3
3_Member	Reactome Gene Sets	R-HSA-8953897	Cellular responses to external stimuli	-2.71242	-0.68778	8/599	4343,6154,6173,6229,23112,26523,27327,192669	MOV10,RPL26,RPL36A,RPS24,TNRC6B,AGO1,TNRC6A,AGO3
3_Member	GO Biological Processes	GO:0045637	regulation of myeloid cell differentiation	-2.52607	-0.516598	5/258	4343,23112,26523,27327,192669	MOV10,TNRC6B,AGO1,TNRC6A,AGO3
3_Member	GO Biological Processes	GO:0090502	RNA phosphodiester bond hydrolysis, endonucleolytic	-2.45983	-0.458784	3/80	26523,27161,192669	AGO1,AGO2,AGO3
3_Member	GO Biological Processes	GO:0016055	Wnt signaling pathway	-2.42568	-0.432912	7/525	4343,23112,26523,27161,27327,80114,192669	MOV10,TNRC6B,AGO1,AGO2,TNRC6A,BICC1,AGO3
3_Member	GO Biological Processes	GO:0198738	cell-cell signaling by wnt	-2.41668	-0.427991	7/527	4343,23112,26523,27161,27327,80114,192669	MOV10,TNRC6B,AGO1,AGO2,TNRC6A,BICC1,AGO3
3_Member	Reactome Gene Sets	R-HSA-5578749	Transcriptional regulation by small RNAs	-2.11965	-0.178945	3/106	26523,27161,27327	AGO1,AGO2,TNRC6A
3_Member	GO Biological Processes	GO:1905114	cell surface receptor signaling pathway involved in cell-cell signaling	-2.00258	-0.0779269	7/631	4343,23112,26523,27161,27327,80114,192669	MOV10,TNRC6B,AGO1,AGO2,TNRC6A,BICC1,AGO3
4_Summary	GO Biological Processes	GO:0022618	ribonucleoprotein complex assembly	-12.5527	-9.5953	14/236	103,1656,6311,6426,9908,10658,23019,23369,26523,27161,83939,149041,192669,219988,6154,6229,10432	ADAR,DDX6,ATXN2,SRSF1,G3BP2,CELF1,CNOT1,PUM2,AGO1,AGO2,EIF2A,RC3H1,AGO3,PATL1,RPL26,RPS24,RBM14
4_Member	GO Biological Processes	GO:0022618	ribonucleoprotein complex assembly	-12.5527	-9.5953	14/236	103,1656,6311,6426,9908,10658,23019,23369,26523,27161,83939,149041,192669,219988	ADAR,DDX6,ATXN2,SRSF1,G3BP2,CELF1,CNOT1,PUM2,AGO1,AGO2,EIF2A,RC3H1,AGO3,PATL1
4_Member	GO Biological Processes	GO:0071826	ribonucleoprotein complex subunit organization	-12.2109	-9.27196	14/250	103,1656,6311,6426,9908,10658,23019,23369,26523,27161,83939,149041,192669,219988	ADAR,DDX6,ATXN2,SRSF1,G3BP2,CELF1,CNOT1,PUM2,AGO1,AGO2,EIF2A,RC3H1,AGO3,PATL1
4_Member	GO Biological Processes	GO:0022613	ribonucleoprotein complex biogenesis	-10.7412	-7.83704	16/462	103,1656,6154,6229,6311,6426,9908,10658,23019,23369,26523,27161,83939,149041,192669,219988	ADAR,DDX6,RPL26,RPS24,ATXN2,SRSF1,G3BP2,CELF1,CNOT1,PUM2,AGO1,AGO2,EIF2A,RC3H1,AGO3,PATL1
4_Member	GO Biological Processes	GO:0034063	stress granule assembly	-6.1511	-3.71848	4/19	1656,6311,9908,23369	DDX6,ATXN2,G3BP2,PUM2
4_Member	GO Biological Processes	GO:1902115	regulation of organelle assembly	-2.0051	-0.0779269	4/221	6311,9908,10432,23019	ATXN2,G3BP2,RBM14,CNOT1
5_Summary	GO Biological Processes	GO:0006413	translational initiation	-9.77422	-6.96026	11/192	5610,6154,6173,6229,8672,26986,27161,51441,54915,83939,253943,8087,23185,113251,103,54726,54542,149041,23215	EIF2AK2,RPL26,RPL36A,RPS24,EIF4G3,PABPC1,AGO2,YTHDF2,YTHDF1,EIF2A,YTHDF3,FXR1,LARP4B,LARP4,ADAR,OTUD4,RC3H2,RC3H1,PRRC2C
5_Member	GO Biological Processes	GO:0006413	translational initiation	-9.77422	-6.96026	11/192	5610,6154,6173,6229,8672,26986,27161,51441,54915,83939,253943	EIF2AK2,RPL26,RPL36A,RPS24,EIF4G3,PABPC1,AGO2,YTHDF2,YTHDF1,EIF2A,YTHDF3
5_Member	GO Biological Processes	GO:0045727	positive regulation of translation	-7.41968	-4.87143	8/132	6154,8087,23185,26986,51441,54915,113251,253943	RPL26,FXR1,LARP4B,PABPC1,YTHDF2,YTHDF1,LARP4,YTHDF3
5_Member	GO Biological Processes	GO:0034250	positive regulation of cellular amide metabolic process	-6.77193	-4.26574	8/160	6154,8087,23185,26986,51441,54915,113251,253943	RPL26,FXR1,LARP4B,PABPC1,YTHDF2,YTHDF1,LARP4,YTHDF3
5_Member	GO Biological Processes	GO:0006446	regulation of translational initiation	-6.26207	-3.82378	6/79	5610,8672,27161,51441,54915,253943	EIF2AK2,EIF4G3,AGO2,YTHDF2,YTHDF1,YTHDF3
5_Member	GO Biological Processes	GO:0060339	negative regulation of type I interferon-mediated signaling pathway	-4.63956	-2.396	3/15	103,51441,253943	ADAR,YTHDF2,YTHDF3
5_Member	GO Biological Processes	GO:0001960	negative regulation of cytokine-mediated signaling pathway	-3.77029	-1.62728	4/73	103,51441,54726,253943	ADAR,YTHDF2,OTUD4,YTHDF3
5_Member	GO Biological Processes	GO:0045948	positive regulation of translational initiation	-3.66384	-1.53507	3/31	51441,54915,253943	YTHDF2,YTHDF1,YTHDF3
5_Member	GO Biological Processes	GO:0060761	negative regulation of response to cytokine stimulus	-3.63777	-1.51179	4/79	103,51441,54726,253943	ADAR,YTHDF2,OTUD4,YTHDF3
5_Member	GO Biological Processes	GO:0060338	regulation of type I interferon-mediated signaling pathway	-3.50541	-1.39042	3/35	103,51441,253943	ADAR,YTHDF2,YTHDF3
5_Member	GO Biological Processes	GO:0050777	negative regulation of immune response	-3.49922	-1.38694	5/156	103,51441,54542,149041,253943	ADAR,YTHDF2,RC3H2,RC3H1,YTHDF3
5_Member	GO Biological Processes	GO:0045824	negative regulation of innate immune response	-2.81662	-0.780819	3/60	103,51441,253943	ADAR,YTHDF2,YTHDF3
5_Member	GO Biological Processes	GO:0002244	hematopoietic progenitor cell differentiation	-2.4198	-0.429073	4/168	103,5610,23215,51441	ADAR,EIF2AK2,PRRC2C,YTHDF2
5_Member	GO Biological Processes	GO:0001959	regulation of cytokine-mediated signaling pathway	-2.35691	-0.376264	4/175	103,51441,54726,253943	ADAR,YTHDF2,OTUD4,YTHDF3
5_Member	GO Biological Processes	GO:0060337	type I interferon signaling pathway	-2.25094	-0.287861	3/95	103,51441,253943	ADAR,YTHDF2,YTHDF3
5_Member	GO Biological Processes	GO:0071357	cellular response to type I interferon	-2.25094	-0.287861	3/95	103,51441,253943	ADAR,YTHDF2,YTHDF3
5_Member	GO Biological Processes	GO:0060759	regulation of response to cytokine stimulus	-2.24745	-0.286282	4/188	103,51441,54726,253943	ADAR,YTHDF2,OTUD4,YTHDF3
5_Member	GO Biological Processes	GO:0034340	response to type I interferon	-2.20134	-0.246232	3/99	103,51441,253943	ADAR,YTHDF2,YTHDF3
6_Summary	GO Biological Processes	GO:0043900	regulation of multi-organism process	-8.29262	-5.64662	13/412	103,3609,5610,6780,7706,9698,23369,23435,26057,26986,27161,51441,64848,1656	ADAR,ILF3,EIF2AK2,STAU1,TRIM25,PUM1,PUM2,TARDBP,ANKRD17,PABPC1,AGO2,YTHDF2,YTHDC2,DDX6
6_Member	GO Biological Processes	GO:0043900	regulation of multi-organism process	-8.29262	-5.64662	13/412	103,3609,5610,6780,7706,9698,23369,23435,26057,26986,27161,51441,64848	ADAR,ILF3,EIF2AK2,STAU1,TRIM25,PUM1,PUM2,TARDBP,ANKRD17,PABPC1,AGO2,YTHDF2,YTHDC2
6_Member	GO Biological Processes	GO:0043902	positive regulation of multi-organism process	-6.27249	-3.82844	8/186	103,6780,9698,23369,26057,26986,27161,64848	ADAR,STAU1,PUM1,PUM2,ANKRD17,PABPC1,AGO2,YTHDC2
6_Member	GO Biological Processes	GO:0050792	regulation of viral process	-5.89068	-3.47467	8/209	103,3609,5610,6780,7706,23435,26986,64848	ADAR,ILF3,EIF2AK2,STAU1,TRIM25,TARDBP,PABPC1,YTHDC2
6_Member	GO Biological Processes	GO:1903900	regulation of viral life cycle	-5.80292	-3.40248	7/149	103,3609,5610,6780,7706,26986,64848	ADAR,ILF3,EIF2AK2,STAU1,TRIM25,PABPC1,YTHDC2
6_Member	GO Biological Processes	GO:0045069	regulation of viral genome replication	-5.6829	-3.31318	6/99	103,3609,5610,6780,26986,64848	ADAR,ILF3,EIF2AK2,STAU1,PABPC1,YTHDC2
6_Member	GO Biological Processes	GO:0043903	regulation of symbiosis, encompassing mutualism through parasitism	-5.65147	-3.28661	8/225	103,3609,5610,6780,7706,23435,26986,64848	ADAR,ILF3,EIF2AK2,STAU1,TRIM25,TARDBP,PABPC1,YTHDC2
6_Member	GO Biological Processes	GO:0019079	viral genome replication	-5.05562	-2.76182	6/127	103,3609,5610,6780,26986,64848	ADAR,ILF3,EIF2AK2,STAU1,PABPC1,YTHDC2
6_Member	GO Biological Processes	GO:0045070	positive regulation of viral genome replication	-4.99065	-2.70093	4/36	103,6780,26986,64848	ADAR,STAU1,PABPC1,YTHDC2
6_Member	GO Biological Processes	GO:0019058	viral life cycle	-4.4431	-2.23794	8/330	103,1656,3609,5610,6780,7706,26986,64848	ADAR,DDX6,ILF3,EIF2AK2,STAU1,TRIM25,PABPC1,YTHDC2
6_Member	GO Biological Processes	GO:1903902	positive regulation of viral life cycle	-4.13147	-1.96465	4/59	103,6780,26986,64848	ADAR,STAU1,PABPC1,YTHDC2
6_Member	GO Biological Processes	GO:0048524	positive regulation of viral process	-3.16755	-1.08649	4/105	103,6780,26986,64848	ADAR,STAU1,PABPC1,YTHDC2
7_Summary	GO Biological Processes	GO:0039529	RIG-I signaling pathway	-5.79731	-3.40248	4/23	7706,9698,23369,26057,103,3609,4343,5610,8575,10432,51441,54726,253943,9325,23019,54542,149041	TRIM25,PUM1,PUM2,ANKRD17,ADAR,ILF3,MOV10,EIF2AK2,PRKRA,RBM14,YTHDF2,OTUD4,YTHDF3,TRIP4,CNOT1,RC3H2,RC3H1
7_Member	GO Biological Processes	GO:0039529	RIG-I signaling pathway	-5.79731	-3.40248	4/23	7706,9698,23369,26057	TRIM25,PUM1,PUM2,ANKRD17
7_Member	GO Biological Processes	GO:0098586	cellular response to virus	-5.6861	-3.31318	5/55	103,7706,9698,23369,26057	ADAR,TRIM25,PUM1,PUM2,ANKRD17
7_Member	GO Biological Processes	GO:0039528	cytoplasmic pattern recognition receptor signaling pathway in response to virus	-5.37634	-3.04268	4/29	7706,9698,23369,26057	TRIM25,PUM1,PUM2,ANKRD17
7_Member	GO Biological Processes	GO:1900246	positive regulation of RIG-I signaling pathway	-5.36615	-3.04268	3/9	9698,23369,26057	PUM1,PUM2,ANKRD17
7_Member	GO Biological Processes	GO:0051607	defense response to virus	-5.33883	-3.01972	8/248	103,3609,4343,5610,7706,9698,23369,26057	ADAR,ILF3,MOV10,EIF2AK2,TRIM25,PUM1,PUM2,ANKRD17
7_Member	GO Biological Processes	GO:0009615	response to virus	-5.30899	-3.00196	9/334	103,3609,4343,5610,7706,8575,9698,23369,26057	ADAR,ILF3,MOV10,EIF2AK2,TRIM25,PRKRA,PUM1,PUM2,ANKRD17
7_Member	GO Biological Processes	GO:0044764	multi-organism cellular process	-4.41604	-2.22079	4/50	7706,9698,23369,26057	TRIM25,PUM1,PUM2,ANKRD17
7_Member	GO Biological Processes	GO:0039535	regulation of RIG-I signaling pathway	-4.316	-2.13043	3/19	9698,23369,26057	PUM1,PUM2,ANKRD17
7_Member	GO Biological Processes	GO:0045088	regulation of innate immune response	-4.27901	-2.09663	9/451	103,7706,9698,10432,23369,26057,51441,54726,253943	ADAR,TRIM25,PUM1,RBM14,PUM2,ANKRD17,YTHDF2,OTUD4,YTHDF3
7_Member	GO Biological Processes	GO:0039531	regulation of viral-induced cytoplasmic pattern recognition receptor signaling pathway	-4.11837	-1.9546	3/22	9698,23369,26057	PUM1,PUM2,ANKRD17
7_Member	GO Biological Processes	GO:0002753	cytoplasmic pattern recognition receptor signaling pathway	-3.96648	-1.8147	4/65	7706,9698,23369,26057	TRIM25,PUM1,PUM2,ANKRD17
7_Member	GO Biological Processes	GO:0030522	intracellular receptor signaling pathway	-3.15084	-1.07228	6/282	7706,9325,9698,23019,23369,26057	TRIM25,TRIP4,PUM1,CNOT1,PUM2,ANKRD17
7_Member	GO Biological Processes	GO:0002833	positive regulation of response to biotic stimulus	-3.12562	-1.05202	3/47	9698,23369,26057	PUM1,PUM2,ANKRD17
7_Member	GO Biological Processes	GO:0002221	pattern recognition receptor signaling pathway	-3.00987	-0.955578	5/200	7706,9698,23369,26057,54726	TRIM25,PUM1,PUM2,ANKRD17,OTUD4
7_Member	GO Biological Processes	GO:0002218	activation of innate immune response	-2.84074	-0.802671	6/324	7706,9698,10432,23369,26057,54726	TRIM25,PUM1,RBM14,PUM2,ANKRD17,OTUD4
7_Member	GO Biological Processes	GO:0098542	defense response to other organism	-2.72599	-0.696919	8/596	103,3609,4343,5610,7706,9698,23369,26057	ADAR,ILF3,MOV10,EIF2AK2,TRIM25,PUM1,PUM2,ANKRD17
7_Member	GO Biological Processes	GO:0050688	regulation of defense response to virus	-2.53913	-0.527524	3/75	9698,23369,26057	PUM1,PUM2,ANKRD17
7_Member	GO Biological Processes	GO:0045089	positive regulation of innate immune response	-2.48394	-0.476583	6/382	7706,9698,10432,23369,26057,54726	TRIM25,PUM1,RBM14,PUM2,ANKRD17,OTUD4
7_Member	GO Biological Processes	GO:0002758	innate immune response-activating signal transduction	-2.24366	-0.284388	5/301	7706,9698,23369,26057,54726	TRIM25,PUM1,PUM2,ANKRD17,OTUD4
7_Member	GO Biological Processes	GO:0002253	activation of immune response	-2.19154	-0.239793	8/731	7706,9698,10432,23369,26057,54542,54726,149041	TRIM25,PUM1,RBM14,PUM2,ANKRD17,RC3H2,OTUD4,RC3H1
8_Summary	CORUM	CORUM:3055	Nop56p-associated pre-rRNA complex	-5.55779	-3.20716	6/104	3608,3609,4904,6154,6173,6229,6731,6734,58477,5976,9887,26986,51441,80315,5610,23435	ILF2,ILF3,YBX1,RPL26,RPL36A,RPS24,SRP72,SRPRA,SRPRB,UPF1,SMG7,PABPC1,YTHDF2,CPEB4,EIF2AK2,TARDBP
8_Member	CORUM	CORUM:3055	Nop56p-associated pre-rRNA complex	-5.55779	-3.20716	6/104	3608,3609,4904,6154,6173,6229	ILF2,ILF3,YBX1,RPL26,RPL36A,RPS24
8_Member	Reactome Gene Sets	R-HSA-1799339	SRP-dependent cotranslational protein targeting to membrane	-5.37054	-3.04268	6/112	6154,6173,6229,6731,6734,58477	RPL26,RPL36A,RPS24,SRP72,SRPRA,SRPRB
8_Member	Reactome Gene Sets	R-HSA-927802	Nonsense-Mediated Decay (NMD)	-5.30403	-3.00196	6/115	5976,6154,6173,6229,9887,26986	UPF1,RPL26,RPL36A,RPS24,SMG7,PABPC1
8_Member	Reactome Gene Sets	R-HSA-975957	Nonsense Mediated Decay (NMD) enhanced by the Exon Junction Complex (EJC)	-5.30403	-3.00196	6/115	5976,6154,6173,6229,9887,26986	UPF1,RPL26,RPL36A,RPS24,SMG7,PABPC1
8_Member	GO Biological Processes	GO:0000184	nuclear-transcribed mRNA catabolic process, nonsense-mediated decay	-5.19725	-2.89934	6/120	5976,6154,6173,6229,9887,26986	UPF1,RPL26,RPL36A,RPS24,SMG7,PABPC1
8_Member	GO Biological Processes	GO:0006614	SRP-dependent cotranslational protein targeting to membrane	-4.51613	-2.28693	5/95	6154,6173,6229,6731,6734	RPL26,RPL36A,RPS24,SRP72,SRPRA
8_Member	Reactome Gene Sets	R-HSA-975956	Nonsense Mediated Decay (NMD) independent of the Exon Junction Complex (EJC)	-4.51613	-2.28693	5/95	5976,6154,6173,6229,26986	UPF1,RPL26,RPL36A,RPS24,PABPC1
8_Member	GO Biological Processes	GO:0006613	cotranslational protein targeting to membrane	-4.42982	-2.23128	5/99	6154,6173,6229,6731,6734	RPL26,RPL36A,RPS24,SRP72,SRPRA
8_Member	GO Biological Processes	GO:0045047	protein targeting to ER	-4.22959	-2.05661	5/109	6154,6173,6229,6731,6734	RPL26,RPL36A,RPS24,SRP72,SRPRA
8_Member	GO Biological Processes	GO:0072599	establishment of protein localization to endoplasmic reticulum	-4.15503	-1.98514	5/113	6154,6173,6229,6731,6734	RPL26,RPL36A,RPS24,SRP72,SRPRA
8_Member	Reactome Gene Sets	R-HSA-72766	Translation	-3.92537	-1.77652	7/291	6154,6173,6229,6731,6734,26986,58477	RPL26,RPL36A,RPS24,SRP72,SRPRA,PABPC1,SRPRB
8_Member	GO Biological Processes	GO:0070972	protein localization to endoplasmic reticulum	-3.73141	-1.59129	5/139	6154,6173,6229,6731,6734	RPL26,RPL36A,RPS24,SRP72,SRPRA
8_Member	GO Biological Processes	GO:0002181	cytoplasmic translation	-3.23105	-1.13983	4/101	6154,6173,51441,80315	RPL26,RPL36A,YTHDF2,CPEB4
8_Member	Reactome Gene Sets	R-HSA-156827	L13a-mediated translational silencing of Ceruloplasmin expression	-3.07712	-1.01086	4/111	6154,6173,6229,26986	RPL26,RPL36A,RPS24,PABPC1
8_Member	GO Biological Processes	GO:0006612	protein targeting to membrane	-3.06901	-1.00517	5/194	6154,6173,6229,6731,6734	RPL26,RPL36A,RPS24,SRP72,SRPRA
8_Member	Reactome Gene Sets	R-HSA-72613	Eukaryotic Translation Initiation	-2.96456	-0.917298	4/119	6154,6173,6229,26986	RPL26,RPL36A,RPS24,PABPC1
8_Member	Reactome Gene Sets	R-HSA-72737	Cap-dependent Translation Initiation	-2.96456	-0.917298	4/119	6154,6173,6229,26986	RPL26,RPL36A,RPS24,PABPC1
8_Member	CORUM	CORUM:306	Ribosome, cytoplasmic	-2.45983	-0.458784	3/80	6154,6173,6229	RPL26,RPL36A,RPS24
8_Member	Reactome Gene Sets	R-HSA-168255	Influenza Infection	-2.43832	-0.443495	4/166	5610,6154,6173,6229	EIF2AK2,RPL26,RPL36A,RPS24
8_Member	Reactome Gene Sets	R-HSA-9010553	Regulation of expression of SLITs and ROBOs	-2.39249	-0.40582	4/171	6154,6173,6229,26986	RPL26,RPL36A,RPS24,PABPC1
8_Member	GO Biological Processes	GO:0019083	viral transcription	-2.33947	-0.362791	4/177	6154,6173,6229,23435	RPL26,RPL36A,RPS24,TARDBP
8_Member	Reactome Gene Sets	R-HSA-156902	Peptide chain elongation	-2.32983	-0.35512	3/89	6154,6173,6229	RPL26,RPL36A,RPS24
8_Member	Reactome Gene Sets	R-HSA-156842	Eukaryotic Translation Elongation	-2.27661	-0.309691	3/93	6154,6173,6229	RPL26,RPL36A,RPS24
8_Member	Reactome Gene Sets	R-HSA-2408557	Selenocysteine synthesis	-2.27661	-0.309691	3/93	6154,6173,6229	RPL26,RPL36A,RPS24
8_Member	Reactome Gene Sets	R-HSA-72764	Eukaryotic Translation Termination	-2.27661	-0.309691	3/93	6154,6173,6229	RPL26,RPL36A,RPS24
8_Member	GO Biological Processes	GO:0019080	viral gene expression	-2.19985	-0.246232	4/194	6154,6173,6229,23435	RPL26,RPL36A,RPS24,TARDBP
8_Member	Reactome Gene Sets	R-HSA-192823	Viral mRNA Translation	-2.18928	-0.239393	3/100	6154,6173,6229	RPL26,RPL36A,RPS24
8_Member	Reactome Gene Sets	R-HSA-72689	Formation of a pool of free 40S subunits	-2.17736	-0.231168	3/101	6154,6173,6229	RPL26,RPL36A,RPS24
8_Member	Reactome Gene Sets	R-HSA-9633012	Response of EIF2AK4 (GCN2) to amino acid deficiency	-2.17736	-0.231168	3/101	6154,6173,6229	RPL26,RPL36A,RPS24
8_Member	GO Biological Processes	GO:0090150	establishment of protein localization to membrane	-2.10104	-0.162145	5/326	6154,6173,6229,6731,6734	RPL26,RPL36A,RPS24,SRP72,SRPRA
8_Member	Reactome Gene Sets	R-HSA-72706	GTP hydrolysis and joining of the 60S ribosomal subunit	-2.05428	-0.122561	3/112	6154,6173,6229	RPL26,RPL36A,RPS24
8_Member	Reactome Gene Sets	R-HSA-376176	Signaling by ROBO receptors	-2.02531	-0.0953715	4/218	6154,6173,6229,26986	RPL26,RPL36A,RPS24,PABPC1
9_Summary	CORUM	CORUM:6838	IGF2BP1 complex	-5.36615	-3.04268	3/9	4904,6154,6780	YBX1,RPL26,STAU1
9_Member	CORUM	CORUM:6838	IGF2BP1 complex	-5.36615	-3.04268	3/9	4904,6154,6780	YBX1,RPL26,STAU1
10_Summary	GO Biological Processes	GO:0050657	nucleic acid transport	-4.9737	-2.69202	7/199	4904,5976,6311,6426,9887,9908,10643,54464,56478	YBX1,UPF1,ATXN2,SRSF1,SMG7,G3BP2,IGF2BP3,XRN1,EIF4ENIF1
10_Member	GO Biological Processes	GO:0050657	nucleic acid transport	-4.9737	-2.69202	7/199	4904,5976,6311,6426,9887,9908,10643	YBX1,UPF1,ATXN2,SRSF1,SMG7,G3BP2,IGF2BP3
10_Member	GO Biological Processes	GO:0050658	RNA transport	-4.9737	-2.69202	7/199	4904,5976,6311,6426,9887,9908,10643	YBX1,UPF1,ATXN2,SRSF1,SMG7,G3BP2,IGF2BP3
10_Member	GO Biological Processes	GO:0051236	establishment of RNA localization	-4.93149	-2.65771	7/202	4904,5976,6311,6426,9887,9908,10643	YBX1,UPF1,ATXN2,SRSF1,SMG7,G3BP2,IGF2BP3
10_Member	GO Biological Processes	GO:0006403	RNA localization	-4.49693	-2.28229	7/236	4904,5976,6311,6426,9887,9908,10643	YBX1,UPF1,ATXN2,SRSF1,SMG7,G3BP2,IGF2BP3
10_Member	GO Biological Processes	GO:0015931	nucleobase-containing compound transport	-4.3824	-2.19363	7/246	4904,5976,6311,6426,9887,9908,10643	YBX1,UPF1,ATXN2,SRSF1,SMG7,G3BP2,IGF2BP3
10_Member	GO Biological Processes	GO:0051028	mRNA transport	-3.55124	-1.42803	5/152	5976,6426,9887,9908,10643	UPF1,SRSF1,SMG7,G3BP2,IGF2BP3
10_Member	GO Biological Processes	GO:0032204	regulation of telomere maintenance	-2.44461	-0.447727	3/81	5976,9887,54464	UPF1,SMG7,XRN1
10_Member	GO Biological Processes	GO:0051168	nuclear export	-2.14643	-0.203905	4/201	5976,6426,9887,56478	UPF1,SRSF1,SMG7,EIF4ENIF1
10_Member	GO Biological Processes	GO:0006406	mRNA export from nucleus	-2.05428	-0.122561	3/112	5976,6426,9887	UPF1,SRSF1,SMG7
10_Member	GO Biological Processes	GO:0071427	mRNA-containing ribonucleoprotein complex export from nucleus	-2.05428	-0.122561	3/112	5976,6426,9887	UPF1,SRSF1,SMG7
11_Summary	GO Biological Processes	GO:1901224	positive regulation of NIK/NF-kappaB signaling	-4.93269	-2.65771	5/78	5610,26523,54542,149041,192669,4343,23112,27327,51441,103,6229,9991	EIF2AK2,AGO1,RC3H2,RC3H1,AGO3,MOV10,TNRC6B,TNRC6A,YTHDF2,ADAR,RPS24,PTBP3
11_Member	GO Biological Processes	GO:1901224	positive regulation of NIK/NF-kappaB signaling	-4.93269	-2.65771	5/78	5610,26523,54542,149041,192669	EIF2AK2,AGO1,RC3H2,RC3H1,AGO3
11_Member	GO Biological Processes	GO:1901222	regulation of NIK/NF-kappaB signaling	-4.03122	-1.87348	5/120	5610,26523,54542,149041,192669	EIF2AK2,AGO1,RC3H2,RC3H1,AGO3
11_Member	GO Biological Processes	GO:1903706	regulation of hemopoiesis	-4.0243	-1.86955	9/487	4343,5610,23112,26523,27327,51441,54542,149041,192669	MOV10,EIF2AK2,TNRC6B,AGO1,TNRC6A,YTHDF2,RC3H2,RC3H1,AGO3
11_Member	GO Biological Processes	GO:0038061	NIK/NF-kappaB signaling	-3.14069	-1.06463	5/187	5610,26523,54542,149041,192669	EIF2AK2,AGO1,RC3H2,RC3H1,AGO3
11_Member	GO Biological Processes	GO:0048872	homeostasis of number of cells	-2.61502	-0.59911	5/246	103,6229,9991,54542,149041	ADAR,RPS24,PTBP3,RC3H2,RC3H1
12_Summary	GO Biological Processes	GO:0006397	mRNA processing	-4.65385	-2.3992	10/508	103,3189,4904,6426,8087,9584,9991,10658,23435,26986	ADAR,HNRNPH3,YBX1,SRSF1,FXR1,RBM39,PTBP3,CELF1,TARDBP,PABPC1
12_Member	GO Biological Processes	GO:0006397	mRNA processing	-4.65385	-2.3992	10/508	103,3189,4904,6426,8087,9584,9991,10658,23435,26986	ADAR,HNRNPH3,YBX1,SRSF1,FXR1,RBM39,PTBP3,CELF1,TARDBP,PABPC1
12_Member	GO Biological Processes	GO:0008380	RNA splicing	-4.3847	-2.19363	9/437	3189,4904,6426,8087,9584,9991,10658,23435,26986	HNRNPH3,YBX1,SRSF1,FXR1,RBM39,PTBP3,CELF1,TARDBP,PABPC1
12_Member	GO Biological Processes	GO:0000377	RNA splicing, via transesterification reactions with bulged adenosine as nucleophile	-3.45914	-1.35222	7/347	3189,4904,6426,8087,9991,10658,26986	HNRNPH3,YBX1,SRSF1,FXR1,PTBP3,CELF1,PABPC1
12_Member	GO Biological Processes	GO:0000398	mRNA splicing, via spliceosome	-3.45914	-1.35222	7/347	3189,4904,6426,8087,9991,10658,26986	HNRNPH3,YBX1,SRSF1,FXR1,PTBP3,CELF1,PABPC1
12_Member	GO Biological Processes	GO:0000375	RNA splicing, via transesterification reactions	-3.4367	-1.33244	7/350	3189,4904,6426,8087,9991,10658,26986	HNRNPH3,YBX1,SRSF1,FXR1,PTBP3,CELF1,PABPC1
12_Member	GO Biological Processes	GO:0048024	regulation of mRNA splicing, via spliceosome	-3.18318	-1.0996	4/104	6426,8087,9991,10658	SRSF1,FXR1,PTBP3,CELF1
12_Member	GO Biological Processes	GO:0043484	regulation of RNA splicing	-2.69372	-0.67128	4/141	6426,8087,9991,10658	SRSF1,FXR1,PTBP3,CELF1
12_Member	GO Biological Processes	GO:0050684	regulation of mRNA processing	-2.67147	-0.651219	4/143	6426,8087,9991,10658	SRSF1,FXR1,PTBP3,CELF1
12_Member	GO Biological Processes	GO:0000381	regulation of alternative mRNA splicing, via spliceosome	-2.66037	-0.642294	3/68	6426,8087,10658	SRSF1,FXR1,CELF1
12_Member	GO Biological Processes	GO:0000380	alternative mRNA splicing, via spliceosome	-2.47525	-0.47001	3/79	6426,8087,10658	SRSF1,FXR1,CELF1
13_Summary	CORUM	CORUM:1332	Large Drosha complex	-4.24661	-2.07052	3/20	3608,3609,23435	ILF2,ILF3,TARDBP
13_Member	CORUM	CORUM:1332	Large Drosha complex	-4.24661	-2.07052	3/20	3608,3609,23435	ILF2,ILF3,TARDBP
14_Summary	KEGG Pathway	hsa03060	Protein export	-4.05886	-1.89811	3/23	6731,6734,58477	SRP72,SRPRA,SRPRB
14_Member	KEGG Pathway	hsa03060	Protein export	-4.05886	-1.89811	3/23	6731,6734,58477	SRP72,SRPRA,SRPRB
15_Summary	CORUM	CORUM:351	Spliceosome	-3.70251	-1.56525	5/141	4343,6426,9584,10643,26986	MOV10,SRSF1,RBM39,IGF2BP3,PABPC1
15_Member	CORUM	CORUM:351	Spliceosome	-3.70251	-1.56525	5/141	4343,6426,9584,10643,26986	MOV10,SRSF1,RBM39,IGF2BP3,PABPC1
16_Summary	GO Biological Processes	GO:1903312	negative regulation of mRNA metabolic process	-3.53538	-1.41493	4/84	4904,9991,23435,26986	YBX1,PTBP3,TARDBP,PABPC1
16_Member	GO Biological Processes	GO:1903312	negative regulation of mRNA metabolic process	-3.53538	-1.41493	4/84	4904,9991,23435,26986	YBX1,PTBP3,TARDBP,PABPC1
16_Member	GO Biological Processes	GO:0048255	mRNA stabilization	-3.09877	-1.03009	3/48	4904,23435,26986	YBX1,TARDBP,PABPC1
16_Member	GO Biological Processes	GO:0043489	RNA stabilization	-2.92611	-0.885762	3/55	4904,23435,26986	YBX1,TARDBP,PABPC1
16_Member	GO Biological Processes	GO:1902373	negative regulation of mRNA catabolic process	-2.92611	-0.885762	3/55	4904,23435,26986	YBX1,TARDBP,PABPC1
16_Member	GO Biological Processes	GO:1902369	negative regulation of RNA catabolic process	-2.71652	-0.689674	3/65	4904,23435,26986	YBX1,TARDBP,PABPC1
17_Summary	KEGG Pathway	hsa03015	mRNA surveillance pathway	-3.40261	-1.30099	4/91	5976,8761,9887,26986,8087,8672	UPF1,PABPC4,SMG7,PABPC1,FXR1,EIF4G3
17_Member	KEGG Pathway	hsa03015	mRNA surveillance pathway	-3.40261	-1.30099	4/91	5976,8761,9887,26986	UPF1,PABPC4,SMG7,PABPC1
17_Member	KEGG Pathway	hsa03013	RNA transport	-3.31662	-1.22023	5/171	5976,8087,8672,8761,26986	UPF1,FXR1,EIF4G3,PABPC4,PABPC1
18_Summary	GO Biological Processes	GO:0048525	negative regulation of viral process	-3.21492	-1.12626	4/102	3609,5610,7706,23435,8672,103,5645,6734,58477,64848	ILF3,EIF2AK2,TRIM25,TARDBP,EIF4G3,ADAR,PRSS2,SRPRA,SRPRB,YTHDC2
18_Member	GO Biological Processes	GO:0048525	negative regulation of viral process	-3.21492	-1.12626	4/102	3609,5610,7706,23435	ILF3,EIF2AK2,TRIM25,TARDBP
18_Member	Reactome Gene Sets	R-HSA-1169408	ISG15 antiviral mechanism	-2.57248	-0.558724	3/73	5610,7706,8672	EIF2AK2,TRIM25,EIF4G3
18_Member	Reactome Gene Sets	R-HSA-1169410	Antiviral mechanism by IFN-stimulated genes	-2.44461	-0.447727	3/81	5610,7706,8672	EIF2AK2,TRIM25,EIF4G3
18_Member	KEGG Pathway	hsa05164	Influenza A	-2.37458	-0.38993	4/173	103,5610,5645,7706	ADAR,EIF2AK2,PRSS2,TRIM25
18_Member	GO Biological Processes	GO:1903901	negative regulation of viral life cycle	-2.35744	-0.376264	3/87	3609,5610,7706	ILF3,EIF2AK2,TRIM25
18_Member	GO Biological Processes	GO:0043901	negative regulation of multi-organism process	-2.34817	-0.369504	4/176	3609,5610,7706,23435	ILF3,EIF2AK2,TRIM25,TARDBP
18_Member	GO Biological Processes	GO:0034976	response to endoplasmic reticulum stress	-2.29238	-0.319625	5/293	5610,6734,7706,23435,58477	EIF2AK2,SRPRA,TRIM25,TARDBP,SRPRB
18_Member	Reactome Gene Sets	R-HSA-913531	Interferon Signaling	-2.15393	-0.209573	4/200	103,5610,7706,8672	ADAR,EIF2AK2,TRIM25,EIF4G3
18_Member	GO Biological Processes	GO:0051817	modification of morphology or physiology of other organism involved in symbiotic interaction	-2.00272	-0.0779269	3/117	5610,23435,64848	EIF2AK2,TARDBP,YTHDC2
19_Summary	Canonical Pathways	M144	PID CERAMIDE PATHWAY	-3.09877	-1.03009	3/48	5610,8575,83939,27327,80315	EIF2AK2,PRKRA,EIF2A,TNRC6A,CPEB4
19_Member	Canonical Pathways	M144	PID CERAMIDE PATHWAY	-3.09877	-1.03009	3/48	5610,8575,83939	EIF2AK2,PRKRA,EIF2A
19_Member	GO Biological Processes	GO:0042594	response to starvation	-2.22343	-0.266057	4/191	5610,27327,80315,83939	EIF2AK2,TNRC6A,CPEB4,EIF2A
20_Summary	GO Biological Processes	GO:0070555	response to interleukin-1	-2.09515	-0.158062	4/208	5976,54726,64848,149041	UPF1,OTUD4,YTHDC2,RC3H1
20_Member	GO Biological Processes	GO:0070555	response to interleukin-1	-2.09515	-0.158062	4/208	5976,54726,64848,149041	UPF1,OTUD4,YTHDC2,RC3H1
