# Supplementary material for: STAU2 protein level is controlled by caspases and the CHK1 pathway and regulates cell cycle progression in the non-transformed hTERT-RPE1 cells
Source: BMC Mol Cell Biol. 2021 Mar 4;22:16. doi: 10.1186/s12860-021-00352-y (PMC7934504; doi:10.1186/s12860-021-00352-y)
Supplement: Supplementary file 15 — Additional file 15: Table S8. List of STAU2 interactors that are lost in PF47 conditions. [file 12860_2021_352_MOESM15_ESM.xlsx]

## Sheet: Feuil1
Supplementary Table S8
Comparison of STAU2 proximity partners in the presence or absence of the CHK1 inhibitor PF47
TurboID: Stau2-biotinylase
PROTID	Molecular Weight	YFP-CONTROL	STAU2-PF47	STAU2-WT
AGO1	97	0	0	12
AGO2	97	2	13	27
AGO3	97	0	8	13
ANKHD1	269	0	16	37
ANKRD17	274	0	21	39
ASCC3	251	19	25	69
BICC1	105	0	1	6
CELF1	52	0	5	10
CEP85	86	1	0	6
CNOT1	267	0	3	10
CPEB4	80	0	10	17
DDX6	54	1	4	15
EIF2A	65	0	0	6
EIF2AK2	62	0	0	7
EIF4G3	177	0	23	36
FAM120A	122	0	24	42
FAM120C	121	0	3	6
FNDC3B	133	0	16	30
HDLBP	141	8	10	28
HELZ	219	0	14	23
HNRNPK	51	21	18	31
HNRNPM	78	13	22	34
HNRNPR	71	3	5	15
HSP90AA1	85	0	0	9
ILF3	95	4	13	25
KTN1	156	1	14	25
LARP1	124	0	3	8
LARP4	81	0	4	9
LARP4B	81	0	4	10
LSM14B	42	0	6	11
MAGED1	86	0	5	9
MOV10	114	0	3	8
MYH10	229	0	0	20
OTUD4	124	0	10	16
PABPC1	71	2	35	55
PABPC4	71	0	19	36
PCBP2	39	5	5	12
PIK3C2A	191	3	3	12
PRKRA	34	0	2	6
PRRC2B	243	1	22	39
PRSS2	26	0	19	31
PUM2	114	0	0	6
RBM39	59	2	2	6
RBMS2	44	0	4	8
RBMX	42	4	3	7
RC3H1	126	0	7	11
RC3H2	132	0	4	11
RNF214	78	0	0	9
RNPS1	34	2	0	6
SMG7	127	0	5	9
SND1	102	2	2	8
SRP54	56	6	6	11
SRP72	75	0	0	8
SRPRA	70	1	0	6
SRPRB	30	2	1	6
SRSF1	28	7	6	17
STAU1	63	4	17	29
STAU2	63	0	32	39
STRBP	74	0	0	12
SYNCRIP	70	3	6	14
TDRD3	73	0	3	6
TNRC6B	194	0	18	29
TOP3B	97	0	0	9
TRIM25	71	14	13	32
TRIP4	66	3	2	15
TUBA1A	50	13	0	19
TUBA1B	50	13	10	18
TUBB4A	50	0	0	23
XRN1	194	3	15	40
YTHDC2	160	0	1	10
YTHDF2	62	2	13	21
ZC3HAV1	101	9	16	26
ZFR	117	1	13	20
ZNF598	99	1	3	6
