# Supplementary material for: STAU2 protein level is controlled by caspases and the CHK1 pathway and regulates cell cycle progression in the non-transformed hTERT-RPE1 cells
Source: BMC Mol Cell Biol. 2021 Mar 4;22:16. doi: 10.1186/s12860-021-00352-y (PMC7934504; doi:10.1186/s12860-021-00352-y)
Supplement: Supplementary file 16 — Additional file 16: Table S9. Gene ontology (GO) of STAU2 interactors that show reduced proximity to STAU2 in hTERT-RPE1 cells treated with the CHK1 inhibitor PF47 compared to untreated cells. List of significant shared GO terms that are over-represented in TurboID, using Metascape (A Gene Annotation & Analysis Resources [78]). [file 12860_2021_352_MOESM16_ESM.xlsx]

## Sheet: Enrichment
Supplementary Table S9
Gene ontology (GO) of STAU1 proximity partners that are lost in the presence of the CHK1 inhibitor PF47 (TurboID)
(Metascape Gene Annotation & Analysis Resource)
GroupID	Category	Term	Description	LogP	Log(q-value)	InTerm_InList	Genes	Symbols
1_Summary	GO Biological Processes	GO:0006412	translation	-26.5411	-22.222	37/723	1660,1973,1975,1982,2935,3609,4343,4691,5610,6124,6142,6188,8672,8761,9349,10236,10399,10492,10658,23019,23112,23185,23367,23369,23708,26523,26986,27161,51441,54464,80315,83939,90850,113251,149041,149986,192669,1656,4670,9887,10921,27044,56829,1808,1809,3190,6426,27316	DHX9,EIF4A1,EIF4B,EIF4G2,GSPT1,ILF3,MOV10,NCL,EIF2AK2,RPL4,RPL18A,RPS3,EIF4G3,PABPC4,RPL23,HNRNPR,RACK1,SYNCRIP,CELF1,CNOT1,TNRC6B,LARP4B,LARP1,PUM2,GSPT2,AGO1,PABPC1,AGO2,YTHDF2,XRN1,CPEB4,EIF2A,ZNF598,LARP4,RC3H1,LSM14B,AGO3,DDX6,HNRNPM,SMG7,RNPS1,SND1,ZC3HAV1,DPYSL2,DPYSL3,HNRNPK,SRSF1,RBMX
1_Member	GO Biological Processes	GO:0006412	translation	-26.5411	-22.222	37/723	1660,1973,1975,1982,2935,3609,4343,4691,5610,6124,6142,6188,8672,8761,9349,10236,10399,10492,10658,23019,23112,23185,23367,23369,23708,26523,26986,27161,51441,54464,80315,83939,90850,113251,149041,149986,192669	DHX9,EIF4A1,EIF4B,EIF4G2,GSPT1,ILF3,MOV10,NCL,EIF2AK2,RPL4,RPL18A,RPS3,EIF4G3,PABPC4,RPL23,HNRNPR,RACK1,SYNCRIP,CELF1,CNOT1,TNRC6B,LARP4B,LARP1,PUM2,GSPT2,AGO1,PABPC1,AGO2,YTHDF2,XRN1,CPEB4,EIF2A,ZNF598,LARP4,RC3H1,LSM14B,AGO3
1_Member	GO Biological Processes	GO:0006417	regulation of translation	-26.0866	-22.1566	31/444	1660,1975,1982,2935,3609,4343,4691,5610,6188,8672,10236,10399,10492,10658,23019,23112,23185,23367,23369,26523,26986,27161,51441,54464,80315,83939,90850,113251,149041,149986,192669	DHX9,EIF4B,EIF4G2,GSPT1,ILF3,MOV10,NCL,EIF2AK2,RPS3,EIF4G3,HNRNPR,RACK1,SYNCRIP,CELF1,CNOT1,TNRC6B,LARP4B,LARP1,PUM2,AGO1,PABPC1,AGO2,YTHDF2,XRN1,CPEB4,EIF2A,ZNF598,LARP4,RC3H1,LSM14B,AGO3
1_Member	GO Biological Processes	GO:0043043	peptide biosynthetic process	-25.9986	-22.1566	37/749	1660,1973,1975,1982,2935,3609,4343,4691,5610,6124,6142,6188,8672,8761,9349,10236,10399,10492,10658,23019,23112,23185,23367,23369,23708,26523,26986,27161,51441,54464,80315,83939,90850,113251,149041,149986,192669	DHX9,EIF4A1,EIF4B,EIF4G2,GSPT1,ILF3,MOV10,NCL,EIF2AK2,RPL4,RPL18A,RPS3,EIF4G3,PABPC4,RPL23,HNRNPR,RACK1,SYNCRIP,CELF1,CNOT1,TNRC6B,LARP4B,LARP1,PUM2,GSPT2,AGO1,PABPC1,AGO2,YTHDF2,XRN1,CPEB4,EIF2A,ZNF598,LARP4,RC3H1,LSM14B,AGO3
1_Member	GO Biological Processes	GO:0034248	regulation of cellular amide metabolic process	-24.3679	-20.6508	31/506	1660,1975,1982,2935,3609,4343,4691,5610,6188,8672,10236,10399,10492,10658,23019,23112,23185,23367,23369,26523,26986,27161,51441,54464,80315,83939,90850,113251,149041,149986,192669	DHX9,EIF4B,EIF4G2,GSPT1,ILF3,MOV10,NCL,EIF2AK2,RPS3,EIF4G3,HNRNPR,RACK1,SYNCRIP,CELF1,CNOT1,TNRC6B,LARP4B,LARP1,PUM2,AGO1,PABPC1,AGO2,YTHDF2,XRN1,CPEB4,EIF2A,ZNF598,LARP4,RC3H1,LSM14B,AGO3
1_Member	GO Biological Processes	GO:0006401	RNA catabolic process	-23.1675	-19.5988	28/412	1656,1660,2935,4343,4670,6124,6142,6188,8761,9349,9887,10236,10492,10921,23019,23112,23367,23369,23708,26523,26986,27044,27161,51441,54464,56829,149041,192669	DDX6,DHX9,GSPT1,MOV10,HNRNPM,RPL4,RPL18A,RPS3,PABPC4,RPL23,SMG7,HNRNPR,SYNCRIP,RNPS1,CNOT1,TNRC6B,LARP1,PUM2,GSPT2,AGO1,PABPC1,SND1,AGO2,YTHDF2,XRN1,ZC3HAV1,RC3H1,AGO3
1_Member	GO Biological Processes	GO:0006402	mRNA catabolic process	-23.1398	-19.5988	27/370	1656,1660,2935,4343,4670,6124,6142,6188,8761,9349,9887,10236,10492,10921,23019,23112,23367,23369,23708,26523,26986,27161,51441,54464,56829,149041,192669	DDX6,DHX9,GSPT1,MOV10,HNRNPM,RPL4,RPL18A,RPS3,PABPC4,RPL23,SMG7,HNRNPR,SYNCRIP,RNPS1,CNOT1,TNRC6B,LARP1,PUM2,GSPT2,AGO1,PABPC1,AGO2,YTHDF2,XRN1,ZC3HAV1,RC3H1,AGO3
1_Member	GO Biological Processes	GO:0046700	heterocycle catabolic process	-18.8289	-15.396	30/717	1656,1660,1808,1809,2935,4343,4670,6124,6142,6188,8761,9349,9887,10236,10492,10921,23019,23112,23367,23369,23708,26523,26986,27044,27161,51441,54464,56829,149041,192669	DDX6,DHX9,DPYSL2,DPYSL3,GSPT1,MOV10,HNRNPM,RPL4,RPL18A,RPS3,PABPC4,RPL23,SMG7,HNRNPR,SYNCRIP,RNPS1,CNOT1,TNRC6B,LARP1,PUM2,GSPT2,AGO1,PABPC1,SND1,AGO2,YTHDF2,XRN1,ZC3HAV1,RC3H1,AGO3
1_Member	GO Biological Processes	GO:0044270	cellular nitrogen compound catabolic process	-18.812	-15.396	30/718	1656,1660,1808,1809,2935,4343,4670,6124,6142,6188,8761,9349,9887,10236,10492,10921,23019,23112,23367,23369,23708,26523,26986,27044,27161,51441,54464,56829,149041,192669	DDX6,DHX9,DPYSL2,DPYSL3,GSPT1,MOV10,HNRNPM,RPL4,RPL18A,RPS3,PABPC4,RPL23,SMG7,HNRNPR,SYNCRIP,RNPS1,CNOT1,TNRC6B,LARP1,PUM2,GSPT2,AGO1,PABPC1,SND1,AGO2,YTHDF2,XRN1,ZC3HAV1,RC3H1,AGO3
1_Member	GO Biological Processes	GO:1903311	regulation of mRNA metabolic process	-18.021	-14.6799	22/328	1660,3190,4343,4670,4691,6426,8761,10236,10492,10658,10921,23019,23112,23367,23369,26986,27161,27316,51441,54464,56829,149041	DHX9,HNRNPK,MOV10,HNRNPM,NCL,SRSF1,PABPC4,HNRNPR,SYNCRIP,CELF1,RNPS1,CNOT1,TNRC6B,LARP1,PUM2,PABPC1,AGO2,RBMX,YTHDF2,XRN1,ZC3HAV1,RC3H1
1_Member	GO Biological Processes	GO:1901361	organic cyclic compound catabolic process	-17.999	-14.6799	30/768	1656,1660,1808,1809,2935,4343,4670,6124,6142,6188,8761,9349,9887,10236,10492,10921,23019,23112,23367,23369,23708,26523,26986,27044,27161,51441,54464,56829,149041,192669	DDX6,DHX9,DPYSL2,DPYSL3,GSPT1,MOV10,HNRNPM,RPL4,RPL18A,RPS3,PABPC4,RPL23,SMG7,HNRNPR,SYNCRIP,RNPS1,CNOT1,TNRC6B,LARP1,PUM2,GSPT2,AGO1,PABPC1,SND1,AGO2,YTHDF2,XRN1,ZC3HAV1,RC3H1,AGO3
1_Member	GO Biological Processes	GO:0017148	negative regulation of translation	-17.7775	-14.4997	19/216	3609,4343,4691,5610,6188,10236,10399,10492,10658,23019,23112,23367,26523,27161,51441,54464,80315,149041,192669	ILF3,MOV10,NCL,EIF2AK2,RPS3,HNRNPR,RACK1,SYNCRIP,CELF1,CNOT1,TNRC6B,LARP1,AGO1,AGO2,YTHDF2,XRN1,CPEB4,RC3H1,AGO3
1_Member	GO Biological Processes	GO:0034655	nucleobase-containing compound catabolic process	-17.6232	-14.3833	28/664	1656,1660,2935,4343,4670,6124,6142,6188,8761,9349,9887,10236,10492,10921,23019,23112,23367,23369,23708,26523,26986,27044,27161,51441,54464,56829,149041,192669	DDX6,DHX9,GSPT1,MOV10,HNRNPM,RPL4,RPL18A,RPS3,PABPC4,RPL23,SMG7,HNRNPR,SYNCRIP,RNPS1,CNOT1,TNRC6B,LARP1,PUM2,GSPT2,AGO1,PABPC1,SND1,AGO2,YTHDF2,XRN1,ZC3HAV1,RC3H1,AGO3
1_Member	GO Biological Processes	GO:0034249	negative regulation of cellular amide metabolic process	-17.0511	-13.8459	19/236	3609,4343,4691,5610,6188,10236,10399,10492,10658,23019,23112,23367,26523,27161,51441,54464,80315,149041,192669	ILF3,MOV10,NCL,EIF2AK2,RPS3,HNRNPR,RACK1,SYNCRIP,CELF1,CNOT1,TNRC6B,LARP1,AGO1,AGO2,YTHDF2,XRN1,CPEB4,RC3H1,AGO3
1_Member	GO Biological Processes	GO:0019439	aromatic compound catabolic process	-16.5576	-13.3846	28/730	1656,1660,2935,4343,4670,6124,6142,6188,8761,9349,9887,10236,10492,10921,23019,23112,23367,23369,23708,26523,26986,27044,27161,51441,54464,56829,149041,192669	DDX6,DHX9,GSPT1,MOV10,HNRNPM,RPL4,RPL18A,RPS3,PABPC4,RPL23,SMG7,HNRNPR,SYNCRIP,RNPS1,CNOT1,TNRC6B,LARP1,PUM2,GSPT2,AGO1,PABPC1,SND1,AGO2,YTHDF2,XRN1,ZC3HAV1,RC3H1,AGO3
1_Member	GO Biological Processes	GO:0061013	regulation of mRNA catabolic process	-14.352	-11.2089	16/200	1660,4343,4670,8761,10236,10492,23019,23112,23367,23369,26986,27161,51441,54464,56829,149041	DHX9,MOV10,HNRNPM,PABPC4,HNRNPR,SYNCRIP,CNOT1,TNRC6B,LARP1,PUM2,PABPC1,AGO2,YTHDF2,XRN1,ZC3HAV1,RC3H1
1_Member	GO Biological Processes	GO:0000956	nuclear-transcribed mRNA catabolic process	-14.0178	-10.9028	16/210	1656,2935,6124,6142,6188,9349,9887,10921,23019,23112,23708,26523,26986,27161,54464,149041	DDX6,GSPT1,RPL4,RPL18A,RPS3,RPL23,SMG7,RNPS1,CNOT1,TNRC6B,GSPT2,AGO1,PABPC1,AGO2,XRN1,RC3H1
1_Member	GO Biological Processes	GO:0043488	regulation of mRNA stability	-9.98824	-7.03086	12/178	1660,4343,4670,8761,10236,10492,23367,23369,26986,51441,54464,149041	DHX9,MOV10,HNRNPM,PABPC4,HNRNPR,SYNCRIP,LARP1,PUM2,PABPC1,YTHDF2,XRN1,RC3H1
1_Member	GO Biological Processes	GO:0043487	regulation of RNA stability	-9.73945	-6.81828	12/187	1660,4343,4670,8761,10236,10492,23367,23369,26986,51441,54464,149041	DHX9,MOV10,HNRNPM,PABPC4,HNRNPR,SYNCRIP,LARP1,PUM2,PABPC1,YTHDF2,XRN1,RC3H1
2_Summary	GO Biological Processes	GO:1903313	positive regulation of mRNA metabolic process	-12.5492	-9.46054	11/81	4343,4691,10236,23019,23112,26986,27161,27316,51441,56829,149041,3320,5286,10399,23367,1656,8761,54464	MOV10,NCL,HNRNPR,CNOT1,TNRC6B,PABPC1,AGO2,RBMX,YTHDF2,ZC3HAV1,RC3H1,HSP90AA1,PIK3C2A,RACK1,LARP1,DDX6,PABPC4,XRN1
2_Member	GO Biological Processes	GO:1903313	positive regulation of mRNA metabolic process	-12.5492	-9.46054	11/81	4343,4691,10236,23019,23112,26986,27161,27316,51441,56829,149041	MOV10,NCL,HNRNPR,CNOT1,TNRC6B,PABPC1,AGO2,RBMX,YTHDF2,ZC3HAV1,RC3H1
2_Member	GO Biological Processes	GO:0061014	positive regulation of mRNA catabolic process	-11.5946	-8.57648	9/49	4343,10236,23019,23112,26986,27161,51441,56829,149041	MOV10,HNRNPR,CNOT1,TNRC6B,PABPC1,AGO2,YTHDF2,ZC3HAV1,RC3H1
2_Member	GO Biological Processes	GO:0031331	positive regulation of cellular catabolic process	-7.31245	-4.64655	13/372	3320,4343,5286,10236,10399,23019,23112,23367,26986,27161,51441,56829,149041	HSP90AA1,MOV10,PIK3C2A,HNRNPR,RACK1,CNOT1,TNRC6B,LARP1,PABPC1,AGO2,YTHDF2,ZC3HAV1,RC3H1
2_Member	GO Biological Processes	GO:0060213	positive regulation of nuclear-transcribed mRNA poly(A) tail shortening	-6.5421	-3.98643	4/12	23019,23112,26986,27161	CNOT1,TNRC6B,PABPC1,AGO2
2_Member	GO Biological Processes	GO:0009896	positive regulation of catabolic process	-6.51893	-3.97068	13/436	3320,4343,5286,10236,10399,23019,23112,23367,26986,27161,51441,56829,149041	HSP90AA1,MOV10,PIK3C2A,HNRNPR,RACK1,CNOT1,TNRC6B,LARP1,PABPC1,AGO2,YTHDF2,ZC3HAV1,RC3H1
2_Member	GO Biological Processes	GO:0060211	regulation of nuclear-transcribed mRNA poly(A) tail shortening	-6.23964	-3.75305	4/14	23019,23112,26986,27161	CNOT1,TNRC6B,PABPC1,AGO2
2_Member	GO Biological Processes	GO:1900153	positive regulation of nuclear-transcribed mRNA catabolic process, deadenylation-dependent decay	-5.76109	-3.3815	4/18	23019,23112,26986,27161	CNOT1,TNRC6B,PABPC1,AGO2
2_Member	GO Biological Processes	GO:0000288	nuclear-transcribed mRNA catabolic process, deadenylation-dependent decay	-5.60757	-3.26618	6/77	1656,23019,23112,26986,27161,149041	DDX6,CNOT1,TNRC6B,PABPC1,AGO2,RC3H1
2_Member	GO Biological Processes	GO:1900151	regulation of nuclear-transcribed mRNA catabolic process, deadenylation-dependent decay	-5.56488	-3.23255	4/20	23019,23112,26986,27161	CNOT1,TNRC6B,PABPC1,AGO2
2_Member	GO Biological Processes	GO:0000289	nuclear-transcribed mRNA poly(A) tail shortening	-4.50692	-2.36391	4/36	23019,23112,26986,27161	CNOT1,TNRC6B,PABPC1,AGO2
2_Member	KEGG Pathway	hsa03018	RNA degradation	-4.36737	-2.24926	5/77	1656,8761,23019,26986,54464	DDX6,PABPC4,CNOT1,PABPC1,XRN1
2_Member	GO Biological Processes	GO:0033962	cytoplasmic mRNA processing body assembly	-3.81681	-1.77417	3/21	1656,23019,149041	DDX6,CNOT1,RC3H1
3_Summary	Reactome Gene Sets	R-HSA-8953854	Metabolism of RNA	-12.4879	-9.42411	23/675	1656,1660,1973,1975,2935,3190,4670,4691,5094,6124,6142,6188,6426,9188,9349,9887,10236,10921,23019,23708,26986,27316,54464,9584,10492,10658,113146	DDX6,DHX9,EIF4A1,EIF4B,GSPT1,HNRNPK,HNRNPM,NCL,PCBP2,RPL4,RPL18A,RPS3,SRSF1,DDX21,RPL23,SMG7,HNRNPR,RNPS1,CNOT1,GSPT2,PABPC1,RBMX,XRN1,RBM39,SYNCRIP,CELF1,AHNAK2
3_Member	Reactome Gene Sets	R-HSA-8953854	Metabolism of RNA	-12.4879	-9.42411	23/675	1656,1660,1973,1975,2935,3190,4670,4691,5094,6124,6142,6188,6426,9188,9349,9887,10236,10921,23019,23708,26986,27316,54464	DDX6,DHX9,EIF4A1,EIF4B,GSPT1,HNRNPK,HNRNPM,NCL,PCBP2,RPL4,RPL18A,RPS3,SRSF1,DDX21,RPL23,SMG7,HNRNPR,RNPS1,CNOT1,GSPT2,PABPC1,RBMX,XRN1
3_Member	GO Biological Processes	GO:0008380	RNA splicing	-7.37115	-4.6955	14/437	1660,3190,4670,4691,5094,6426,9584,10236,10492,10658,10921,26986,27316,113146	DHX9,HNRNPK,HNRNPM,NCL,PCBP2,SRSF1,RBM39,HNRNPR,SYNCRIP,CELF1,RNPS1,PABPC1,RBMX,AHNAK2
3_Member	CORUM	CORUM:1181	C complex spliceosome	-6.84592	-4.23438	7/79	3190,4670,6426,10236,10492,26986,27316	HNRNPK,HNRNPM,SRSF1,HNRNPR,SYNCRIP,PABPC1,RBMX
3_Member	GO Biological Processes	GO:0000377	RNA splicing, via transesterification reactions with bulged adenosine as nucleophile	-6.73572	-4.14089	12/347	1660,3190,4670,4691,5094,6426,10236,10492,10658,10921,26986,27316	DHX9,HNRNPK,HNRNPM,NCL,PCBP2,SRSF1,HNRNPR,SYNCRIP,CELF1,RNPS1,PABPC1,RBMX
3_Member	GO Biological Processes	GO:0000398	mRNA splicing, via spliceosome	-6.73572	-4.14089	12/347	1660,3190,4670,4691,5094,6426,10236,10492,10658,10921,26986,27316	DHX9,HNRNPK,HNRNPM,NCL,PCBP2,SRSF1,HNRNPR,SYNCRIP,CELF1,RNPS1,PABPC1,RBMX
3_Member	GO Biological Processes	GO:0000375	RNA splicing, via transesterification reactions	-6.6956	-4.11686	12/350	1660,3190,4670,4691,5094,6426,10236,10492,10658,10921,26986,27316	DHX9,HNRNPK,HNRNPM,NCL,PCBP2,SRSF1,HNRNPR,SYNCRIP,CELF1,RNPS1,PABPC1,RBMX
3_Member	GO Biological Processes	GO:0006397	mRNA processing	-5.77586	-3.38617	13/508	1660,3190,4670,4691,5094,6426,9584,10236,10492,10658,10921,26986,27316	DHX9,HNRNPK,HNRNPM,NCL,PCBP2,SRSF1,RBM39,HNRNPR,SYNCRIP,CELF1,RNPS1,PABPC1,RBMX
3_Member	GO Biological Processes	GO:0000380	alternative mRNA splicing, via spliceosome	-5.54204	-3.21416	6/79	1660,4670,6426,10658,10921,27316	DHX9,HNRNPM,SRSF1,CELF1,RNPS1,RBMX
3_Member	Reactome Gene Sets	R-HSA-72163	mRNA Splicing - Major Pathway	-5.39444	-3.08817	8/183	1660,3190,4670,5094,6426,10236,10921,27316	DHX9,HNRNPK,HNRNPM,PCBP2,SRSF1,HNRNPR,RNPS1,RBMX
3_Member	Reactome Gene Sets	R-HSA-72172	mRNA Splicing	-5.25736	-2.98747	8/191	1660,3190,4670,5094,6426,10236,10921,27316	DHX9,HNRNPK,HNRNPM,PCBP2,SRSF1,HNRNPR,RNPS1,RBMX
3_Member	GO Biological Processes	GO:0043484	regulation of RNA splicing	-5.14281	-2.91007	7/141	3190,4691,6426,10658,10921,27316,113146	HNRNPK,NCL,SRSF1,CELF1,RNPS1,RBMX,AHNAK2
3_Member	GO Biological Processes	GO:0050684	regulation of mRNA processing	-5.10264	-2.88628	7/143	1660,3190,4691,6426,10658,10921,27316	DHX9,HNRNPK,NCL,SRSF1,CELF1,RNPS1,RBMX
3_Member	GO Biological Processes	GO:0048024	regulation of mRNA splicing, via spliceosome	-4.84913	-2.6506	6/104	3190,4691,6426,10658,10921,27316	HNRNPK,NCL,SRSF1,CELF1,RNPS1,RBMX
3_Member	Reactome Gene Sets	R-HSA-72203	Processing of Capped Intron-Containing Pre-mRNA	-4.48789	-2.35063	8/244	1660,3190,4670,5094,6426,10236,10921,27316	DHX9,HNRNPK,HNRNPM,PCBP2,SRSF1,HNRNPR,RNPS1,RBMX
3_Member	GO Biological Processes	GO:0048025	negative regulation of mRNA splicing, via spliceosome	-3.81681	-1.77417	3/21	3190,10921,27316	HNRNPK,RNPS1,RBMX
3_Member	GO Biological Processes	GO:0033119	negative regulation of RNA splicing	-3.58528	-1.58424	3/25	3190,10921,27316	HNRNPK,RNPS1,RBMX
3_Member	GO Biological Processes	GO:0000381	regulation of alternative mRNA splicing, via spliceosome	-3.41986	-1.44332	4/68	6426,10658,10921,27316	SRSF1,CELF1,RNPS1,RBMX
3_Member	GO Biological Processes	GO:0050686	negative regulation of mRNA processing	-3.34641	-1.38524	3/30	3190,10921,27316	HNRNPK,RNPS1,RBMX
3_Member	GO Biological Processes	GO:0006376	mRNA splice site selection	-3.30379	-1.35018	3/31	6426,10658,27316	SRSF1,CELF1,RBMX
3_Member	GO Biological Processes	GO:0000245	spliceosomal complex assembly	-2.53132	-0.733606	3/57	6426,10658,27316	SRSF1,CELF1,RBMX
3_Member	KEGG Pathway	hsa03040	Spliceosome	-2.33191	-0.580517	4/134	3190,4670,6426,27316	HNRNPK,HNRNPM,SRSF1,RBMX
4_Summary	GO Biological Processes	GO:0006413	translational initiation	-12.0474	-9.00703	14/192	1973,1975,1982,5610,6124,6142,6188,8672,9349,23367,26986,27161,51441,83939,7706	EIF4A1,EIF4B,EIF4G2,EIF2AK2,RPL4,RPL18A,RPS3,EIF4G3,RPL23,LARP1,PABPC1,AGO2,YTHDF2,EIF2A,TRIM25
4_Member	GO Biological Processes	GO:0006413	translational initiation	-12.0474	-9.00703	14/192	1973,1975,1982,5610,6124,6142,6188,8672,9349,23367,26986,27161,51441,83939	EIF4A1,EIF4B,EIF4G2,EIF2AK2,RPL4,RPL18A,RPS3,EIF4G3,RPL23,LARP1,PABPC1,AGO2,YTHDF2,EIF2A
4_Member	GO Biological Processes	GO:0006446	regulation of translational initiation	-6.84592	-4.23438	7/79	1975,1982,5610,8672,23367,27161,51441	EIF4B,EIF4G2,EIF2AK2,EIF4G3,LARP1,AGO2,YTHDF2
4_Member	Reactome Gene Sets	R-HSA-1169408	ISG15 antiviral mechanism	-4.4795	-2.34791	5/73	1973,1982,5610,7706,8672	EIF4A1,EIF4G2,EIF2AK2,TRIM25,EIF4G3
4_Member	Reactome Gene Sets	R-HSA-1169410	Antiviral mechanism by IFN-stimulated genes	-4.26142	-2.1598	5/81	1973,1982,5610,7706,8672	EIF4A1,EIF4G2,EIF2AK2,TRIM25,EIF4G3
4_Member	Reactome Gene Sets	R-HSA-913531	Interferon Signaling	-2.47072	-0.689437	5/200	1973,1982,5610,7706,8672	EIF4A1,EIF4G2,EIF2AK2,TRIM25,EIF4G3
5_Summary	Reactome Gene Sets	R-HSA-422475	Axon guidance	-10.4109	-7.41405	19/552	1808,1809,2935,3320,4627,4628,5062,6124,6142,6188,7094,7846,9349,10376,10382,10383,10921,23708,26986,4691,203068,4343,23112,26523,50488,192669,4646,5500,3895,10726,3930,3070,10399,85440,301,23019,26057,64793,64848,4131,8943,27044,51441,498,3267,5286,8871	DPYSL2,DPYSL3,GSPT1,HSP90AA1,MYH9,MYH10,PAK2,RPL4,RPL18A,RPS3,TLN1,TUBA1A,RPL23,TUBA1B,TUBB4A,TUBB4B,RNPS1,GSPT2,PABPC1,NCL,TUBB,MOV10,TNRC6B,AGO1,MINK1,AGO3,MYO6,PPP1CB,KTN1,NUDC,LBR,HELLS,RACK1,DOCK7,ANXA1,CNOT1,ANKRD17,CEP85,YTHDC2,MAP1B,AP3D1,SND1,YTHDF2,ATP5F1A,AGFG1,PIK3C2A,SYNJ2
5_Member	Reactome Gene Sets	R-HSA-422475	Axon guidance	-10.4109	-7.41405	19/552	1808,1809,2935,3320,4627,4628,5062,6124,6142,6188,7094,7846,9349,10376,10382,10383,10921,23708,26986	DPYSL2,DPYSL3,GSPT1,HSP90AA1,MYH9,MYH10,PAK2,RPL4,RPL18A,RPS3,TLN1,TUBA1A,RPL23,TUBA1B,TUBB4A,TUBB4B,RNPS1,GSPT2,PABPC1
5_Member	Reactome Gene Sets	R-HSA-9675108	Nervous system development	-10.0839	-7.10719	19/577	1808,1809,2935,3320,4627,4628,5062,6124,6142,6188,7094,7846,9349,10376,10382,10383,10921,23708,26986	DPYSL2,DPYSL3,GSPT1,HSP90AA1,MYH9,MYH10,PAK2,RPL4,RPL18A,RPS3,TLN1,TUBA1A,RPL23,TUBA1B,TUBB4A,TUBB4B,RNPS1,GSPT2,PABPC1
5_Member	KEGG Pathway	hsa05130	Pathogenic Escherichia coli infection	-6.48129	-3.94751	6/55	4691,7846,10376,10382,10383,203068	NCL,TUBA1A,TUBA1B,TUBB4A,TUBB4B,TUBB
5_Member	Reactome Gene Sets	R-HSA-2262752	Cellular responses to stress	-5.84328	-3.43266	14/585	3320,4343,6124,6142,6188,7846,9349,10376,10382,10383,23112,26523,50488,192669	HSP90AA1,MOV10,RPL4,RPL18A,RPS3,TUBA1A,RPL23,TUBA1B,TUBB4A,TUBB4B,TNRC6B,AGO1,MINK1,AGO3
5_Member	Reactome Gene Sets	R-HSA-190840	Microtubule-dependent trafficking of connexons from Golgi to the plasma membrane	-5.76109	-3.3815	4/18	7846,10376,10382,10383	TUBA1A,TUBA1B,TUBB4A,TUBB4B
5_Member	Reactome Gene Sets	R-HSA-8953897	Cellular responses to external stimuli	-5.72335	-3.34872	14/599	3320,4343,6124,6142,6188,7846,9349,10376,10382,10383,23112,26523,50488,192669	HSP90AA1,MOV10,RPL4,RPL18A,RPS3,TUBA1A,RPL23,TUBA1B,TUBB4A,TUBB4B,TNRC6B,AGO1,MINK1,AGO3
5_Member	Reactome Gene Sets	R-HSA-190872	Transport of connexons to the plasma membrane	-5.66011	-3.29525	4/19	7846,10376,10382,10383	TUBA1A,TUBA1B,TUBB4A,TUBB4B
5_Member	Reactome Gene Sets	R-HSA-9646399	Aggrephagy	-5.62071	-3.27009	5/43	3320,7846,10376,10382,10383	HSP90AA1,TUBA1A,TUBA1B,TUBB4A,TUBB4B
5_Member	Reactome Gene Sets	R-HSA-190828	Gap junction trafficking	-5.42529	-3.11479	5/47	4646,7846,10376,10382,10383	MYO6,TUBA1A,TUBA1B,TUBB4A,TUBB4B
5_Member	Reactome Gene Sets	R-HSA-437239	Recycling pathway of L1	-5.42529	-3.11479	5/47	1808,7846,10376,10382,10383	DPYSL2,TUBA1A,TUBA1B,TUBB4A,TUBB4B
5_Member	Reactome Gene Sets	R-HSA-389977	Post-chaperonin tubulin folding pathway	-5.38933	-3.08726	4/22	7846,10376,10382,10383	TUBA1A,TUBA1B,TUBB4A,TUBB4B
5_Member	Reactome Gene Sets	R-HSA-157858	Gap junction trafficking and regulation	-5.33425	-3.04453	5/49	4646,7846,10376,10382,10383	MYO6,TUBA1A,TUBA1B,TUBB4A,TUBB4B
5_Member	Reactome Gene Sets	R-HSA-2565942	Regulation of PLK1 Activity at G2/M Transition	-5.268	-2.99422	6/88	3320,5500,7846,10382,10383,203068	HSP90AA1,PPP1CB,TUBA1A,TUBB4A,TUBB4B,TUBB
5_Member	Reactome Gene Sets	R-HSA-195258	RHO GTPase Effectors	-5.21947	-2.96855	10/327	3895,4627,4628,5062,5500,7846,10376,10382,10383,10726	KTN1,MYH9,MYH10,PAK2,PPP1CB,TUBA1A,TUBA1B,TUBB4A,TUBB4B,NUDC
5_Member	Reactome Gene Sets	R-HSA-389960	Formation of tubulin folding intermediates by CCT/TriC	-5.1565	-2.92018	4/25	7846,10376,10382,10383	TUBA1A,TUBA1B,TUBB4A,TUBB4B
5_Member	Reactome Gene Sets	R-HSA-380320	Recruitment of NuMA to mitotic centrosomes	-5.10182	-2.88628	6/94	3320,7846,10376,10382,10383,203068	HSP90AA1,TUBA1A,TUBA1B,TUBB4A,TUBB4B,TUBB
5_Member	Reactome Gene Sets	R-HSA-3371497	HSP90 chaperone cycle for steroid hormone receptors (SHR)	-5.08356	-2.87166	5/55	3320,7846,10376,10382,10383	HSP90AA1,TUBA1A,TUBA1B,TUBB4A,TUBB4B
5_Member	Reactome Gene Sets	R-HSA-9619483	Activation of AMPK downstream of NMDARs	-4.88963	-2.6878	4/29	7846,10376,10382,10383	TUBA1A,TUBA1B,TUBB4A,TUBB4B
5_Member	Reactome Gene Sets	R-HSA-9668328	Sealing of the nuclear envelope (NE) by ESCRT-III	-4.77085	-2.58846	4/31	7846,10376,10382,10383	TUBA1A,TUBA1B,TUBB4A,TUBB4B
5_Member	Reactome Gene Sets	R-HSA-389958	Cooperation of Prefoldin and TriC/CCT in actin and tubulin folding	-4.71453	-2.53844	4/32	7846,10376,10382,10383	TUBA1A,TUBA1B,TUBB4A,TUBB4B
5_Member	Reactome Gene Sets	R-HSA-5626467	RHO GTPases activate IQGAPs	-4.71453	-2.53844	4/32	7846,10376,10382,10383	TUBA1A,TUBA1B,TUBB4A,TUBB4B
5_Member	Reactome Gene Sets	R-HSA-380259	Loss of Nlp from mitotic centrosomes	-4.56809	-2.41035	5/70	3320,7846,10382,10383,203068	HSP90AA1,TUBA1A,TUBB4A,TUBB4B,TUBB
5_Member	Reactome Gene Sets	R-HSA-380284	Loss of proteins required for interphase microtubule organization from the centrosome	-4.56809	-2.41035	5/70	3320,7846,10382,10383,203068	HSP90AA1,TUBA1A,TUBB4A,TUBB4B,TUBB
5_Member	Reactome Gene Sets	R-HSA-1445148	Translocation of SLC2A4 (GLUT4) to the plasma membrane	-4.50858	-2.36391	5/72	4627,7846,10376,10382,10383	MYH9,TUBA1A,TUBA1B,TUBB4A,TUBB4B
5_Member	Reactome Gene Sets	R-HSA-190861	Gap junction assembly	-4.50692	-2.36391	4/36	7846,10376,10382,10383	TUBA1A,TUBA1B,TUBB4A,TUBB4B
5_Member	Reactome Gene Sets	R-HSA-8854518	AURKA Activation by TPX2	-4.4795	-2.34791	5/73	3320,7846,10382,10383,203068	HSP90AA1,TUBA1A,TUBB4A,TUBB4B,TUBB
5_Member	Reactome Gene Sets	R-HSA-2995410	Nuclear Envelope (NE) Reassembly	-4.42262	-2.29384	5/75	3930,7846,10376,10382,10383	LBR,TUBA1A,TUBA1B,TUBB4A,TUBB4B
5_Member	Reactome Gene Sets	R-HSA-8852276	The role of GTSE1 in G2/M progression after G2 checkpoint	-4.36737	-2.24926	5/77	3320,7846,10376,10382,10383	HSP90AA1,TUBA1A,TUBA1B,TUBB4A,TUBB4B
5_Member	Reactome Gene Sets	R-HSA-8955332	Carboxyterminal post-translational modifications of tubulin	-4.36697	-2.24926	4/39	7846,10376,10382,10383	TUBA1A,TUBA1B,TUBB4A,TUBB4B
5_Member	Reactome Gene Sets	R-HSA-9609736	Assembly and cell surface presentation of NMDA receptors	-4.27998	-2.17039	4/41	7846,10376,10382,10383	TUBA1A,TUBA1B,TUBB4A,TUBB4B
5_Member	Reactome Gene Sets	R-HSA-9663891	Selective autophagy	-4.26142	-2.1598	5/81	3320,7846,10376,10382,10383	HSP90AA1,TUBA1A,TUBA1B,TUBB4A,TUBB4B
5_Member	Reactome Gene Sets	R-HSA-380270	Recruitment of mitotic centrosome proteins and complexes	-4.23583	-2.14203	5/82	3320,7846,10382,10383,203068	HSP90AA1,TUBA1A,TUBB4A,TUBB4B,TUBB
5_Member	Reactome Gene Sets	R-HSA-380287	Centrosome maturation	-4.23583	-2.14203	5/82	3320,7846,10382,10383,203068	HSP90AA1,TUBA1A,TUBB4A,TUBB4B,TUBB
5_Member	Reactome Gene Sets	R-HSA-69275	G2/M Transition	-4.22124	-2.13002	7/196	3320,5500,7846,10376,10382,10383,203068	HSP90AA1,PPP1CB,TUBA1A,TUBA1B,TUBB4A,TUBB4B,TUBB
5_Member	Reactome Gene Sets	R-HSA-453274	Mitotic G2-G2/M phases	-4.19346	-2.10527	7/198	3320,5500,7846,10376,10382,10383,203068	HSP90AA1,PPP1CB,TUBA1A,TUBA1B,TUBB4A,TUBB4B,TUBB
5_Member	Reactome Gene Sets	R-HSA-68877	Mitotic Prometaphase	-4.11204	-2.03348	7/204	3320,7846,10376,10382,10383,10726,203068	HSP90AA1,TUBA1A,TUBA1B,TUBB4A,TUBB4B,NUDC,TUBB
5_Member	KEGG Pathway	hsa04540	Gap junction	-4.08912	-2.01553	5/88	7846,10376,10382,10383,203068	TUBA1A,TUBA1B,TUBB4A,TUBB4B,TUBB
5_Member	Reactome Gene Sets	R-HSA-194315	Signaling by Rho GTPases	-4.00036	-1.93167	10/455	3895,4627,4628,5062,5500,7846,10376,10382,10383,10726	KTN1,MYH9,MYH10,PAK2,PPP1CB,TUBA1A,TUBA1B,TUBB4A,TUBB4B,NUDC
5_Member	GO Biological Processes	GO:0097711	ciliary basal body-plasma membrane docking	-3.93126	-1.87222	5/95	3320,7846,10382,10383,203068	HSP90AA1,TUBA1A,TUBB4A,TUBB4B,TUBB
5_Member	Reactome Gene Sets	R-HSA-6811436	COPI-independent Golgi-to-ER retrograde traffic	-3.90447	-1.84781	4/51	7846,10376,10382,10383	TUBA1A,TUBA1B,TUBB4A,TUBB4B
5_Member	Reactome Gene Sets	R-HSA-5620912	Anchoring of the basal body to the plasma membrane	-3.86749	-1.82022	5/98	3320,7846,10382,10383,203068	HSP90AA1,TUBA1A,TUBB4A,TUBB4B,TUBB
5_Member	Reactome Gene Sets	R-HSA-5620924	Intraflagellar transport	-3.80723	-1.76688	4/54	7846,10376,10382,10383	TUBA1A,TUBA1B,TUBB4A,TUBB4B
5_Member	Reactome Gene Sets	R-HSA-983189	Kinesins	-3.6575	-1.64589	4/59	7846,10376,10382,10383	TUBA1A,TUBA1B,TUBB4A,TUBB4B
5_Member	GO Biological Processes	GO:0051301	cell division	-3.60393	-1.6008	11/609	3070,4627,4628,5500,6188,7846,10376,10399,10726,85440,203068	HELLS,MYH9,MYH10,PPP1CB,RPS3,TUBA1A,TUBA1B,RACK1,NUDC,DOCK7,TUBB
5_Member	GO Biological Processes	GO:0007346	regulation of mitotic cell cycle	-3.57884	-1.57988	12/718	301,3320,5062,7846,10382,10383,23019,26057,50488,64793,64848,203068	ANXA1,HSP90AA1,PAK2,TUBA1A,TUBB4A,TUBB4B,CNOT1,ANKRD17,MINK1,CEP85,YTHDC2,TUBB
5_Member	Reactome Gene Sets	R-HSA-9648025	EML4 and NUDC in mitotic spindle formation	-3.50808	-1.51531	5/117	7846,10376,10382,10383,10726	TUBA1A,TUBA1B,TUBB4A,TUBB4B,NUDC
5_Member	Reactome Gene Sets	R-HSA-373760	L1CAM interactions	-3.47409	-1.48943	5/119	1808,7846,10376,10382,10383	DPYSL2,TUBA1A,TUBA1B,TUBB4A,TUBB4B
5_Member	Reactome Gene Sets	R-HSA-389957	Prefoldin mediated transfer of substrate to CCT/TriC	-3.43643	-1.45776	3/28	7846,10382,10383	TUBA1A,TUBB4A,TUBB4B
5_Member	Reactome Gene Sets	R-HSA-2500257	Resolution of Sister Chromatid Cohesion	-3.35996	-1.39496	5/126	7846,10376,10382,10383,10726	TUBA1A,TUBA1B,TUBB4A,TUBB4B,NUDC
5_Member	GO Biological Processes	GO:0030705	cytoskeleton-dependent intracellular transport	-3.27198	-1.32209	6/201	4131,4646,7846,8943,10376,203068	MAP1B,MYO6,TUBA1A,AP3D1,TUBA1B,TUBB
5_Member	Reactome Gene Sets	R-HSA-5617833	Cilium Assembly	-3.27198	-1.32209	6/201	3320,7846,10376,10382,10383,203068	HSP90AA1,TUBA1A,TUBA1B,TUBB4A,TUBB4B,TUBB
5_Member	GO Biological Processes	GO:0007017	microtubule-based process	-3.23743	-1.2949	12/784	3895,4131,4627,6188,7846,8943,10376,10382,10383,64793,85440,203068	KTN1,MAP1B,MYH9,RPS3,TUBA1A,AP3D1,TUBA1B,TUBB4A,TUBB4B,CEP85,DOCK7,TUBB
5_Member	Reactome Gene Sets	R-HSA-1632852	Macroautophagy	-3.20875	-1.27166	5/136	3320,7846,10376,10382,10383	HSP90AA1,TUBA1A,TUBA1B,TUBB4A,TUBB4B
5_Member	GO Biological Processes	GO:0010564	regulation of cell cycle process	-3.18435	-1.24906	12/795	301,3320,7846,9349,10382,10383,23019,26057,27044,51441,64793,203068	ANXA1,HSP90AA1,TUBA1A,RPL23,TUBB4A,TUBB4B,CNOT1,ANKRD17,SND1,YTHDF2,CEP85,TUBB
5_Member	Reactome Gene Sets	R-HSA-5663220	RHO GTPases Activate Formins	-3.15175	-1.22699	5/140	7846,10376,10382,10383,10726	TUBA1A,TUBA1B,TUBB4A,TUBB4B,NUDC
5_Member	Reactome Gene Sets	R-HSA-438064	Post NMDA receptor activation events	-3.15164	-1.22699	4/80	7846,10376,10382,10383	TUBA1A,TUBA1B,TUBB4A,TUBB4B
5_Member	GO Biological Processes	GO:0000226	microtubule cytoskeleton organization	-3.13517	-1.214	10/585	4131,4627,6188,7846,10376,10382,10383,64793,85440,203068	MAP1B,MYH9,RPS3,TUBA1A,TUBA1B,TUBB4A,TUBB4B,CEP85,DOCK7,TUBB
5_Member	Reactome Gene Sets	R-HSA-1852241	Organelle biogenesis and maintenance	-3.13016	-1.21072	7/296	498,3320,7846,10376,10382,10383,203068	ATP5F1A,HSP90AA1,TUBA1A,TUBA1B,TUBB4A,TUBB4B,TUBB
5_Member	GO Biological Processes	GO:0044772	mitotic cell cycle phase transition	-3.07912	-1.16994	10/595	301,2935,3320,5500,7846,10382,10383,23019,26057,203068	ANXA1,GSPT1,HSP90AA1,PPP1CB,TUBA1A,TUBB4A,TUBB4B,CNOT1,ANKRD17,TUBB
5_Member	Reactome Gene Sets	R-HSA-9612973	Autophagy	-3.00412	-1.10662	5/151	3320,7846,10376,10382,10383	HSP90AA1,TUBA1A,TUBA1B,TUBB4A,TUBB4B
5_Member	KEGG Pathway	hsa04145	Phagosome	-2.96599	-1.07664	5/154	7846,10376,10382,10383,203068	TUBA1A,TUBA1B,TUBB4A,TUBB4B,TUBB
5_Member	GO Biological Processes	GO:0051640	organelle localization	-2.94217	-1.05763	11/732	3320,4131,4627,4628,4646,7846,8943,10382,10383,85440,203068	HSP90AA1,MAP1B,MYH9,MYH10,MYO6,TUBA1A,AP3D1,TUBB4A,TUBB4B,DOCK7,TUBB
5_Member	Reactome Gene Sets	R-HSA-68882	Mitotic Anaphase	-2.91963	-1.03691	6/235	3930,7846,10376,10382,10383,10726	LBR,TUBA1A,TUBA1B,TUBB4A,TUBB4B,NUDC
5_Member	Reactome Gene Sets	R-HSA-68886	M Phase	-2.91578	-1.03601	8/417	3320,3930,7846,10376,10382,10383,10726,203068	HSP90AA1,LBR,TUBA1A,TUBA1B,TUBB4A,TUBB4B,NUDC,TUBB
5_Member	Reactome Gene Sets	R-HSA-2555396	Mitotic Metaphase and Anaphase	-2.91019	-1.03356	6/236	3930,7846,10376,10382,10383,10726	LBR,TUBA1A,TUBA1B,TUBB4A,TUBB4B,NUDC
5_Member	Reactome Gene Sets	R-HSA-442755	Activation of NMDA receptors and postsynaptic events	-2.90706	-1.03356	4/93	7846,10376,10382,10383	TUBA1A,TUBA1B,TUBB4A,TUBB4B
5_Member	Reactome Gene Sets	R-HSA-390466	Chaperonin-mediated protein folding	-2.87283	-1.00397	4/95	7846,10376,10382,10383	TUBA1A,TUBA1B,TUBB4A,TUBB4B
5_Member	GO Biological Processes	GO:0044770	cell cycle phase transition	-2.8417	-0.981982	10/640	301,2935,3320,5500,7846,10382,10383,23019,26057,203068	ANXA1,GSPT1,HSP90AA1,PPP1CB,TUBA1A,TUBB4A,TUBB4B,CNOT1,ANKRD17,TUBB
5_Member	Reactome Gene Sets	R-HSA-6811434	COPI-dependent Golgi-to-ER retrograde traffic	-2.80671	-0.952983	4/99	7846,10376,10382,10383	TUBA1A,TUBA1B,TUBB4A,TUBB4B
5_Member	Reactome Gene Sets	R-HSA-983231	Factors involved in megakaryocyte development and platelet production	-2.7987	-0.94794	5/168	7846,10376,10382,10383,85440	TUBA1A,TUBA1B,TUBB4A,TUBB4B,DOCK7
5_Member	Reactome Gene Sets	R-HSA-391251	Protein folding	-2.77476	-0.931372	4/101	7846,10376,10382,10383	TUBA1A,TUBA1B,TUBB4A,TUBB4B
5_Member	Reactome Gene Sets	R-HSA-6807878	COPI-mediated anterograde transport	-2.77476	-0.931372	4/101	7846,10376,10382,10383	TUBA1A,TUBA1B,TUBB4A,TUBB4B
5_Member	GO Biological Processes	GO:0000086	G2/M transition of mitotic cell cycle	-2.7655	-0.9264	6/252	3320,5500,7846,10382,10383,203068	HSP90AA1,PPP1CB,TUBA1A,TUBB4A,TUBB4B,TUBB
5_Member	GO Biological Processes	GO:0140056	organelle localization by membrane tethering	-2.75386	-0.919049	5/172	3320,7846,10382,10383,203068	HSP90AA1,TUBA1A,TUBB4A,TUBB4B,TUBB
5_Member	GO Biological Processes	GO:1901990	regulation of mitotic cell cycle phase transition	-2.7141	-0.884951	8/449	301,3320,7846,10382,10383,23019,26057,203068	ANXA1,HSP90AA1,TUBA1A,TUBB4A,TUBB4B,CNOT1,ANKRD17,TUBB
5_Member	Reactome Gene Sets	R-HSA-69278	Cell Cycle, Mitotic	-2.68666	-0.864487	9/560	3320,3930,5500,7846,10376,10382,10383,10726,203068	HSP90AA1,LBR,PPP1CB,TUBA1A,TUBA1B,TUBB4A,TUBB4B,NUDC,TUBB
5_Member	Reactome Gene Sets	R-HSA-5653656	Vesicle-mediated transport	-2.68159	-0.860793	10/673	3267,3320,4627,4646,5286,7846,8871,10376,10382,10383	AGFG1,HSP90AA1,MYH9,MYO6,PIK3C2A,TUBA1A,SYNJ2,TUBA1B,TUBB4A,TUBB4B
5_Member	GO Biological Processes	GO:0022406	membrane docking	-2.65726	-0.840582	5/181	3320,7846,10382,10383,203068	HSP90AA1,TUBA1A,TUBB4A,TUBB4B,TUBB
5_Member	GO Biological Processes	GO:0044839	cell cycle G2/M phase transition	-2.60748	-0.797573	6/271	3320,5500,7846,10382,10383,203068	HSP90AA1,PPP1CB,TUBA1A,TUBB4A,TUBB4B,TUBB
5_Member	Reactome Gene Sets	R-HSA-5610787	Hedgehog 'off' state	-2.59688	-0.790987	4/113	7846,10376,10382,10383	TUBA1A,TUBA1B,TUBB4A,TUBB4B
5_Member	Reactome Gene Sets	R-HSA-2467813	Separation of Sister Chromatids	-2.56615	-0.76424	5/190	7846,10376,10382,10383,10726	TUBA1A,TUBA1B,TUBB4A,TUBB4B,NUDC
5_Member	GO Biological Processes	GO:1901987	regulation of cell cycle phase transition	-2.49766	-0.706179	8/487	301,3320,7846,10382,10383,23019,26057,203068	ANXA1,HSP90AA1,TUBA1A,TUBB4A,TUBB4B,CNOT1,ANKRD17,TUBB
5_Member	GO Biological Processes	GO:0010389	regulation of G2/M transition of mitotic cell cycle	-2.48001	-0.694928	5/199	3320,7846,10382,10383,203068	HSP90AA1,TUBA1A,TUBB4A,TUBB4B,TUBB
5_Member	Reactome Gene Sets	R-HSA-2132295	MHC class II antigen presentation	-2.46425	-0.685477	4/123	7846,10376,10382,10383	TUBA1A,TUBA1B,TUBB4A,TUBB4B
5_Member	Reactome Gene Sets	R-HSA-112314	Neurotransmitter receptors and postsynaptic signal transmission	-2.42512	-0.657462	5/205	4646,7846,10376,10382,10383	MYO6,TUBA1A,TUBA1B,TUBB4A,TUBB4B
5_Member	Reactome Gene Sets	R-HSA-8856688	Golgi-to-ER retrograde transport	-2.34342	-0.588977	4/133	7846,10376,10382,10383	TUBA1A,TUBA1B,TUBB4A,TUBB4B
5_Member	Reactome Gene Sets	R-HSA-199991	Membrane Trafficking	-2.33142	-0.580517	9/634	3267,4627,4646,5286,7846,8871,10376,10382,10383	AGFG1,MYH9,MYO6,PIK3C2A,TUBA1A,SYNJ2,TUBA1B,TUBB4A,TUBB4B
5_Member	GO Biological Processes	GO:1902749	regulation of cell cycle G2/M phase transition	-2.32932	-0.579589	5/216	3320,7846,10382,10383,203068	HSP90AA1,TUBA1A,TUBB4A,TUBB4B,TUBB
5_Member	Reactome Gene Sets	R-HSA-5358351	Signaling by Hedgehog	-2.1704	-0.440266	4/149	7846,10376,10382,10383	TUBA1A,TUBA1B,TUBB4A,TUBB4B
5_Member	Reactome Gene Sets	R-HSA-1640170	Cell Cycle	-2.1667	-0.438657	9/673	3320,3930,5500,7846,10376,10382,10383,10726,203068	HSP90AA1,LBR,PPP1CB,TUBA1A,TUBA1B,TUBB4A,TUBB4B,NUDC,TUBB
5_Member	Reactome Gene Sets	R-HSA-199977	ER to Golgi Anterograde Transport	-2.12074	-0.403109	4/154	7846,10376,10382,10383	TUBA1A,TUBA1B,TUBB4A,TUBB4B
5_Member	GO Biological Processes	GO:0120031	plasma membrane bounded cell projection assembly	-2.01031	-0.309248	8/590	1809,3320,4628,7846,10382,10383,50488,203068	DPYSL3,HSP90AA1,MYH10,TUBA1A,TUBB4A,TUBB4B,MINK1,TUBB
6_Summary	Reactome Gene Sets	R-HSA-8948700	Competing endogenous RNAs (ceRNAs) regulate PTEN translation	-9.79511	-6.85622	5/8	4343,23112,26523,27161,192669,1660,8575,10658,3930,9931,23019,23369,26986,27044,3070,5062,9188,54464,3320,50488,7094,4627,8761	MOV10,TNRC6B,AGO1,AGO2,AGO3,DHX9,PRKRA,CELF1,LBR,HELZ,CNOT1,PUM2,PABPC1,SND1,HELLS,PAK2,DDX21,XRN1,HSP90AA1,MINK1,TLN1,MYH9,PABPC4
6_Member	Reactome Gene Sets	R-HSA-8948700	Competing endogenous RNAs (ceRNAs) regulate PTEN translation	-9.79511	-6.85622	5/8	4343,23112,26523,27161,192669	MOV10,TNRC6B,AGO1,AGO2,AGO3
6_Member	Reactome Gene Sets	R-HSA-8943723	Regulation of PTEN mRNA translation	-9.44467	-6.55693	5/9	4343,23112,26523,27161,192669	MOV10,TNRC6B,AGO1,AGO2,AGO3
6_Member	GO Biological Processes	GO:0016246	RNA interference	-9.29308	-6.43637	6/20	1660,8575,10658,26523,27161,192669	DHX9,PRKRA,CELF1,AGO1,AGO2,AGO3
6_Member	GO Biological Processes	GO:0035279	mRNA cleavage involved in gene silencing by miRNA	-8.52594	-5.72535	4/5	4343,26523,27161,192669	MOV10,AGO1,AGO2,AGO3
6_Member	GO Biological Processes	GO:0098795	mRNA cleavage involved in gene silencing	-8.52594	-5.72535	4/5	4343,26523,27161,192669	MOV10,AGO1,AGO2,AGO3
6_Member	Reactome Gene Sets	R-HSA-9022692	Regulation of MECP2 expression and activity	-7.86016	-5.12084	6/33	3930,4343,23112,26523,27161,192669	LBR,MOV10,TNRC6B,AGO1,AGO2,AGO3
6_Member	Reactome Gene Sets	R-HSA-8934593	Regulation of RUNX1 Expression and Activity	-7.76742	-5.03937	5/17	4343,23112,26523,27161,192669	MOV10,TNRC6B,AGO1,AGO2,AGO3
6_Member	Reactome Gene Sets	R-HSA-426496	Post-transcriptional silencing by small RNAs	-7.68422	-4.9779	4/7	23112,26523,27161,192669	TNRC6B,AGO1,AGO2,AGO3
6_Member	GO Biological Processes	GO:0010501	RNA secondary structure unwinding	-7.38487	-4.69924	4/8	1660,26523,27161,192669	DHX9,AGO1,AGO2,AGO3
6_Member	GO Biological Processes	GO:0070922	small RNA loading onto RISC	-7.13129	-4.48428	4/9	1660,26523,27161,192669	DHX9,AGO1,AGO2,AGO3
6_Member	Reactome Gene Sets	R-HSA-426486	Small interfering RNA (siRNA) biogenesis	-7.13129	-4.48428	4/9	8575,26523,27161,192669	PRKRA,AGO1,AGO2,AGO3
6_Member	GO Biological Processes	GO:0031047	gene silencing by RNA	-6.45161	-3.92489	13/442	1660,4343,8575,9931,10658,23019,23112,23369,26523,26986,27044,27161,192669	DHX9,MOV10,PRKRA,HELZ,CELF1,CNOT1,TNRC6B,PUM2,AGO1,PABPC1,SND1,AGO2,AGO3
6_Member	GO Biological Processes	GO:0090625	mRNA cleavage involved in gene silencing by siRNA	-6.31156	-3.80043	3/4	26523,27161,192669	AGO1,AGO2,AGO3
6_Member	Reactome Gene Sets	R-HSA-8986944	Transcriptional Regulation by MECP2	-6.16724	-3.69939	6/62	3930,4343,23112,26523,27161,192669	LBR,MOV10,TNRC6B,AGO1,AGO2,AGO3
6_Member	GO Biological Processes	GO:0031054	pre-miRNA processing	-6.10663	-3.65085	4/15	8575,26523,27161,192669	PRKRA,AGO1,AGO2,AGO3
6_Member	GO Biological Processes	GO:0016458	gene silencing	-6.08481	-3.63494	14/558	1660,3070,4343,8575,9931,10658,23019,23112,23369,26523,26986,27044,27161,192669	DHX9,HELLS,MOV10,PRKRA,HELZ,CELF1,CNOT1,TNRC6B,PUM2,AGO1,PABPC1,SND1,AGO2,AGO3
6_Member	Reactome Gene Sets	R-HSA-9029569	NR1H3 & NR1H2 regulate gene expression linked to cholesterol transport and efflux	-5.95435	-3.525	5/37	4343,23112,26523,27161,192669	MOV10,TNRC6B,AGO1,AGO2,AGO3
6_Member	GO Biological Processes	GO:0007223	Wnt signaling pathway, calcium modulating pathway	-5.89482	-3.47334	5/38	4343,23112,26523,27161,192669	MOV10,TNRC6B,AGO1,AGO2,AGO3
6_Member	GO Biological Processes	GO:0035196	production of miRNAs involved in gene silencing by miRNA	-5.52064	-3.19717	5/45	8575,23369,26523,27161,192669	PRKRA,PUM2,AGO1,AGO2,AGO3
6_Member	Reactome Gene Sets	R-HSA-9024446	NR1H2 and NR1H3-mediated signaling	-5.42529	-3.11479	5/47	4343,23112,26523,27161,192669	MOV10,TNRC6B,AGO1,AGO2,AGO3
6_Member	GO Biological Processes	GO:0035280	miRNA loading onto RISC involved in gene silencing by miRNA	-5.37433	-3.07641	3/7	26523,27161,192669	AGO1,AGO2,AGO3
6_Member	GO Biological Processes	GO:0031050	dsRNA processing	-5.29023	-3.01251	5/50	8575,23369,26523,27161,192669	PRKRA,PUM2,AGO1,AGO2,AGO3
6_Member	GO Biological Processes	GO:0070918	production of small RNA involved in gene silencing by RNA	-5.29023	-3.01251	5/50	8575,23369,26523,27161,192669	PRKRA,PUM2,AGO1,AGO2,AGO3
6_Member	Reactome Gene Sets	R-HSA-5687128	MAPK6/MAPK4 signaling	-5.23946	-2.97589	6/89	4343,5062,23112,26523,27161,192669	MOV10,PAK2,TNRC6B,AGO1,AGO2,AGO3
6_Member	Reactome Gene Sets	R-HSA-203927	MicroRNA (miRNA) biogenesis	-5.23054	-2.97589	4/24	8575,26523,27161,192669	PRKRA,AGO1,AGO2,AGO3
6_Member	GO Biological Processes	GO:0006379	mRNA cleavage	-5.1565	-2.92018	4/25	4343,26523,27161,192669	MOV10,AGO1,AGO2,AGO3
6_Member	GO Biological Processes	GO:0035194	posttranscriptional gene silencing by RNA	-5.11143	-2.88628	11/414	1660,4343,8575,9931,10658,23019,23112,23369,26523,27161,192669	DHX9,MOV10,PRKRA,HELZ,CELF1,CNOT1,TNRC6B,PUM2,AGO1,AGO2,AGO3
6_Member	GO Biological Processes	GO:0016441	posttranscriptional gene silencing	-5.10158	-2.88628	11/415	1660,4343,8575,9931,10658,23019,23112,23369,26523,27161,192669	DHX9,MOV10,PRKRA,HELZ,CELF1,CNOT1,TNRC6B,PUM2,AGO1,AGO2,AGO3
6_Member	GO Biological Processes	GO:0040029	regulation of gene expression, epigenetic	-4.89477	-2.68961	13/613	1660,3070,4343,8575,9188,9931,10658,23019,23112,23369,26523,27161,192669	DHX9,HELLS,MOV10,PRKRA,DDX21,HELZ,CELF1,CNOT1,TNRC6B,PUM2,AGO1,AGO2,AGO3
6_Member	GO Biological Processes	GO:0090501	RNA phosphodiester bond hydrolysis	-4.83788	-2.64263	7/157	4343,23019,26523,27044,27161,54464,192669	MOV10,CNOT1,AGO1,SND1,AGO2,XRN1,AGO3
6_Member	Reactome Gene Sets	R-HSA-4086398	Ca2+ pathway	-4.82615	-2.63415	5/62	4343,23112,26523,27161,192669	MOV10,TNRC6B,AGO1,AGO2,AGO3
6_Member	Reactome Gene Sets	R-HSA-2559585	Oncogene Induced Senescence	-4.55639	-2.40164	4/35	4343,23112,26523,192669	MOV10,TNRC6B,AGO1,AGO3
6_Member	Reactome Gene Sets	R-HSA-8853884	Transcriptional Regulation by VENTX	-4.32289	-2.21061	4/40	4343,23112,26523,192669	MOV10,TNRC6B,AGO1,AGO3
6_Member	Reactome Gene Sets	R-HSA-211000	Gene Silencing by RNA	-4.19138	-2.10527	6/136	3320,8575,23112,26523,27161,192669	HSP90AA1,PRKRA,TNRC6B,AGO1,AGO2,AGO3
6_Member	Reactome Gene Sets	R-HSA-5628897	TP53 Regulates Metabolic Genes	-4.1128	-2.03348	5/87	4343,23112,26523,27161,192669	MOV10,TNRC6B,AGO1,AGO2,AGO3
6_Member	Reactome Gene Sets	R-HSA-1912408	Pre-NOTCH Transcription and Translation	-3.97502	-1.90877	5/93	4343,23112,26523,27161,192669	MOV10,TNRC6B,AGO1,AGO2,AGO3
6_Member	Reactome Gene Sets	R-HSA-9018519	Estrogen-dependent gene expression	-3.95615	-1.89472	6/150	3320,4343,23112,26523,27161,192669	HSP90AA1,MOV10,TNRC6B,AGO1,AGO2,AGO3
6_Member	GO Biological Processes	GO:0035195	gene silencing by miRNA	-3.69225	-1.672	9/404	1660,4343,8575,23019,23112,23369,26523,27161,192669	DHX9,MOV10,PRKRA,CNOT1,TNRC6B,PUM2,AGO1,AGO2,AGO3
6_Member	Reactome Gene Sets	R-HSA-1912422	Pre-NOTCH Expression and Processing	-3.65087	-1.6414	5/109	4343,23112,26523,27161,192669	MOV10,TNRC6B,AGO1,AGO2,AGO3
6_Member	Reactome Gene Sets	R-HSA-2559580	Oxidative Stress Induced Senescence	-3.34424	-1.38497	5/127	4343,23112,26523,50488,192669	MOV10,TNRC6B,AGO1,MINK1,AGO3
6_Member	Reactome Gene Sets	R-HSA-5683057	MAPK family signaling cascades	-3.15611	-1.22699	7/293	4343,5062,7094,23112,26523,27161,192669	MOV10,PAK2,TLN1,TNRC6B,AGO1,AGO2,AGO3
6_Member	Reactome Gene Sets	R-HSA-6807070	PTEN Regulation	-3.15175	-1.22699	5/140	4343,23112,26523,27161,192669	MOV10,TNRC6B,AGO1,AGO2,AGO3
6_Member	GO Biological Processes	GO:0090502	RNA phosphodiester bond hydrolysis, endonucleolytic	-3.15164	-1.22699	4/80	26523,27044,27161,192669	AGO1,SND1,AGO2,AGO3
6_Member	GO Biological Processes	GO:0045652	regulation of megakaryocyte differentiation	-3.11126	-1.19699	4/82	4343,23112,26523,192669	MOV10,TNRC6B,AGO1,AGO3
6_Member	Reactome Gene Sets	R-HSA-3858494	Beta-catenin independent WNT signaling	-3.06965	-1.16217	5/146	4343,23112,26523,27161,192669	MOV10,TNRC6B,AGO1,AGO2,AGO3
6_Member	Reactome Gene Sets	R-HSA-8939211	ESR-mediated signaling	-3.03668	-1.13255	6/223	3320,4343,23112,26523,27161,192669	HSP90AA1,MOV10,TNRC6B,AGO1,AGO2,AGO3
6_Member	GO Biological Processes	GO:0090305	nucleic acid phosphodiester bond hydrolysis	-3.02128	-1.11881	7/309	4343,23019,26523,27044,27161,54464,192669	MOV10,CNOT1,AGO1,SND1,AGO2,XRN1,AGO3
6_Member	GO Biological Processes	GO:0035567	non-canonical Wnt signaling pathway	-3.00412	-1.10662	5/151	4343,23112,26523,27161,192669	MOV10,TNRC6B,AGO1,AGO2,AGO3
6_Member	GO Biological Processes	GO:0035278	miRNA mediated inhibition of translation	-2.85601	-0.991749	4/96	23112,26523,27161,192669	TNRC6B,AGO1,AGO2,AGO3
6_Member	GO Biological Processes	GO:0040033	negative regulation of translation, ncRNA-mediated	-2.85601	-0.991749	4/96	23112,26523,27161,192669	TNRC6B,AGO1,AGO2,AGO3
6_Member	GO Biological Processes	GO:0045974	regulation of translation, ncRNA-mediated	-2.85601	-0.991749	4/96	23112,26523,27161,192669	TNRC6B,AGO1,AGO2,AGO3
6_Member	Reactome Gene Sets	R-HSA-8936459	RUNX1 regulates genes involved in megakaryocyte differentiation and platelet function	-2.83939	-0.981178	4/97	4343,23112,26523,192669	MOV10,TNRC6B,AGO1,AGO3
6_Member	GO Biological Processes	GO:0030219	megakaryocyte differentiation	-2.80671	-0.952983	4/99	4343,23112,26523,192669	MOV10,TNRC6B,AGO1,AGO3
6_Member	Reactome Gene Sets	R-HSA-2559583	Cellular Senescence	-2.48935	-0.699745	5/198	4343,23112,26523,50488,192669	MOV10,TNRC6B,AGO1,MINK1,AGO3
6_Member	Reactome Gene Sets	R-HSA-9006931	Signaling by Nuclear Receptors	-2.39787	-0.636267	6/299	3320,4343,23112,26523,27161,192669	HSP90AA1,MOV10,TNRC6B,AGO1,AGO2,AGO3
6_Member	GO Biological Processes	GO:0030099	myeloid cell differentiation	-2.26048	-0.520008	7/423	3930,4343,4627,8761,23112,26523,192669	LBR,MOV10,MYH9,PABPC4,TNRC6B,AGO1,AGO3
6_Member	Reactome Gene Sets	R-HSA-157118	Signaling by NOTCH	-2.16942	-0.440266	5/236	4343,23112,26523,27161,192669	MOV10,TNRC6B,AGO1,AGO2,AGO3
6_Member	Reactome Gene Sets	R-HSA-8878171	Transcriptional regulation by RUNX1	-2.14687	-0.422157	5/239	4343,23112,26523,27161,192669	MOV10,TNRC6B,AGO1,AGO2,AGO3
7_Summary	GO Biological Processes	GO:0022618	ribonucleoprotein complex assembly	-9.68864	-6.78451	13/236	1656,1660,3320,6426,10658,23019,23369,26523,27161,27316,83939,149041,192669,9188,5094,26057,301,54542	DDX6,DHX9,HSP90AA1,SRSF1,CELF1,CNOT1,PUM2,AGO1,AGO2,RBMX,EIF2A,RC3H1,AGO3,DDX21,PCBP2,ANKRD17,ANXA1,RC3H2
7_Member	GO Biological Processes	GO:0022618	ribonucleoprotein complex assembly	-9.68864	-6.78451	13/236	1656,1660,3320,6426,10658,23019,23369,26523,27161,27316,83939,149041,192669	DDX6,DHX9,HSP90AA1,SRSF1,CELF1,CNOT1,PUM2,AGO1,AGO2,RBMX,EIF2A,RC3H1,AGO3
7_Member	GO Biological Processes	GO:0071826	ribonucleoprotein complex subunit organization	-9.38036	-6.50841	13/250	1656,1660,3320,6426,10658,23019,23369,26523,27161,27316,83939,149041,192669	DDX6,DHX9,HSP90AA1,SRSF1,CELF1,CNOT1,PUM2,AGO1,AGO2,RBMX,EIF2A,RC3H1,AGO3
7_Member	GO Biological Processes	GO:0022613	ribonucleoprotein complex biogenesis	-7.07329	-4.43542	14/462	1656,1660,3320,6426,9188,10658,23019,23369,26523,27161,27316,83939,149041,192669	DDX6,DHX9,HSP90AA1,SRSF1,DDX21,CELF1,CNOT1,PUM2,AGO1,AGO2,RBMX,EIF2A,RC3H1,AGO3
7_Member	GO Biological Processes	GO:2000637	positive regulation of gene silencing by miRNA	-3.69562	-1.67318	3/23	1660,23369,27161	DHX9,PUM2,AGO2
7_Member	GO Biological Processes	GO:0060148	positive regulation of posttranscriptional gene silencing	-3.63921	-1.63398	3/24	1660,23369,27161	DHX9,PUM2,AGO2
7_Member	GO Biological Processes	GO:0050688	regulation of defense response to virus	-3.25765	-1.31092	4/75	1660,5094,23369,26057	DHX9,PCBP2,PUM2,ANKRD17
7_Member	GO Biological Processes	GO:0002697	regulation of immune effector process	-2.6144	-0.80044	8/466	301,1660,5094,9188,23369,26057,54542,149041	ANXA1,DHX9,PCBP2,DDX21,PUM2,ANKRD17,RC3H2,RC3H1
7_Member	GO Biological Processes	GO:0060964	regulation of gene silencing by miRNA	-2.58302	-0.778466	4/114	1660,23369,26523,27161	DHX9,PUM2,AGO1,AGO2
7_Member	GO Biological Processes	GO:0060147	regulation of posttranscriptional gene silencing	-2.52897	-0.733606	4/118	1660,23369,26523,27161	DHX9,PUM2,AGO1,AGO2
7_Member	GO Biological Processes	GO:0060966	regulation of gene silencing by RNA	-2.52897	-0.733606	4/118	1660,23369,26523,27161	DHX9,PUM2,AGO1,AGO2
7_Member	GO Biological Processes	GO:0002831	regulation of response to biotic stimulus	-2.2433	-0.50512	4/142	1660,5094,23369,26057	DHX9,PCBP2,PUM2,ANKRD17
7_Member	GO Biological Processes	GO:0060968	regulation of gene silencing	-2.08236	-0.372853	4/158	1660,23369,26523,27161	DHX9,PUM2,AGO1,AGO2
8_Summary	Reactome Gene Sets	R-HSA-72766	Translation	-8.57771	-5.74047	13/291	1973,1975,2935,6124,6142,6188,6729,6731,6734,9349,23708,26986,58477,9887,10921,5062,3320,10399,5610,8943,4691,9188,1660,5094	EIF4A1,EIF4B,GSPT1,RPL4,RPL18A,RPS3,SRP54,SRP72,SRPRA,RPL23,GSPT2,PABPC1,SRPRB,SMG7,RNPS1,PAK2,HSP90AA1,RACK1,EIF2AK2,AP3D1,NCL,DDX21,DHX9,PCBP2
8_Member	Reactome Gene Sets	R-HSA-72766	Translation	-8.57771	-5.74047	13/291	1973,1975,2935,6124,6142,6188,6729,6731,6734,9349,23708,26986,58477	EIF4A1,EIF4B,GSPT1,RPL4,RPL18A,RPS3,SRP54,SRP72,SRPRA,RPL23,GSPT2,PABPC1,SRPRB
8_Member	Reactome Gene Sets	R-HSA-927802	Nonsense-Mediated Decay (NMD)	-8.18004	-5.405	9/115	2935,6124,6142,6188,9349,9887,10921,23708,26986	GSPT1,RPL4,RPL18A,RPS3,RPL23,SMG7,RNPS1,GSPT2,PABPC1
8_Member	Reactome Gene Sets	R-HSA-975957	Nonsense Mediated Decay (NMD) enhanced by the Exon Junction Complex (EJC)	-8.18004	-5.405	9/115	2935,6124,6142,6188,9349,9887,10921,23708,26986	GSPT1,RPL4,RPL18A,RPS3,RPL23,SMG7,RNPS1,GSPT2,PABPC1
8_Member	GO Biological Processes	GO:0000184	nuclear-transcribed mRNA catabolic process, nonsense-mediated decay	-8.01681	-5.26591	9/120	2935,6124,6142,6188,9349,9887,10921,23708,26986	GSPT1,RPL4,RPL18A,RPS3,RPL23,SMG7,RNPS1,GSPT2,PABPC1
8_Member	Reactome Gene Sets	R-HSA-1799339	SRP-dependent cotranslational protein targeting to membrane	-7.0158	-4.38689	8/112	6124,6142,6188,6729,6731,6734,9349,58477	RPL4,RPL18A,RPS3,SRP54,SRP72,SRPRA,RPL23,SRPRB
8_Member	GO Biological Processes	GO:0006614	SRP-dependent cotranslational protein targeting to membrane	-6.29346	-3.80043	7/95	6124,6142,6188,6729,6731,6734,9349	RPL4,RPL18A,RPS3,SRP54,SRP72,SRPRA,RPL23
8_Member	Reactome Gene Sets	R-HSA-975956	Nonsense Mediated Decay (NMD) independent of the Exon Junction Complex (EJC)	-6.29346	-3.80043	7/95	2935,6124,6142,6188,9349,23708,26986	GSPT1,RPL4,RPL18A,RPS3,RPL23,GSPT2,PABPC1
8_Member	GO Biological Processes	GO:0006613	cotranslational protein targeting to membrane	-6.17118	-3.69939	7/99	6124,6142,6188,6729,6731,6734,9349	RPL4,RPL18A,RPS3,SRP54,SRP72,SRPRA,RPL23
8_Member	GO Biological Processes	GO:0045047	protein targeting to ER	-5.88774	-3.47173	7/109	6124,6142,6188,6729,6731,6734,9349	RPL4,RPL18A,RPS3,SRP54,SRP72,SRPRA,RPL23
8_Member	Reactome Gene Sets	R-HSA-156827	L13a-mediated translational silencing of Ceruloplasmin expression	-5.83448	-3.42919	7/111	1973,1975,6124,6142,6188,9349,26986	EIF4A1,EIF4B,RPL4,RPL18A,RPS3,RPL23,PABPC1
8_Member	Reactome Gene Sets	R-HSA-376176	Signaling by ROBO receptors	-5.80037	-3.40035	9/218	2935,5062,6124,6142,6188,9349,10921,23708,26986	GSPT1,PAK2,RPL4,RPL18A,RPS3,RPL23,RNPS1,GSPT2,PABPC1
8_Member	GO Biological Processes	GO:0072599	establishment of protein localization to endoplasmic reticulum	-5.78226	-3.38744	7/113	6124,6142,6188,6729,6731,6734,9349	RPL4,RPL18A,RPS3,SRP54,SRP72,SRPRA,RPL23
8_Member	Reactome Gene Sets	R-HSA-72613	Eukaryotic Translation Initiation	-5.6315	-3.27619	7/119	1973,1975,6124,6142,6188,9349,26986	EIF4A1,EIF4B,RPL4,RPL18A,RPS3,RPL23,PABPC1
8_Member	Reactome Gene Sets	R-HSA-72737	Cap-dependent Translation Initiation	-5.6315	-3.27619	7/119	1973,1975,6124,6142,6188,9349,26986	EIF4A1,EIF4B,RPL4,RPL18A,RPS3,RPL23,PABPC1
8_Member	Reactome Gene Sets	R-HSA-9010553	Regulation of expression of SLITs and ROBOs	-5.61322	-3.26725	8/171	2935,6124,6142,6188,9349,10921,23708,26986	GSPT1,RPL4,RPL18A,RPS3,RPL23,RNPS1,GSPT2,PABPC1
8_Member	GO Biological Processes	GO:0070972	protein localization to endoplasmic reticulum	-5.18362	-2.94006	7/139	6124,6142,6188,6729,6731,6734,9349	RPL4,RPL18A,RPS3,SRP54,SRP72,SRPRA,RPL23
8_Member	Reactome Gene Sets	R-HSA-72764	Eukaryotic Translation Termination	-5.12869	-2.89949	6/93	2935,6124,6142,6188,9349,23708	GSPT1,RPL4,RPL18A,RPS3,RPL23,GSPT2
8_Member	Reactome Gene Sets	R-HSA-72706	GTP hydrolysis and joining of the 60S ribosomal subunit	-4.66553	-2.49255	6/112	1973,1975,6124,6142,6188,9349	EIF4A1,EIF4B,RPL4,RPL18A,RPS3,RPL23
8_Member	GO Biological Processes	GO:0090150	establishment of protein localization to membrane	-4.39898	-2.273	9/326	3320,6124,6142,6188,6729,6731,6734,9349,10399	HSP90AA1,RPL4,RPL18A,RPS3,SRP54,SRP72,SRPRA,RPL23,RACK1
8_Member	GO Biological Processes	GO:0006612	protein targeting to membrane	-4.24933	-2.15034	7/194	6124,6142,6188,6729,6731,6734,9349	RPL4,RPL18A,RPS3,SRP54,SRP72,SRPRA,RPL23
8_Member	Reactome Gene Sets	R-HSA-168255	Influenza Infection	-3.71594	-1.68909	6/166	3320,5610,6124,6142,6188,9349	HSP90AA1,EIF2AK2,RPL4,RPL18A,RPS3,RPL23
8_Member	GO Biological Processes	GO:0006605	protein targeting	-3.52274	-1.52792	9/426	3320,6124,6142,6188,6729,6731,6734,8943,9349	HSP90AA1,RPL4,RPL18A,RPS3,SRP54,SRP72,SRPRA,AP3D1,RPL23
8_Member	Reactome Gene Sets	R-HSA-6791226	Major pathway of rRNA processing in the nucleolus and cytosol	-3.45039	-1.46774	6/186	4691,6124,6142,6188,9188,9349	NCL,RPL4,RPL18A,RPS3,DDX21,RPL23
8_Member	GO Biological Processes	GO:0019080	viral gene expression	-3.35324	-1.39016	6/194	1660,5094,6124,6142,6188,9349	DHX9,PCBP2,RPL4,RPL18A,RPS3,RPL23
8_Member	Reactome Gene Sets	R-HSA-8868773	rRNA processing in the nucleus and cytosol	-3.32968	-1.37419	6/196	4691,6124,6142,6188,9188,9349	NCL,RPL4,RPL18A,RPS3,DDX21,RPL23
8_Member	Reactome Gene Sets	R-HSA-72312	rRNA processing	-3.21593	-1.27704	6/206	4691,6124,6142,6188,9188,9349	NCL,RPL4,RPL18A,RPS3,DDX21,RPL23
8_Member	CORUM	CORUM:306	Ribosome, cytoplasmic	-3.15164	-1.22699	4/80	6124,6142,6188,9349	RPL4,RPL18A,RPS3,RPL23
8_Member	Reactome Gene Sets	R-HSA-168273	Influenza Viral RNA Transcription and Replication	-3.08307	-1.1722	5/145	3320,6124,6142,6188,9349	HSP90AA1,RPL4,RPL18A,RPS3,RPL23
8_Member	Reactome Gene Sets	R-HSA-156902	Peptide chain elongation	-2.97806	-1.08547	4/89	6124,6142,6188,9349	RPL4,RPL18A,RPS3,RPL23
8_Member	GO Biological Processes	GO:0072657	protein localization to membrane	-2.91826	-1.03691	10/625	3320,6124,6142,6188,6729,6731,6734,8943,9349,10399	HSP90AA1,RPL4,RPL18A,RPS3,SRP54,SRP72,SRPRA,AP3D1,RPL23,RACK1
8_Member	Reactome Gene Sets	R-HSA-156842	Eukaryotic Translation Elongation	-2.90706	-1.03356	4/93	6124,6142,6188,9349	RPL4,RPL18A,RPS3,RPL23
8_Member	Reactome Gene Sets	R-HSA-2408557	Selenocysteine synthesis	-2.90706	-1.03356	4/93	6124,6142,6188,9349	RPL4,RPL18A,RPS3,RPL23
8_Member	Reactome Gene Sets	R-HSA-192823	Viral mRNA Translation	-2.79064	-0.941357	4/100	6124,6142,6188,9349	RPL4,RPL18A,RPS3,RPL23
8_Member	Reactome Gene Sets	R-HSA-72689	Formation of a pool of free 40S subunits	-2.77476	-0.931372	4/101	6124,6142,6188,9349	RPL4,RPL18A,RPS3,RPL23
8_Member	Reactome Gene Sets	R-HSA-9633012	Response of EIF2AK4 (GCN2) to amino acid deficiency	-2.77476	-0.931372	4/101	6124,6142,6188,9349	RPL4,RPL18A,RPS3,RPL23
8_Member	CORUM	CORUM:308	60S ribosomal subunit, cytoplasmic	-2.77191	-0.931372	3/47	6124,6142,9349	RPL4,RPL18A,RPL23
8_Member	GO Biological Processes	GO:0072594	establishment of protein localization to organelle	-2.75033	-0.916943	9/548	3320,6124,6142,6188,6729,6731,6734,8943,9349	HSP90AA1,RPL4,RPL18A,RPS3,SRP54,SRP72,SRPRA,AP3D1,RPL23
8_Member	GO Biological Processes	GO:0019083	viral transcription	-2.69948	-0.873136	5/177	1660,6124,6142,6188,9349	DHX9,RPL4,RPL18A,RPS3,RPL23
8_Member	Reactome Gene Sets	R-HSA-2408522	Selenoamino acid metabolism	-2.52897	-0.733606	4/118	6124,6142,6188,9349	RPL4,RPL18A,RPS3,RPL23
8_Member	KEGG Pathway	hsa03010	Ribosome	-2.13052	-0.410208	4/153	6124,6142,6188,9349	RPL4,RPL18A,RPS3,RPL23
9_Summary	CORUM	CORUM:3055	Nop56p-associated pre-rRNA complex	-8.56821	-5.74047	9/104	1660,3609,4670,4691,6124,6142,7846,9188,9349,10236	DHX9,ILF3,HNRNPM,NCL,RPL4,RPL18A,TUBA1A,DDX21,RPL23,HNRNPR
9_Member	CORUM	CORUM:3055	Nop56p-associated pre-rRNA complex	-8.56821	-5.74047	9/104	1660,3609,4670,4691,6124,6142,7846,9188,9349	DHX9,ILF3,HNRNPM,NCL,RPL4,RPL18A,TUBA1A,DDX21,RPL23
9_Member	CORUM	CORUM:3082	DGCR8 multiprotein complex	-6.71651	-4.1298	4/11	1660,3609,4691,10236	DHX9,ILF3,NCL,HNRNPR
10_Summary	GO Biological Processes	GO:0010586	miRNA metabolic process	-8.12559	-5.36278	6/30	8575,26523,27044,27161,54542,149041,5610,6188,192669,301,4343,8943,23112,51441,4691,9188,54464,5062,50488,5500,5645,5094,27316,54726,64848,4627	PRKRA,AGO1,SND1,AGO2,RC3H2,RC3H1,EIF2AK2,RPS3,AGO3,ANXA1,MOV10,AP3D1,TNRC6B,YTHDF2,NCL,DDX21,XRN1,PAK2,MINK1,PPP1CB,PRSS2,PCBP2,RBMX,OTUD4,YTHDC2,MYH9
10_Member	GO Biological Processes	GO:0010586	miRNA metabolic process	-8.12559	-5.36278	6/30	8575,26523,27044,27161,54542,149041	PRKRA,AGO1,SND1,AGO2,RC3H2,RC3H1
10_Member	GO Biological Processes	GO:1901224	positive regulation of NIK/NF-kappaB signaling	-5.57457	-3.23774	6/78	5610,6188,26523,54542,149041,192669	EIF2AK2,RPS3,AGO1,RC3H2,RC3H1,AGO3
10_Member	GO Biological Processes	GO:1901222	regulation of NIK/NF-kappaB signaling	-4.49587	-2.35574	6/120	5610,6188,26523,54542,149041,192669	EIF2AK2,RPS3,AGO1,RC3H2,RC3H1,AGO3
10_Member	GO Biological Processes	GO:0045623	negative regulation of T-helper cell differentiation	-4.18453	-2.10095	3/16	301,54542,149041	ANXA1,RC3H2,RC3H1
10_Member	GO Biological Processes	GO:0043371	negative regulation of CD4-positive, alpha-beta T cell differentiation	-3.88217	-1.83258	3/20	301,54542,149041	ANXA1,RC3H2,RC3H1
10_Member	GO Biological Processes	GO:1903706	regulation of hemopoiesis	-3.76043	-1.72912	10/487	301,4343,5610,8943,23112,26523,51441,54542,149041,192669	ANXA1,MOV10,EIF2AK2,AP3D1,TNRC6B,AGO1,YTHDF2,RC3H2,RC3H1,AGO3
10_Member	GO Biological Processes	GO:0046639	negative regulation of alpha-beta T cell differentiation	-3.63921	-1.63398	3/24	301,54542,149041	ANXA1,RC3H2,RC3H1
10_Member	GO Biological Processes	GO:0046637	regulation of alpha-beta T cell differentiation	-3.54732	-1.55044	4/63	301,8943,54542,149041	ANXA1,AP3D1,RC3H2,RC3H1
10_Member	GO Biological Processes	GO:0038061	NIK/NF-kappaB signaling	-3.43798	-1.45776	6/187	5610,6188,26523,54542,149041,192669	EIF2AK2,RPS3,AGO1,RC3H2,RC3H1,AGO3
10_Member	GO Biological Processes	GO:2000515	negative regulation of CD4-positive, alpha-beta T cell activation	-3.39059	-1.42173	3/29	301,54542,149041	ANXA1,RC3H2,RC3H1
10_Member	GO Biological Processes	GO:0034660	ncRNA metabolic process	-3.25711	-1.31092	10/564	4691,8575,9188,26523,27044,27161,54464,54542,149041,192669	NCL,PRKRA,DDX21,AGO1,SND1,AGO2,XRN1,RC3H2,RC3H1,AGO3
10_Member	GO Biological Processes	GO:0045622	regulation of T-helper cell differentiation	-3.14695	-1.22404	3/35	301,54542,149041	ANXA1,RC3H2,RC3H1
10_Member	GO Biological Processes	GO:0046636	negative regulation of alpha-beta T cell activation	-3.04147	-1.13566	3/38	301,54542,149041	ANXA1,RC3H2,RC3H1
10_Member	GO Biological Processes	GO:0046634	regulation of alpha-beta T cell activation	-2.88985	-1.0179	4/94	301,8943,54542,149041	ANXA1,AP3D1,RC3H2,RC3H1
10_Member	GO Biological Processes	GO:0022407	regulation of cell-cell adhesion	-2.88298	-1.01258	8/422	301,5062,6188,8943,50488,51441,54542,149041	ANXA1,PAK2,RPS3,AP3D1,MINK1,YTHDF2,RC3H2,RC3H1
10_Member	GO Biological Processes	GO:0045581	negative regulation of T cell differentiation	-2.82669	-0.96998	3/45	301,54542,149041	ANXA1,RC3H2,RC3H1
10_Member	GO Biological Processes	GO:0043370	regulation of CD4-positive, alpha-beta T cell differentiation	-2.77191	-0.931372	3/47	301,54542,149041	ANXA1,RC3H2,RC3H1
10_Member	GO Biological Processes	GO:0046632	alpha-beta T cell differentiation	-2.75905	-0.922813	4/102	301,8943,54542,149041	ANXA1,AP3D1,RC3H2,RC3H1
10_Member	GO Biological Processes	GO:0045620	negative regulation of lymphocyte differentiation	-2.59835	-0.791127	3/54	301,54542,149041	ANXA1,RC3H2,RC3H1
10_Member	GO Biological Processes	GO:0042093	T-helper cell differentiation	-2.50983	-0.717067	3/58	301,54542,149041	ANXA1,RC3H2,RC3H1
10_Member	GO Biological Processes	GO:0030155	regulation of cell adhesion	-2.48865	-0.699745	10/716	301,5062,5500,5645,6188,8943,50488,51441,54542,149041	ANXA1,PAK2,PPP1CB,PRSS2,RPS3,AP3D1,MINK1,YTHDF2,RC3H2,RC3H1
10_Member	GO Biological Processes	GO:0002698	negative regulation of immune effector process	-2.47695	-0.694405	4/122	301,5094,54542,149041	ANXA1,PCBP2,RC3H2,RC3H1
10_Member	GO Biological Processes	GO:0002294	CD4-positive, alpha-beta T cell differentiation involved in immune response	-2.46804	-0.688012	3/60	301,54542,149041	ANXA1,RC3H2,RC3H1
10_Member	GO Biological Processes	GO:0002287	alpha-beta T cell activation involved in immune response	-2.44771	-0.676383	3/61	301,54542,149041	ANXA1,RC3H2,RC3H1
10_Member	GO Biological Processes	GO:0002293	alpha-beta T cell differentiation involved in immune response	-2.44771	-0.676383	3/61	301,54542,149041	ANXA1,RC3H2,RC3H1
10_Member	GO Biological Processes	GO:2000514	regulation of CD4-positive, alpha-beta T cell activation	-2.44771	-0.676383	3/61	301,54542,149041	ANXA1,RC3H2,RC3H1
10_Member	GO Biological Processes	GO:0070555	response to interleukin-1	-2.39839	-0.636267	5/208	301,27316,54726,64848,149041	ANXA1,RBMX,OTUD4,YTHDC2,RC3H1
10_Member	GO Biological Processes	GO:0002292	T cell differentiation involved in immune response	-2.31493	-0.567529	3/68	301,54542,149041	ANXA1,RC3H2,RC3H1
10_Member	GO Biological Processes	GO:1903037	regulation of leukocyte cell-cell adhesion	-2.2888	-0.542561	6/315	301,5062,6188,8943,54542,149041	ANXA1,PAK2,RPS3,AP3D1,RC3H2,RC3H1
10_Member	GO Biological Processes	GO:0046631	alpha-beta T cell activation	-2.2649	-0.522136	4/140	301,8943,54542,149041	ANXA1,AP3D1,RC3H2,RC3H1
10_Member	GO Biological Processes	GO:0050863	regulation of T cell activation	-2.24969	-0.510363	6/321	301,5062,6188,8943,54542,149041	ANXA1,PAK2,RPS3,AP3D1,RC3H2,RC3H1
10_Member	GO Biological Processes	GO:0045580	regulation of T cell differentiation	-2.23263	-0.49559	4/143	301,8943,54542,149041	ANXA1,AP3D1,RC3H2,RC3H1
10_Member	GO Biological Processes	GO:0043367	CD4-positive, alpha-beta T cell differentiation	-2.19643	-0.463909	3/75	301,54542,149041	ANXA1,RC3H2,RC3H1
10_Member	GO Biological Processes	GO:0050777	negative regulation of immune response	-2.10141	-0.387608	4/156	301,51441,54542,149041	ANXA1,YTHDF2,RC3H2,RC3H1
10_Member	GO Biological Processes	GO:0007159	leukocyte cell-cell adhesion	-2.07881	-0.370361	6/349	301,5062,6188,8943,54542,149041	ANXA1,PAK2,RPS3,AP3D1,RC3H2,RC3H1
10_Member	GO Biological Processes	GO:0001776	leukocyte homeostasis	-2.04694	-0.342726	3/85	301,54542,149041	ANXA1,RC3H2,RC3H1
10_Member	GO Biological Processes	GO:0042110	T cell activation	-2.01139	-0.309283	7/472	301,4627,5062,6188,8943,54542,149041	ANXA1,MYH9,PAK2,RPS3,AP3D1,RC3H2,RC3H1
11_Summary	GO Biological Processes	GO:0043900	regulation of multi-organism process	-7.68958	-4.9779	14/412	1660,3609,5094,5610,6780,7706,23367,23369,26057,26986,27161,51441,56829,64848,3190,10492,10921,27316,1656,10399,23185,113251,1982,8672,9349,9188,27044	DHX9,ILF3,PCBP2,EIF2AK2,STAU1,TRIM25,LARP1,PUM2,ANKRD17,PABPC1,AGO2,YTHDF2,ZC3HAV1,YTHDC2,HNRNPK,SYNCRIP,RNPS1,RBMX,DDX6,RACK1,LARP4B,LARP4,EIF4G2,EIF4G3,RPL23,DDX21,SND1
11_Member	GO Biological Processes	GO:0043900	regulation of multi-organism process	-7.68958	-4.9779	14/412	1660,3609,5094,5610,6780,7706,23367,23369,26057,26986,27161,51441,56829,64848	DHX9,ILF3,PCBP2,EIF2AK2,STAU1,TRIM25,LARP1,PUM2,ANKRD17,PABPC1,AGO2,YTHDF2,ZC3HAV1,YTHDC2
11_Member	GO Biological Processes	GO:1903312	negative regulation of mRNA metabolic process	-6.66106	-4.09014	7/84	1660,3190,10492,10921,23367,26986,27316	DHX9,HNRNPK,SYNCRIP,RNPS1,LARP1,PABPC1,RBMX
11_Member	GO Biological Processes	GO:0019079	viral genome replication	-6.59283	-4.0296	8/127	3609,5094,5610,6780,23367,26986,56829,64848	ILF3,PCBP2,EIF2AK2,STAU1,LARP1,PABPC1,ZC3HAV1,YTHDC2
11_Member	GO Biological Processes	GO:0045069	regulation of viral genome replication	-6.17118	-3.69939	7/99	3609,5610,6780,23367,26986,56829,64848	ILF3,EIF2AK2,STAU1,LARP1,PABPC1,ZC3HAV1,YTHDC2
11_Member	GO Biological Processes	GO:1903900	regulation of viral life cycle	-6.06283	-3.61878	8/149	3609,5610,6780,7706,23367,26986,56829,64848	ILF3,EIF2AK2,STAU1,TRIM25,LARP1,PABPC1,ZC3HAV1,YTHDC2
11_Member	GO Biological Processes	GO:0050792	regulation of viral process	-5.95201	-3.525	9/209	1660,3609,5610,6780,7706,23367,26986,56829,64848	DHX9,ILF3,EIF2AK2,STAU1,TRIM25,LARP1,PABPC1,ZC3HAV1,YTHDC2
11_Member	GO Biological Processes	GO:0043903	regulation of symbiosis, encompassing mutualism through parasitism	-5.68725	-3.31753	9/225	1660,3609,5610,6780,7706,23367,26986,56829,64848	DHX9,ILF3,EIF2AK2,STAU1,TRIM25,LARP1,PABPC1,ZC3HAV1,YTHDC2
11_Member	GO Biological Processes	GO:0043902	positive regulation of multi-organism process	-5.34226	-3.04846	8/186	1660,6780,23367,23369,26057,26986,27161,64848	DHX9,STAU1,LARP1,PUM2,ANKRD17,PABPC1,AGO2,YTHDC2
11_Member	GO Biological Processes	GO:0019058	viral life cycle	-5.18471	-2.94006	10/330	1656,3609,5094,5610,6780,7706,23367,26986,56829,64848	DDX6,ILF3,PCBP2,EIF2AK2,STAU1,TRIM25,LARP1,PABPC1,ZC3HAV1,YTHDC2
11_Member	CORUM	CORUM:6838	IGF2BP1 complex	-4.9973	-2.78879	3/9	1660,6780,10492	DHX9,STAU1,SYNCRIP
11_Member	GO Biological Processes	GO:0034250	positive regulation of cellular amide metabolic process	-4.78459	-2.59582	7/160	1660,10399,23185,23367,26986,51441,113251	DHX9,RACK1,LARP4B,LARP1,PABPC1,YTHDF2,LARP4
11_Member	GO Biological Processes	GO:0045070	positive regulation of viral genome replication	-4.50692	-2.36391	4/36	6780,23367,26986,64848	STAU1,LARP1,PABPC1,YTHDC2
11_Member	GO Biological Processes	GO:0045727	positive regulation of translation	-4.2636	-2.1598	6/132	1660,23185,23367,26986,51441,113251	DHX9,LARP4B,LARP1,PABPC1,YTHDF2,LARP4
11_Member	GO Biological Processes	GO:0048255	mRNA stabilization	-4.00811	-1.93697	4/48	1660,10492,23367,26986	DHX9,SYNCRIP,LARP1,PABPC1
11_Member	GO Biological Processes	GO:0043489	RNA stabilization	-3.77611	-1.74256	4/55	1660,10492,23367,26986	DHX9,SYNCRIP,LARP1,PABPC1
11_Member	GO Biological Processes	GO:1902373	negative regulation of mRNA catabolic process	-3.77611	-1.74256	4/55	1660,10492,23367,26986	DHX9,SYNCRIP,LARP1,PABPC1
11_Member	GO Biological Processes	GO:0048524	positive regulation of viral process	-3.72672	-1.69764	5/105	1660,6780,23367,26986,64848	DHX9,STAU1,LARP1,PABPC1,YTHDC2
11_Member	GO Biological Processes	GO:1903902	positive regulation of viral life cycle	-3.6575	-1.64589	4/59	6780,23367,26986,64848	STAU1,LARP1,PABPC1,YTHDC2
11_Member	GO Biological Processes	GO:1902369	negative regulation of RNA catabolic process	-3.49506	-1.50636	4/65	1660,10492,23367,26986	DHX9,SYNCRIP,LARP1,PABPC1
11_Member	GO Biological Processes	GO:0031330	negative regulation of cellular catabolic process	-3.33779	-1.38041	7/273	1660,1982,8672,9349,10492,23367,26986	DHX9,EIF4G2,EIF4G3,RPL23,SYNCRIP,LARP1,PABPC1
11_Member	GO Biological Processes	GO:0009895	negative regulation of catabolic process	-2.95703	-1.06928	7/317	1660,1982,8672,9349,10492,23367,26986	DHX9,EIF4G2,EIF4G3,RPL23,SYNCRIP,LARP1,PABPC1
11_Member	GO Biological Processes	GO:0001649	osteoblast differentiation	-2.2156	-0.479694	5/230	1660,9188,10492,27044,27316	DHX9,DDX21,SYNCRIP,SND1,RBMX
12_Summary	Reactome Gene Sets	R-HSA-373755	Semaphorin interactions	-7.44029	-4.74443	7/65	1808,1809,3320,4627,4628,5062,7094,301,4131,5055,5339,8761,113146,6406,6407,4646,10611,50488	DPYSL2,DPYSL3,HSP90AA1,MYH9,MYH10,PAK2,TLN1,ANXA1,MAP1B,SERPINB2,PLEC,PABPC4,AHNAK2,SEMG1,SEMG2,MYO6,PDLIM5,MINK1
12_Member	Reactome Gene Sets	R-HSA-373755	Semaphorin interactions	-7.44029	-4.74443	7/65	1808,1809,3320,4627,4628,5062,7094	DPYSL2,DPYSL3,HSP90AA1,MYH9,MYH10,PAK2,TLN1
12_Member	Reactome Gene Sets	R-HSA-445355	Smooth Muscle Contraction	-2.97601	-1.08504	3/40	301,5062,7094	ANXA1,PAK2,TLN1
12_Member	GO Biological Processes	GO:0009611	response to wounding	-2.59877	-0.791127	10/691	301,1809,4131,4627,4628,5055,5339,7094,8761,113146	ANXA1,DPYSL3,MAP1B,MYH9,MYH10,SERPINB2,PLEC,TLN1,PABPC4,AHNAK2
12_Member	GO Biological Processes	GO:0050817	coagulation	-2.11983	-0.403109	6/342	4627,5055,6406,6407,7094,8761	MYH9,SERPINB2,SEMG1,SEMG2,TLN1,PABPC4
12_Member	GO Biological Processes	GO:0030036	actin cytoskeleton organization	-2.09133	-0.379679	9/692	301,1809,4627,4628,4646,5062,7094,10611,50488	ANXA1,DPYSL3,MYH9,MYH10,MYO6,PAK2,TLN1,PDLIM5,MINK1
12_Member	GO Biological Processes	GO:0042060	wound healing	-2.06934	-0.361956	8/576	301,4627,4628,5055,5339,7094,8761,113146	ANXA1,MYH9,MYH10,SERPINB2,PLEC,TLN1,PABPC4,AHNAK2
13_Summary	Reactome Gene Sets	R-HSA-429914	Deadenylation-dependent mRNA decay	-6.48129	-3.94751	6/55	1656,1973,1975,23019,26986,54464,1982,8672,8761,10921,6188	DDX6,EIF4A1,EIF4B,CNOT1,PABPC1,XRN1,EIF4G2,EIF4G3,PABPC4,RNPS1,RPS3
13_Member	Reactome Gene Sets	R-HSA-429914	Deadenylation-dependent mRNA decay	-6.48129	-3.94751	6/55	1656,1973,1975,23019,26986,54464	DDX6,EIF4A1,EIF4B,CNOT1,PABPC1,XRN1
13_Member	Reactome Gene Sets	R-HSA-429947	Deadenylation of mRNA	-5.23054	-2.97589	4/24	1973,1975,23019,26986	EIF4A1,EIF4B,CNOT1,PABPC1
13_Member	KEGG Pathway	hsa03013	RNA transport	-4.59836	-2.43154	7/171	1973,1975,1982,8672,8761,10921,26986	EIF4A1,EIF4B,EIF4G2,EIF4G3,PABPC4,RNPS1,PABPC1
13_Member	Reactome Gene Sets	R-HSA-72649	Translation initiation complex formation	-3.68632	-1.66824	4/58	1973,1975,6188,26986	EIF4A1,EIF4B,RPS3,PABPC1
13_Member	Reactome Gene Sets	R-HSA-72662	Activation of the mRNA upon binding of the cap-binding complex and eIFs, and subsequent binding to 4	-3.6575	-1.64589	4/59	1973,1975,6188,26986	EIF4A1,EIF4B,RPS3,PABPC1
13_Member	Reactome Gene Sets	R-HSA-72702	Ribosomal scanning and start codon recognition	-2.50983	-0.717067	3/58	1973,1975,6188	EIF4A1,EIF4B,RPS3
14_Summary	KEGG Pathway	hsa03015	mRNA surveillance pathway	-6.42149	-3.90172	7/91	2935,5500,8761,9887,10921,23708,26986	GSPT1,PPP1CB,PABPC4,SMG7,RNPS1,GSPT2,PABPC1
14_Member	KEGG Pathway	hsa03015	mRNA surveillance pathway	-6.42149	-3.90172	7/91	2935,5500,8761,9887,10921,23708,26986	GSPT1,PPP1CB,PABPC4,SMG7,RNPS1,GSPT2,PABPC1
15_Summary	GO Biological Processes	GO:0051607	defense response to virus	-6.29623	-3.80043	10/248	1660,3609,4343,5094,5610,7706,9188,23369,26057,56829,8575,6406,6407,301,6188,9208	DHX9,ILF3,MOV10,PCBP2,EIF2AK2,TRIM25,DDX21,PUM2,ANKRD17,ZC3HAV1,PRKRA,SEMG1,SEMG2,ANXA1,RPS3,LRRFIP1
15_Member	GO Biological Processes	GO:0051607	defense response to virus	-6.29623	-3.80043	10/248	1660,3609,4343,5094,5610,7706,9188,23369,26057,56829	DHX9,ILF3,MOV10,PCBP2,EIF2AK2,TRIM25,DDX21,PUM2,ANKRD17,ZC3HAV1
15_Member	GO Biological Processes	GO:0009615	response to virus	-6.00562	-3.56732	11/334	1660,3609,4343,5094,5610,7706,8575,9188,23369,26057,56829	DHX9,ILF3,MOV10,PCBP2,EIF2AK2,TRIM25,PRKRA,DDX21,PUM2,ANKRD17,ZC3HAV1
15_Member	GO Biological Processes	GO:0098542	defense response to other organism	-4.33526	-2.22028	12/596	1660,3609,4343,5094,5610,6406,6407,7706,9188,23369,26057,56829	DHX9,ILF3,MOV10,PCBP2,EIF2AK2,SEMG1,SEMG2,TRIM25,DDX21,PUM2,ANKRD17,ZC3HAV1
15_Member	GO Biological Processes	GO:0001819	positive regulation of cytokine production	-3.23439	-1.29368	9/467	301,1660,5610,6188,7706,9188,9208,23369,26057	ANXA1,DHX9,EIF2AK2,RPS3,TRIM25,DDX21,LRRFIP1,PUM2,ANKRD17
15_Member	GO Biological Processes	GO:1903901	negative regulation of viral life cycle	-3.0149	-1.1141	4/87	3609,5610,7706,56829	ILF3,EIF2AK2,TRIM25,ZC3HAV1
15_Member	GO Biological Processes	GO:0051092	positive regulation of NF-kappaB transcription factor activity	-2.97861	-1.08547	5/153	1660,5610,6188,7706,9208	DHX9,EIF2AK2,RPS3,TRIM25,LRRFIP1
15_Member	GO Biological Processes	GO:0048525	negative regulation of viral process	-2.75905	-0.922813	4/102	3609,5610,7706,56829	ILF3,EIF2AK2,TRIM25,ZC3HAV1
15_Member	GO Biological Processes	GO:0043901	negative regulation of multi-organism process	-2.71021	-0.882467	5/176	3609,5094,5610,7706,56829	ILF3,PCBP2,EIF2AK2,TRIM25,ZC3HAV1
15_Member	GO Biological Processes	GO:0045071	negative regulation of viral genome replication	-2.42775	-0.65887	3/62	3609,5610,56829	ILF3,EIF2AK2,ZC3HAV1
15_Member	GO Biological Processes	GO:0032479	regulation of type I interferon production	-2.41461	-0.648173	4/127	1660,5094,7706,9208	DHX9,PCBP2,TRIM25,LRRFIP1
15_Member	GO Biological Processes	GO:0032606	type I interferon production	-2.39046	-0.631258	4/129	1660,5094,7706,9208	DHX9,PCBP2,TRIM25,LRRFIP1
15_Member	GO Biological Processes	GO:0001817	regulation of cytokine production	-2.32739	-0.578829	10/755	301,1660,5094,5610,6188,7706,9188,9208,23369,26057	ANXA1,DHX9,PCBP2,EIF2AK2,RPS3,TRIM25,DDX21,LRRFIP1,PUM2,ANKRD17
16_Summary	GO Biological Processes	GO:0002181	cytoplasmic translation	-6.11206	-3.65085	7/101	1660,1973,2935,6142,23708,51441,80315	DHX9,EIF4A1,GSPT1,RPL18A,GSPT2,YTHDF2,CPEB4
16_Member	GO Biological Processes	GO:0002181	cytoplasmic translation	-6.11206	-3.65085	7/101	1660,1973,2935,6142,23708,51441,80315	DHX9,EIF4A1,GSPT1,RPL18A,GSPT2,YTHDF2,CPEB4
16_Member	GO Biological Processes	GO:2000765	regulation of cytoplasmic translation	-3.39059	-1.42173	3/29	1660,51441,80315	DHX9,YTHDF2,CPEB4
17_Summary	KEGG Pathway	hsa03060	Protein export	-5.30804	-3.02235	4/23	6729,6731,6734,58477,3320,5610,7094,10399,7706	SRP54,SRP72,SRPRA,SRPRB,HSP90AA1,EIF2AK2,TLN1,RACK1,TRIM25
17_Member	KEGG Pathway	hsa03060	Protein export	-5.30804	-3.02235	4/23	6729,6731,6734,58477	SRP54,SRP72,SRPRA,SRPRB
17_Member	GO Biological Processes	GO:0006986	response to unfolded protein	-3.50079	-1.51006	6/182	3320,5610,6734,7094,10399,58477	HSP90AA1,EIF2AK2,SRPRA,TLN1,RACK1,SRPRB
17_Member	GO Biological Processes	GO:0030968	endoplasmic reticulum unfolded protein response	-3.37582	-1.4089	5/125	5610,6734,7094,10399,58477	EIF2AK2,SRPRA,TLN1,RACK1,SRPRB
17_Member	GO Biological Processes	GO:0035966	response to topologically incorrect protein	-3.23816	-1.2949	6/204	3320,5610,6734,7094,10399,58477	HSP90AA1,EIF2AK2,SRPRA,TLN1,RACK1,SRPRB
17_Member	GO Biological Processes	GO:0034620	cellular response to unfolded protein	-3.08307	-1.1722	5/145	5610,6734,7094,10399,58477	EIF2AK2,SRPRA,TLN1,RACK1,SRPRB
17_Member	GO Biological Processes	GO:0035967	cellular response to topologically incorrect protein	-2.8448	-0.983577	5/164	5610,6734,7094,10399,58477	EIF2AK2,SRPRA,TLN1,RACK1,SRPRB
17_Member	Reactome Gene Sets	R-HSA-381038	XBP1(S) activates chaperone genes	-2.69431	-0.870746	3/50	6734,7094,58477	SRPRA,TLN1,SRPRB
17_Member	Reactome Gene Sets	R-HSA-381070	IRE1alpha activates chaperones	-2.64533	-0.83001	3/52	6734,7094,58477	SRPRA,TLN1,SRPRB
17_Member	GO Biological Processes	GO:0034976	response to endoplasmic reticulum stress	-2.44067	-0.67057	6/293	5610,6734,7094,7706,10399,58477	EIF2AK2,SRPRA,TLN1,TRIM25,RACK1,SRPRB
17_Member	GO Biological Processes	GO:0036498	IRE1-mediated unfolded protein response	-2.36991	-0.61428	3/65	6734,7094,58477	SRPRA,TLN1,SRPRB
18_Summary	Reactome Gene Sets	R-HSA-5627123	RHO GTPases activate PAKs	-5.23054	-2.97589	4/24	4627,4628,5062,5500,113146,301,1808,4131,4343,10611,113251	MYH9,MYH10,PAK2,PPP1CB,AHNAK2,ANXA1,DPYSL2,MAP1B,MOV10,PDLIM5,LARP4
18_Member	Reactome Gene Sets	R-HSA-5627123	RHO GTPases activate PAKs	-5.23054	-2.97589	4/24	4627,4628,5062,5500	MYH9,MYH10,PAK2,PPP1CB
18_Member	GO Biological Processes	GO:0001778	plasma membrane repair	-4.58394	-2.42017	3/12	4627,4628,113146	MYH9,MYH10,AHNAK2
18_Member	Reactome Gene Sets	R-HSA-5625900	RHO GTPases activate CIT	-3.88217	-1.83258	3/20	4627,4628,5500	MYH9,MYH10,PPP1CB
18_Member	Reactome Gene Sets	R-HSA-5627117	RHO GTPases Activate ROCKs	-3.88217	-1.83258	3/20	4627,4628,5500	MYH9,MYH10,PPP1CB
18_Member	GO Biological Processes	GO:0022604	regulation of cell morphogenesis	-2.41312	-0.647899	8/503	301,1808,4131,4343,4627,4628,10611,113251	ANXA1,DPYSL2,MAP1B,MOV10,MYH9,MYH10,PDLIM5,LARP4
19_Summary	GO Biological Processes	GO:0061157	mRNA destabilization	-4.77085	-2.58846	4/31	4343,10236,51441,149041	MOV10,HNRNPR,YTHDF2,RC3H1
19_Member	GO Biological Processes	GO:0061157	mRNA destabilization	-4.77085	-2.58846	4/31	4343,10236,51441,149041	MOV10,HNRNPR,YTHDF2,RC3H1
19_Member	GO Biological Processes	GO:0050779	RNA destabilization	-4.60742	-2.43753	4/34	4343,10236,51441,149041	MOV10,HNRNPR,YTHDF2,RC3H1
20_Summary	CORUM	CORUM:351	Spliceosome	-4.10437	-2.0283	6/141	1660,4343,6426,9584,10921,26986,3267,9887,9349	DHX9,MOV10,SRSF1,RBM39,RNPS1,PABPC1,AGFG1,SMG7,RPL23
20_Member	CORUM	CORUM:351	Spliceosome	-4.10437	-2.0283	6/141	1660,4343,6426,9584,10921,26986	DHX9,MOV10,SRSF1,RBM39,RNPS1,PABPC1
20_Member	GO Biological Processes	GO:0006405	RNA export from nucleus	-3.12395	-1.20796	5/142	1660,3267,6426,9887,10921	DHX9,AGFG1,SRSF1,SMG7,RNPS1
20_Member	GO Biological Processes	GO:0051028	mRNA transport	-2.99132	-1.09546	5/152	1660,3267,6426,9887,10921	DHX9,AGFG1,SRSF1,SMG7,RNPS1
20_Member	GO Biological Processes	GO:0006406	mRNA export from nucleus	-2.61087	-0.799616	4/112	3267,6426,9887,10921	AGFG1,SRSF1,SMG7,RNPS1
20_Member	GO Biological Processes	GO:0071427	mRNA-containing ribonucleoprotein complex export from nucleus	-2.61087	-0.799616	4/112	3267,6426,9887,10921	AGFG1,SRSF1,SMG7,RNPS1
20_Member	GO Biological Processes	GO:0050657	nucleic acid transport	-2.48001	-0.694928	5/199	1660,3267,6426,9887,10921	DHX9,AGFG1,SRSF1,SMG7,RNPS1
20_Member	GO Biological Processes	GO:0050658	RNA transport	-2.48001	-0.694928	5/199	1660,3267,6426,9887,10921	DHX9,AGFG1,SRSF1,SMG7,RNPS1
20_Member	GO Biological Processes	GO:0051168	nuclear export	-2.46149	-0.683967	5/201	1660,3267,6426,9887,10921	DHX9,AGFG1,SRSF1,SMG7,RNPS1
20_Member	GO Biological Processes	GO:0051236	establishment of RNA localization	-2.45232	-0.676383	5/202	1660,3267,6426,9887,10921	DHX9,AGFG1,SRSF1,SMG7,RNPS1
20_Member	GO Biological Processes	GO:0071426	ribonucleoprotein complex export from nucleus	-2.39046	-0.631258	4/129	3267,6426,9887,10921	AGFG1,SRSF1,SMG7,RNPS1
20_Member	GO Biological Processes	GO:0071166	ribonucleoprotein complex localization	-2.37854	-0.620537	4/130	3267,6426,9887,10921	AGFG1,SRSF1,SMG7,RNPS1
20_Member	GO Biological Processes	GO:0006403	RNA localization	-2.16942	-0.440266	5/236	1660,3267,6426,9887,10921	DHX9,AGFG1,SRSF1,SMG7,RNPS1
20_Member	GO Biological Processes	GO:0015931	nucleobase-containing compound transport	-2.09558	-0.382856	5/246	1660,3267,6426,9887,10921	DHX9,AGFG1,SRSF1,SMG7,RNPS1
20_Member	GO Biological Processes	GO:0006913	nucleocytoplasmic transport	-2.06155	-0.355711	6/352	1660,3267,6426,9349,9887,10921	DHX9,AGFG1,SRSF1,RPL23,SMG7,RNPS1
20_Member	GO Biological Processes	GO:0051169	nuclear transport	-2.04449	-0.341334	6/355	1660,3267,6426,9349,9887,10921	DHX9,AGFG1,SRSF1,RPL23,SMG7,RNPS1
